# Supplementary material for: Crystal structure of bis­[1-(2-hy­droxy­eth­yl)-2-methyl-5-nitro-1H-imidazole-κN 3]silver(I) tetra­fluorido­borate methanol monosolvate
Source: Acta Crystallogr E Crystallogr Commun. 2015 Feb 21;71(Pt 3):284–7. doi: 10.1107/S2056989015002819 (PMC4350687; doi:10.1107/S2056989015002819)
Supplement: Supplementary file 1 [file e-71-00284-sup1.cif]

##############################################################################
#                                                                            #
# This CIF contains the data in a paper accepted for publication in          #
# Acta Crystallographica Section E. It conforms to the requirements of       #
# Notes for Authors for Acta Crystallographica Section E, and has been       #
# peer reviewed under the auspices of the IUCr Commission on Journals.       #
#                                                                            #
# Full details of the Crystallographic Information File format               #
# are given in the paper "The Crystallographic Information File (CIF):       #
# a New Standard Archive File for Crystallography" by S. R. Hall, F. H.      #
# Allen and I. D. Brown [Acta Cryst. (1991), A47, 655-685].                  #
#                                                                            #
# The current version of the core CIF dictionary is obtainable from          #
# ftp://ftp.iucr.org/pub/cif_core.dic.                                       #
#                                                                            #
# Software is freely available for graphical display of the structure(s)     #
# in this CIF. For information consult the CIF software page                 #
# http://www.iucr.org/resources/cif/software.                                #
#                                                                            #
# This file may be used for bona fide research purposes within the           #
# scientific community so long as proper attribution is given to the journal # 
# article from which it was obtained.                                        #
#                                                                            #
##############################################################################
data_I
_audit_creation_method     SHELXL-2013
_journal_date_recd_electronic     2015-01-19
_journal_date_accepted     2015-02-09
_journal_name_full     'Acta Crystallographica, Section E'
_journal_year     2015
_journal_volume     71
_journal_issue      3
_journal_page_first     284
_journal_page_last     287
_journal_paper_category     GM
_journal_paper_doi     10.1107/S2056989015002819
_journal_coeditor_code     LH5749
_publ_contact_author_name     'Rita K. Upmacis'
_publ_contact_author_address
;
Department of Chemistry,
Columbia University,
New York, NY 10027
USA
;
_publ_contact_author_email     rupmacis@pace.edu
_publ_contact_author_fax     ?
_publ_contact_author_phone     ?
_publ_section_title
;\
Crystal structure of
bis[1-(2-hydroxyethyl)-2-methyl-5-nitro-1<i>H</i>-imidazole-\k<i>N</i>^3^]\
silver(I) tetrafluoridoborate methanol monosolvate
;
_publ_section_title_footnote     .
loop_
    _publ_author_name
    _publ_author_footnote
    _publ_author_address
    'Palmer, Joshua H.' .
;
Department of Chemistry,
Columbia University,
New York, NY 10027
USA
;
    'Upmacis, Rita K.' .
;
Haskins Laboratories,
Dept. of Chemistry
Pace University
New York, NY 10038,
USA
;
_publ_section_synopsis
;
1-(2-Hydroxyethyl)-2-methyl-5-nitro-1<i>H</i>-imidazole (metronidazole, MET)
reacts with AgBF~4~ to give [Ag(MET)~2~]BF~4~, in which the Ag atom is
coordinated by two MET ligands with a <i>trans</i> arrangement.
;
_database_code_depnum_ccdc_archive     'CCDC 1048516'
_chemical_name_systematic
;\
Bis[1-(2-hydroxyethyl)-2-methyl-5-nitro-1<i>H</i>-imidazole-\
\k<i>N</i>^3^]silver(I) tetrafluoridoborate methanol monosolvate
;
_chemical_name_common     ?
_chemical_formula_moiety     'C12 H18 Ag N6 O6 +, B F4 -, C H4 O'
_chemical_formula_sum     'C13 H22 Ag B F4 N6 O7'
_chemical_formula_iupac     '[Ag (C6 H9 N3 O3)2] (B F4), C H4 O'
_chemical_formula_weight     569.04
_chemical_melting_point     ?
_shelx_space_group_comment
;
The symmetry employed for this shelxl refinement is uniquely defined
by the following loop, which should always be used as a source of
symmetry information in preference to the above space-group names.
They are only intended as comments.
;
_space_group_crystal_system     triclinic
_space_group_name_H-M_alt     'P -1'
_space_group_name_Hall     '-P 1'
loop_
    _space_group_symop_operation_xyz
    'x, y, z'
    '-x, -y, -z'
_cell_length_a     9.2592(10)
_cell_length_b     10.5339(10)
_cell_length_c     12.3995(12)
_cell_angle_alpha     106.940(11)
_cell_angle_beta     92.788(9)
_cell_angle_gamma     112.439(10)
_cell_volume     1051.7(2)
_cell_formula_units_Z     2
_cell_measurement_reflns_used     9065
_cell_measurement_theta_min     2.32
_cell_measurement_theta_max     32.91
_cell_measurement_temperature     130(2)
_exptl_crystal_description     block
_exptl_crystal_colour     colourless
_exptl_crystal_size_max     1.000
_exptl_crystal_size_mid     0.510
_exptl_crystal_size_min     0.310
_exptl_crystal_density_diffrn     1.797
_exptl_crystal_density_meas     ?
_exptl_crystal_density_method     ?
_exptl_crystal_F_000     572
_exptl_absorpt_coefficient_mu     1.042
_exptl_absorpt_correction_type     multi-scan
_exptl_absorpt_process_details
;
(SADABS; Bruker, 2013)
;
_shelx_estimated_absorpt_T_min     0.422
_shelx_estimated_absorpt_T_max     0.738
_exptl_absorpt_correction_T_min     0.5512
_exptl_absorpt_correction_T_max     0.7465
_exptl_special_details     ?
_diffrn_ambient_temperature     130(2)
_diffrn_radiation_type     MoK\a
_diffrn_radiation_wavelength     0.71073
_diffrn_measurement_device_type     'Bruker APEXII CCD'
_diffrn_measurement_method     '\f and \w scans'
_diffrn_detector_area_resol_mean     ?
_diffrn_reflns_number     17164
_diffrn_reflns_av_R_equivalents     0.0231
_diffrn_reflns_theta_min     1.746
_diffrn_reflns_theta_max     30.508
_diffrn_reflns_theta_full     25.242
_diffrn_measured_fraction_theta_max     0.995
_diffrn_measured_fraction_theta_full     0.999
_diffrn_reflns_limit_h_min     -13
_diffrn_reflns_limit_h_max     13
_diffrn_reflns_limit_k_min     -15
_diffrn_reflns_limit_k_max     15
_diffrn_reflns_limit_l_min     -17
_diffrn_reflns_limit_l_max     17
_refine_special_details     ?
_reflns_number_total     6401
_reflns_number_gt     6107
_reflns_threshold_expression     I>2\s(I)
_refine_ls_structure_factor_coef     Fsqd
_refine_ls_matrix_type     full
_refine_ls_R_factor_all     0.0298
_refine_ls_R_factor_gt     0.0282
_refine_ls_wR_factor_gt     0.0660
_refine_ls_wR_factor_ref     0.0668
_refine_ls_goodness_of_fit_ref     1.117
_refine_ls_restrained_S_all     1.117
_refine_ls_number_reflns     6401
_refine_ls_number_parameters     440
_refine_ls_number_restraints     144
_refine_ls_hydrogen_treatment     constr
_refine_ls_weighting_scheme     calc
_refine_ls_weighting_details
              'w=1/[\s^2^(Fo^2^)+(0.0161P)^2^+1.0163P] where P=(Fo^2^+2Fc^2^)/3'
_atom_sites_solution_hydrogens     geom
_atom_sites_solution_primary     ?
_atom_sites_solution_secondary     ?
_refine_ls_shift/su_max     0.007
_refine_ls_shift/su_mean     0.000
_refine_diff_density_max     1.000
_refine_diff_density_min     -1.029
_refine_ls_extinction_method
;
SHELXL2013 (Sheldrick, 2015)
;
_refine_ls_extinction_coef     0.0027(4)
_refine_ls_extinction_expression
                                  'Fc^*^=kFc[1+0.001xFc^2^\l^3^/sin(2\q)]^-1/4^'
loop_
    _atom_type_symbol
    _atom_type_description
    _atom_type_scat_dispersion_real
    _atom_type_scat_dispersion_imag
    _atom_type_scat_source
    'C' 'C' 0.0033 0.0016
                         'International Tables Vol C Tables 4.2.6.8 and 6.1.1.4'
    'H' 'H' 0.0000 0.0000
                         'International Tables Vol C Tables 4.2.6.8 and 6.1.1.4'
    'Ag' 'Ag' -0.8971 1.1015
                         'International Tables Vol C Tables 4.2.6.8 and 6.1.1.4'
    'B' 'B' 0.0013 0.0007
                         'International Tables Vol C Tables 4.2.6.8 and 6.1.1.4'
    'F' 'F' 0.0171 0.0103
                         'International Tables Vol C Tables 4.2.6.8 and 6.1.1.4'
    'N' 'N' 0.0061 0.0033
                         'International Tables Vol C Tables 4.2.6.8 and 6.1.1.4'
    'O' 'O' 0.0106 0.0060
                         'International Tables Vol C Tables 4.2.6.8 and 6.1.1.4'
_computing_data_collection
;
APEX2 (Bruker, 2013)
;
_computing_cell_refinement
;
SAINT (Bruker, 2013)
;
_computing_data_reduction
;
SAINT (Bruker, 2013)
;
_computing_structure_solution
;
SHELXS97 (Sheldrick, 2008)
;
_computing_structure_refinement
;
SHELXL2013 (Sheldrick, 2015)
;
_computing_molecular_graphics
;
SHELXTL (Sheldrick, 2008)
;
_computing_publication_material
;
SHELXTL (Sheldrick, 2008)
;
loop_
    _atom_site_type_symbol
    _atom_site_label
    _atom_site_fract_x
    _atom_site_fract_y
    _atom_site_fract_z
    _atom_site_U_iso_or_equiv
    _atom_site_adp_type
    _atom_site_calc_flag
    _atom_site_occupancy
    _atom_site_disorder_assembly
    _atom_site_disorder_group
    Ag Ag 0.34662(2) 0.82628(2) -0.00390(2) 0.02854(5) Uani d 1 . .
    N N11 0.4710(18) 0.786(2) 0.1171(7) 0.018(2) Uani d 0.501(17) A 1
    N N12 0.5696(15) 0.7754(15) 0.2748(8) 0.0211(16) Uani d 0.501(17) A 1
    N N13 0.7178(8) 0.6262(7) 0.1956(9) 0.0273(14) Uani d 0.501(17) A 1
    O O11 0.3317(11) 0.6459(13) 0.4129(9) 0.0404(16) Uani d 0.501(17) A 1
    H H11A 0.2863 0.5926 0.3453 0.048 Uiso calc 0.501(17) A 1
    O O12 0.7349(8) 0.5491(6) 0.1064(9) 0.0406(13) Uani d 0.501(17) A 1
    O O13 0.7868(7) 0.6518(5) 0.2921(10) 0.0368(14) Uani d 0.501(17) A 1
    C C11 0.5471(13) 0.6968(12) 0.0851(8) 0.0227(15) Uani d 0.501(17) A 1
    H H11B 0.5535 0.6475 0.0092 0.027 Uiso calc 0.501(17) A 1
    C C12 0.6111(12) 0.6925(11) 0.1829(8) 0.0197(15) Uani d 0.501(17) A 1
    C C13 0.4855(12) 0.8352(11) 0.2301(9) 0.0149(15) Uani d 0.501(17) A 1
    C C14 0.3914(18) 0.9109(16) 0.2896(10) 0.039(4) Uani d 0.501(17) A 1
    H H14A 0.3477 0.9470 0.2375 0.047 Uiso calc 0.501(17) A 1
    H H14B 0.4599 0.9932 0.3572 0.047 Uiso calc 0.501(17) A 1
    H H14C 0.3043 0.8428 0.3136 0.047 Uiso calc 0.501(17) A 1
    C C15 0.5998(12) 0.7981(8) 0.3981(7) 0.0282(14) Uani d 0.501(17) A 1
    H H15A 0.5816 0.8841 0.4416 0.034 Uiso calc 0.501(17) A 1
    H H15B 0.7124 0.8190 0.4220 0.034 Uiso calc 0.501(17) A 1
    C C16 0.4946(13) 0.6673(12) 0.4271(9) 0.0346(19) Uani d 0.501(17) A 1
    H H16A 0.5035 0.5792 0.3772 0.042 Uiso calc 0.501(17) A 1
    H H16B 0.5316 0.6806 0.5076 0.042 Uiso calc 0.501(17) A 1
    N N11A 0.470(2) 0.778(2) 0.1207(9) 0.028(3) Uani d 0.499(17) A 2
    N N12A 0.5515(16) 0.7755(15) 0.2949(8) 0.0179(12) Uani d 0.499(17) A 2
    N N13A 0.7308(8) 0.6471(7) 0.2389(8) 0.0224(12) Uani d 0.499(17) A 2
    O O11A 0.2839(10) 0.6195(10) 0.4105(9) 0.0349(13) Uani d 0.499(17) A 2
    H H11C 0.2496 0.5780 0.3398 0.042 Uiso calc 0.499(17) A 2
    O O12A 0.7814(9) 0.5918(10) 0.1564(8) 0.0368(16) Uani d 0.499(17) A 2
    O O13A 0.7663(7) 0.6551(5) 0.3379(7) 0.0314(11) Uani d 0.499(17) A 2
    C C11A 0.5764(13) 0.7137(13) 0.1118(8) 0.0212(15) Uani d 0.499(17) A 2
    H H11D 0.6121 0.6788 0.0434 0.025 Uiso calc 0.499(17) A 2
    C C12A 0.6218(12) 0.7076(11) 0.2150(7) 0.0170(13) Uani d 0.499(17) A 2
    C C13A 0.4578(12) 0.8126(11) 0.2331(8) 0.0140(15) Uani d 0.499(17) A 2
    C C14A 0.3830(17) 0.9117(14) 0.2874(9) 0.033(4) Uani d 0.499(17) A 2
    H H14D 0.4602 1.0132 0.3073 0.039 Uiso calc 0.499(17) A 2
    H H14E 0.3490 0.8932 0.3571 0.039 Uiso calc 0.499(17) A 2
    H H14F 0.2906 0.8940 0.2338 0.039 Uiso calc 0.499(17) A 2
    C C15A 0.5567(9) 0.7874(8) 0.4170(6) 0.0213(11) Uani d 0.499(17) A 2
    H H15C 0.5264 0.8670 0.4571 0.026 Uiso calc 0.499(17) A 2
    H H15D 0.6671 0.8140 0.4521 0.026 Uiso calc 0.499(17) A 2
    C C16A 0.4482(11) 0.6486(10) 0.4345(9) 0.0275(16) Uani d 0.499(17) A 2
    H H16C 0.4661 0.5659 0.3840 0.033 Uiso calc 0.499(17) A 2
    H H16D 0.4758 0.6557 0.5148 0.033 Uiso calc 0.499(17) A 2
    N N21 0.20394(19) 0.85591(17) -0.12498(13) 0.0280(3) Uani d 1 B 1
    N N22 0.06590(19) 0.82730(17) -0.28744(13) 0.0270(3) Uani d 1 B 1
    N N23 -0.0132(2) 1.0346(2) -0.2186(2) 0.0433(5) Uani d 1 B 1
    O O21 0.25596(17) 0.86179(17) -0.45811(12) 0.0340(3) Uani d 1 B 1
    H H21A 0.2608 0.7842 -0.4975 0.051 Uiso calc 1 B 1
    O O22 -0.0234(2) 1.1214(2) -0.1326(2) 0.0737(7) Uani d 1 B 1
    O O23 -0.0629(3) 1.0220(3) -0.3151(2) 0.0775(8) Uani d 1 B 1
    C C21 0.1481(2) 0.9618(2) -0.10391(19) 0.0350(4) Uani d 1 B 1
    H H21B 0.1652 1.0344 -0.0319 0.042 Uiso calc 1 B 1
    C C22 0.0644(2) 0.94554(19) -0.20292(19) 0.0306(4) Uani d 1 B 1
    C C23 0.1525(2) 0.77595(19) -0.23615(14) 0.0250(3) Uani d 1 B 1
    C C24 0.1834(3) 0.6463(2) -0.29385(16) 0.0349(4) Uani d 1 B 1
    H H24A 0.2455 0.6290 -0.2379 0.042 Uiso calc 1 B 1
    H H24B 0.2429 0.6636 -0.3552 0.042 Uiso calc 1 B 1
    H H24C 0.0821 0.5608 -0.3265 0.042 Uiso calc 1 B 1
    C C25 -0.0068(2) 0.7652(3) -0.40921(17) 0.0375(5) Uani d 1 B 1
    H H25A -0.1117 0.7691 -0.4181 0.045 Uiso calc 1 B 1
    H H25B -0.0236 0.6617 -0.4390 0.045 Uiso calc 1 B 1
    C C26 0.0986(3) 0.8488(3) -0.4785(2) 0.0456(6) Uani d 1 B 1
    H H26A 0.0535 0.7976 -0.5612 0.055 Uiso calc 1 B 1
    H H26B 0.0997 0.9473 -0.4580 0.055 Uiso calc 1 B 1
    C C1 0.0949(3) 0.4974(3) 0.1155(3) 0.0598(7) Uani d 1 C 1
    H H1A 0.0573 0.5721 0.1520 0.072 Uiso calc 1 C 1
    H H1B 0.0045 0.4081 0.0682 0.072 Uiso calc 1 C 1
    H H1C 0.1706 0.5328 0.0672 0.072 Uiso calc 1 C 1
    O O1 0.1702(3) 0.4678(3) 0.20073(19) 0.0787(8) Uani d 1 C 1
    H H1 0.1856 0.3926 0.1706 0.094 Uiso calc 1 C 1
    B B1 0.3719(2) 0.2457(2) 0.19180(16) 0.0263(4) Uani d 1 . .
    F F1 0.4132(11) 0.1347(10) 0.1303(10) 0.0303(13) Uani d 0.461(19) D 1
    F F2 0.2428(8) 0.2394(9) 0.1193(6) 0.0313(12) Uani d 0.461(19) D 1
    F F3 0.4916(8) 0.3783(7) 0.2162(11) 0.0487(18) Uani d 0.461(19) D 1
    F F4 0.3177(7) 0.2190(9) 0.2882(5) 0.0395(15) Uani d 0.461(19) D 1
    F F1A 0.4089(12) 0.1282(10) 0.1456(10) 0.045(2) Uani d 0.539(19) D 2
    F F2A 0.2240(8) 0.2191(10) 0.1397(9) 0.0575(19) Uani d 0.539(19) D 2
    F F3A 0.4837(8) 0.3671(8) 0.1725(8) 0.0457(13) Uani d 0.539(19) D 2
    F F4A 0.3783(17) 0.2765(12) 0.3073(4) 0.080(2) Uani d 0.539(19) D 2
loop_
    _atom_site_aniso_label
    _atom_site_aniso_U_11
    _atom_site_aniso_U_22
    _atom_site_aniso_U_33
    _atom_site_aniso_U_12
    _atom_site_aniso_U_13
    _atom_site_aniso_U_23
    Ag 0.03598(8) 0.02979(7) 0.02076(7) 0.01318(6) 0.00356(5) 0.01063(5)
    N11 0.020(4) 0.016(3) 0.025(4) 0.013(3) 0.012(3) 0.008(3)
    N12 0.021(3) 0.022(2) 0.020(3) 0.012(2) -0.003(2) 0.002(2)
    N13 0.0202(18) 0.018(2) 0.045(4) 0.0087(15) 0.004(3) 0.012(2)
    O11 0.040(4) 0.050(5) 0.0295(18) 0.023(3) 0.007(3) 0.004(3)
    O12 0.040(2) 0.034(2) 0.055(4) 0.0256(18) 0.018(2) 0.010(2)
    O13 0.0310(19) 0.0325(17) 0.051(4) 0.0180(14) -0.004(2) 0.015(2)
    C11 0.026(4) 0.020(3) 0.024(3) 0.010(3) 0.008(3) 0.010(3)
    C12 0.019(2) 0.015(2) 0.024(4) 0.0092(18) 0.004(3) 0.002(3)
    C13 0.007(3) 0.009(3) 0.025(2) -0.002(3) 0.0010(18) 0.0077(17)
    C14 0.054(6) 0.047(7) 0.028(6) 0.033(5) -0.004(4) 0.016(5)
    C15 0.035(4) 0.025(2) 0.024(3) 0.018(3) -0.005(2) 0.0024(18)
    C16 0.042(5) 0.047(4) 0.024(3) 0.028(4) 0.002(3) 0.011(2)
    N11A 0.033(5) 0.027(6) 0.027(5) 0.011(4) 0.007(3) 0.014(4)
    N12A 0.020(2) 0.0159(18) 0.019(3) 0.0107(16) 0.0043(19) 0.004(2)
    N13A 0.019(2) 0.020(2) 0.032(3) 0.0085(16) 0.006(2) 0.012(2)
    O11A 0.031(3) 0.036(3) 0.0304(18) 0.008(2) 0.010(3) 0.0074(17)
    O12A 0.041(3) 0.049(3) 0.050(3) 0.035(3) 0.030(3) 0.032(3)
    O13A 0.034(2) 0.0296(15) 0.033(3) 0.0163(13) -0.0055(17) 0.0111(16)
    C11A 0.025(4) 0.024(3) 0.021(3) 0.015(3) 0.009(3) 0.010(3)
    C12A 0.0166(19) 0.018(3) 0.016(3) 0.0060(19) 0.001(2) 0.007(3)
    C13A 0.006(3) 0.008(3) 0.022(2) -0.004(3) 0.0011(17) 0.0072(17)
    C14A 0.057(6) 0.042(6) 0.023(5) 0.045(6) 0.018(4) 0.009(4)
    C15A 0.024(3) 0.0262(19) 0.015(2) 0.012(2) 0.0007(16) 0.0060(14)
    C16A 0.037(4) 0.025(2) 0.022(2) 0.012(3) 0.009(3) 0.0104(16)
    N21 0.0342(8) 0.0243(7) 0.0263(7) 0.0143(6) 0.0021(6) 0.0072(6)
    N22 0.0333(8) 0.0331(8) 0.0280(7) 0.0192(6) 0.0108(6) 0.0207(6)
    N23 0.0287(8) 0.0314(9) 0.0875(16) 0.0166(7) 0.0213(9) 0.0373(10)
    O21 0.0335(7) 0.0498(8) 0.0312(7) 0.0258(6) 0.0119(5) 0.0185(6)
    O22 0.0565(11) 0.0321(9) 0.1166(19) 0.0296(9) -0.0178(12) -0.0075(10)
    O23 0.1030(17) 0.131(2) 0.0963(16) 0.1008(17) 0.0702(14) 0.0957(17)
    C21 0.0299(9) 0.0222(8) 0.0454(11) 0.0116(7) 0.0000(8) 0.0007(7)
    C22 0.0243(8) 0.0201(7) 0.0522(11) 0.0102(6) 0.0080(7) 0.0173(8)
    C23 0.0348(9) 0.0254(8) 0.0225(7) 0.0163(7) 0.0063(6) 0.0135(6)
    C24 0.0541(12) 0.0358(10) 0.0248(8) 0.0301(9) 0.0044(8) 0.0089(7)
    C25 0.0317(9) 0.0647(14) 0.0302(9) 0.0243(9) 0.0083(7) 0.0295(9)
    C26 0.0383(11) 0.0888(18) 0.0413(11) 0.0383(12) 0.0188(9) 0.0481(13)
    C1 0.0312(11) 0.0628(17) 0.0691(18) 0.0079(11) 0.0019(11) 0.0160(14)
    O1 0.0709(13) 0.0848(15) 0.0653(13) 0.0613(13) -0.0276(11) -0.0290(11)
    B1 0.0270(9) 0.0233(8) 0.0235(8) 0.0066(7) 0.0073(7) 0.0053(7)
    F1 0.037(3) 0.028(2) 0.031(2) 0.0183(18) 0.0130(18) 0.0090(19)
    F2 0.037(3) 0.029(2) 0.0255(16) 0.015(2) 0.0004(15) 0.0061(13)
    F3 0.0250(17) 0.0217(15) 0.083(5) 0.0004(12) 0.007(3) 0.007(3)
    F4 0.039(2) 0.055(3) 0.0244(17) 0.0204(19) 0.0125(14) 0.0110(17)
    F1A 0.070(4) 0.031(2) 0.039(3) 0.025(2) 0.010(2) 0.0146(19)
    F2A 0.0192(14) 0.047(3) 0.074(4) 0.0064(16) -0.001(2) -0.015(3)
    F3A 0.0341(16) 0.0302(19) 0.068(3) 0.0038(13) 0.006(2) 0.023(2)
    F4A 0.125(6) 0.081(4) 0.0201(16) 0.033(5) 0.019(2) 0.008(2)
_geom_special_details
;
All e.s.d.'s (except the e.s.d. in the dihedral angle between two l.s. planes)
are estimated using the full covariance matrix. The cell e.s.d.'s are taken
into account individually in the estimation of e.s.d.'s in distances, angles
and torsion angles; correlations between e.s.d.'s in cell parameters are only
used when they are defined by crystal symmetry. An approximate (isotropic)
treatment of cell e.s.d.'s is used for estimating e.s.d.'s involving l.s.
planes.
;
loop_
    _geom_bond_atom_site_label_1
    _geom_bond_atom_site_label_2
    _geom_bond_site_symmetry_2
    _geom_bond_distance
    _geom_bond_publ_flag
    Ag N11 . 2.082(15) ?
    Ag N21 . 2.1193(15) ?
    Ag N11A . 2.163(16) ?
    N11 C13 . 1.325(9) ?
    N11 C11 . 1.365(9) ?
    N12 C13 . 1.356(9) ?
    N12 C12 . 1.389(9) ?
    N12 C15 . 1.467(8) ?
    N13 O12 . 1.224(6) ?
    N13 O13 . 1.233(6) ?
    N13 C12 . 1.436(8) ?
    O11 C16 . 1.431(9) ?
    O11 H11A . 0.8400 ?
    C11 C12 . 1.345(9) ?
    C11 H11B . 0.9500 ?
    C13 C14 . 1.479(9) ?
    C14 H14A . 0.9800 ?
    C14 H14B . 0.9800 ?
    C14 H14C . 0.9800 ?
    C15 C16 . 1.509(9) ?
    C15 H15A . 0.9900 ?
    C15 H15B . 0.9900 ?
    C16 H16A . 0.9900 ?
    C16 H16B . 0.9900 ?
    N11A C13A . 1.365(8) ?
    N11A C11A . 1.379(9) ?
    N12A C13A . 1.369(9) ?
    N12A C12A . 1.389(9) ?
    N12A C15A . 1.483(8) ?
    N13A O13A . 1.226(5) ?
    N13A O12A . 1.231(6) ?
    N13A C12A . 1.445(8) ?
    O11A C16A . 1.430(9) ?
    O11A H11C . 0.8400 ?
    C11A C12A . 1.355(9) ?
    C11A H11D . 0.9500 ?
    C13A C14A . 1.491(9) ?
    C14A H14D . 0.9800 ?
    C14A H14E . 0.9800 ?
    C14A H14F . 0.9800 ?
    C15A C16A . 1.510(9) ?
    C15A H15C . 0.9900 ?
    C15A H15D . 0.9900 ?
    C16A H16C . 0.9900 ?
    C16A H16D . 0.9900 ?
    N21 C23 . 1.338(2) ?
    N21 C21 . 1.365(2) ?
    N22 C23 . 1.350(2) ?
    N22 C22 . 1.380(3) ?
    N22 C25 . 1.466(3) ?
    N23 O23 . 1.212(3) ?
    N23 O22 . 1.221(3) ?
    N23 C22 . 1.429(2) ?
    O21 C26 . 1.413(2) ?
    O21 H21A . 0.8400 ?
    C21 C22 . 1.349(3) ?
    C21 H21B . 0.9500 ?
    C23 C24 . 1.486(2) ?
    C24 H24A . 0.9800 ?
    C24 H24B . 0.9800 ?
    C24 H24C . 0.9800 ?
    C25 C26 . 1.527(3) ?
    C25 H25A . 0.9900 ?
    C25 H25B . 0.9900 ?
    C26 H26A . 0.9900 ?
    C26 H26B . 0.9900 ?
    C1 O1 . 1.410(4) ?
    C1 H1A . 0.9800 ?
    C1 H1B . 0.9800 ?
    C1 H1C . 0.9800 ?
    O1 H1 . 0.8400 ?
    B1 F3 . 1.346(6) ?
    B1 F4A . 1.366(4) ?
    B1 F2A . 1.373(6) ?
    B1 F4 . 1.381(4) ?
    B1 F1A . 1.382(7) ?
    B1 F1 . 1.395(6) ?
    B1 F3A . 1.399(5) ?
    B1 F2 . 1.428(6) ?
loop_
    _geom_angle_atom_site_label_1
    _geom_angle_atom_site_label_2
    _geom_angle_atom_site_label_3
    _geom_angle_site_symmetry_1
    _geom_angle_site_symmetry_3
    _geom_angle
    _geom_angle_publ_flag
    N11 Ag N21 . . 175.7(5) ?
    C13 N11 C11 . . 111.5(7) ?
    C13 N11 Ag . . 128.4(6) ?
    C11 N11 Ag . . 121.4(7) ?
    C13 N12 C12 . . 106.6(7) ?
    C13 N12 C15 . . 122.1(7) ?
    C12 N12 C15 . . 131.2(7) ?
    O12 N13 O13 . . 125.0(6) ?
    O12 N13 C12 . . 115.7(5) ?
    O13 N13 C12 . . 119.2(5) ?
    C16 O11 H11A . . 109.5 ?
    C12 C11 N11 . . 105.1(7) ?
    C12 C11 H11B . . 127.5 ?
    N11 C11 H11B . . 127.5 ?
    C11 C12 N12 . . 109.3(7) ?
    C11 C12 N13 . . 127.3(6) ?
    N12 C12 N13 . . 123.2(6) ?
    N11 C13 N12 . . 107.3(7) ?
    N11 C13 C14 . . 122.3(8) ?
    N12 C13 C14 . . 127.2(10) ?
    C13 C14 H14A . . 109.5 ?
    C13 C14 H14B . . 109.5 ?
    H14A C14 H14B . . 109.5 ?
    C13 C14 H14C . . 109.5 ?
    H14A C14 H14C . . 109.5 ?
    H14B C14 H14C . . 109.5 ?
    N12 C15 C16 . . 112.0(8) ?
    N12 C15 H15A . . 109.2 ?
    C16 C15 H15A . . 109.2 ?
    N12 C15 H15B . . 109.2 ?
    C16 C15 H15B . . 109.2 ?
    H15A C15 H15B . . 107.9 ?
    O11 C16 C15 . . 112.1(8) ?
    O11 C16 H16A . . 109.2 ?
    C15 C16 H16A . . 109.2 ?
    O11 C16 H16B . . 109.2 ?
    C15 C16 H16B . . 109.2 ?
    H16A C16 H16B . . 107.9 ?
    C13A N11A C11A . . 103.4(6) ?
    C13A N11A Ag . . 122.6(6) ?
    C11A N11A Ag . . 132.1(8) ?
    C13A N12A C12A . . 104.6(7) ?
    C13A N12A C15A . . 127.3(7) ?
    C12A N12A C15A . . 127.5(7) ?
    O13A N13A O12A . . 125.3(5) ?
    O13A N13A C12A . . 118.6(5) ?
    O12A N13A C12A . . 116.1(5) ?
    C16A O11A H11C . . 109.5 ?
    C12A C11A N11A . . 110.0(10) ?
    C12A C11A H11D . . 124.5 ?
    N11A C11A H11D . . 124.5 ?
    C11A C12A N12A . . 107.9(7) ?
    C11A C12A N13A . . 125.8(7) ?
    N12A C12A N13A . . 126.2(7) ?
    N11A C13A N12A . . 112.9(7) ?
    N11A C13A C14A . . 123.6(8) ?
    N12A C13A C14A . . 122.9(9) ?
    C13A C14A H14D . . 109.5 ?
    C13A C14A H14E . . 109.5 ?
    H14D C14A H14E . . 109.5 ?
    C13A C14A H14F . . 109.5 ?
    H14D C14A H14F . . 109.5 ?
    H14E C14A H14F . . 109.5 ?
    N12A C15A C16A . . 113.4(8) ?
    N12A C15A H15C . . 108.9 ?
    C16A C15A H15C . . 108.9 ?
    N12A C15A H15D . . 108.9 ?
    C16A C15A H15D . . 108.9 ?
    H15C C15A H15D . . 107.7 ?
    O11A C16A C15A . . 112.9(7) ?
    O11A C16A H16C . . 109.0 ?
    C15A C16A H16C . . 109.0 ?
    O11A C16A H16D . . 109.0 ?
    C15A C16A H16D . . 109.0 ?
    H16C C16A H16D . . 107.8 ?
    C23 N21 C21 . . 106.99(16) ?
    C23 N21 Ag . . 126.88(12) ?
    C21 N21 Ag . . 126.14(13) ?
    C23 N22 C22 . . 105.84(15) ?
    C23 N22 C25 . . 124.53(16) ?
    C22 N22 C25 . . 129.62(16) ?
    O23 N23 O22 . . 123.6(2) ?
    O23 N23 C22 . . 119.0(2) ?
    O22 N23 C22 . . 117.3(2) ?
    C26 O21 H21A . . 109.5 ?
    C22 C21 N21 . . 108.23(17) ?
    C22 C21 H21B . . 125.9 ?
    N21 C21 H21B . . 125.9 ?
    C21 C22 N22 . . 108.31(15) ?
    C21 C22 N23 . . 126.3(2) ?
    N22 C22 N23 . . 125.40(19) ?
    N21 C23 N22 . . 110.63(15) ?
    N21 C23 C24 . . 124.38(15) ?
    N22 C23 C24 . . 124.97(16) ?
    C23 C24 H24A . . 109.5 ?
    C23 C24 H24B . . 109.5 ?
    H24A C24 H24B . . 109.5 ?
    C23 C24 H24C . . 109.5 ?
    H24A C24 H24C . . 109.5 ?
    H24B C24 H24C . . 109.5 ?
    N22 C25 C26 . . 110.98(19) ?
    N22 C25 H25A . . 109.4 ?
    C26 C25 H25A . . 109.4 ?
    N22 C25 H25B . . 109.4 ?
    C26 C25 H25B . . 109.4 ?
    H25A C25 H25B . . 108.0 ?
    O21 C26 C25 . . 111.84(15) ?
    O21 C26 H26A . . 109.2 ?
    C25 C26 H26A . . 109.2 ?
    O21 C26 H26B . . 109.2 ?
    C25 C26 H26B . . 109.2 ?
    H26A C26 H26B . . 107.9 ?
    O1 C1 H1A . . 109.5 ?
    O1 C1 H1B . . 109.5 ?
    H1A C1 H1B . . 109.5 ?
    O1 C1 H1C . . 109.5 ?
    H1A C1 H1C . . 109.5 ?
    H1B C1 H1C . . 109.5 ?
    C1 O1 H1 . . 109.5 ?
    F4A B1 F2A . . 110.2(4) ?
    F3 B1 F4 . . 112.8(4) ?
    F4A B1 F1A . . 110.7(5) ?
    F2A B1 F1A . . 110.7(5) ?
    F3 B1 F1 . . 111.9(5) ?
    F4 B1 F1 . . 109.9(6) ?
    F4A B1 F3A . . 108.5(4) ?
    F2A B1 F3A . . 108.4(5) ?
    F1A B1 F3A . . 108.4(5) ?
    F3 B1 F2 . . 107.7(5) ?
    F4 B1 F2 . . 107.7(3) ?
    F1 B1 F2 . . 106.5(5) ?
loop_
    _geom_torsion_atom_site_label_1
    _geom_torsion_atom_site_label_2
    _geom_torsion_atom_site_label_3
    _geom_torsion_atom_site_label_4
    _geom_torsion_site_symmetry_1
    _geom_torsion_site_symmetry_2
    _geom_torsion_site_symmetry_3
    _geom_torsion_site_symmetry_4
    _geom_torsion
    _geom_torsion_publ_flag
    C13 N11 C11 C12 . . . . 1.2(14) ?
    Ag N11 C11 C12 . . . . -179.8(8) ?
    N11 C11 C12 N12 . . . . 1.2(14) ?
    N11 C11 C12 N13 . . . . -173.5(11) ?
    C13 N12 C12 C11 . . . . -3.1(15) ?
    C15 N12 C12 C11 . . . . 175.3(13) ?
    C13 N12 C12 N13 . . . . 171.8(10) ?
    C15 N12 C12 N13 . . . . -10(2) ?
    O12 N13 C12 C11 . . . . -10.3(15) ?
    O13 N13 C12 C11 . . . . 168.2(11) ?
    O12 N13 C12 N12 . . . . 175.6(11) ?
    O13 N13 C12 N12 . . . . -5.8(16) ?
    C11 N11 C13 N12 . . . . -3.2(14) ?
    Ag N11 C13 N12 . . . . 178.0(9) ?
    C11 N11 C13 C14 . . . . -168.5(12) ?
    Ag N11 C13 C14 . . . . 10(2) ?
    C12 N12 C13 N11 . . . . 3.8(14) ?
    C15 N12 C13 N11 . . . . -174.8(11) ?
    C12 N12 C13 C14 . . . . 167.9(13) ?
    C15 N12 C13 C14 . . . . -11(2) ?
    C13 N12 C15 C16 . . . . 103.4(13) ?
    C12 N12 C15 C16 . . . . -74.8(16) ?
    N12 C15 C16 O11 . . . . -68.9(10) ?
    C13A N11A C11A C12A . . . . 1.5(18) ?
    Ag N11A C11A C12A . . . . -179.9(13) ?
    N11A C11A C12A N12A . . . . -2.1(15) ?
    N11A C11A C12A N13A . . . . -179.3(10) ?
    C13A N12A C12A C11A . . . . 3.7(15) ?
    C15A N12A C12A C11A . . . . 175.8(12) ?
    C13A N12A C12A N13A . . . . -179.0(10) ?
    C15A N12A C12A N13A . . . . -7(2) ?
    O13A N13A C12A C11A . . . . 176.7(10) ?
    O12A N13A C12A C11A . . . . -2.9(15) ?
    O13A N13A C12A N12A . . . . -0.1(16) ?
    O12A N13A C12A N12A . . . . -179.7(11) ?
    C11A N11A C13A N12A . . . . 0.8(18) ?
    Ag N11A C13A N12A . . . . -178.7(9) ?
    C11A N11A C13A C14A . . . . 166.5(12) ?
    Ag N11A C13A C14A . . . . -12(2) ?
    C12A N12A C13A N11A . . . . -4.3(15) ?
    C15A N12A C13A N11A . . . . -176.3(12) ?
    C12A N12A C13A C14A . . . . -168.1(12) ?
    C15A N12A C13A C14A . . . . 20(2) ?
    C13A N12A C15A C16A . . . . 93.2(15) ?
    C12A N12A C15A C16A . . . . -77.0(15) ?
    N12A C15A C16A O11A . . . . -71.9(10) ?
    C23 N21 C21 C22 . . . . -0.5(2) ?
    Ag N21 C21 C22 . . . . 179.02(13) ?
    N21 C21 C22 N22 . . . . 0.6(2) ?
    N21 C21 C22 N23 . . . . -179.57(17) ?
    C23 N22 C22 C21 . . . . -0.4(2) ?
    C25 N22 C22 C21 . . . . -179.75(19) ?
    C23 N22 C22 N23 . . . . 179.73(17) ?
    C25 N22 C22 N23 . . . . 0.4(3) ?
    O23 N23 C22 C21 . . . . 168.6(2) ?
    O22 N23 C22 C21 . . . . -10.3(3) ?
    O23 N23 C22 N22 . . . . -11.6(3) ?
    O22 N23 C22 N22 . . . . 169.5(2) ?
    C21 N21 C23 N22 . . . . 0.2(2) ?
    Ag N21 C23 N22 . . . . -179.28(12) ?
    C21 N21 C23 C24 . . . . -178.24(19) ?
    Ag N21 C23 C24 . . . . 2.2(3) ?
    C22 N22 C23 N21 . . . . 0.1(2) ?
    C25 N22 C23 N21 . . . . 179.47(17) ?
    C22 N22 C23 C24 . . . . 178.57(18) ?
    C25 N22 C23 C24 . . . . -2.1(3) ?
    C23 N22 C25 C26 . . . . -96.7(2) ?
    C22 N22 C25 C26 . . . . 82.5(2) ?
    N22 C25 C26 O21 . . . . 52.0(3) ?
    C13 N11 N21 C23 . . . . -160.8(9) ?
    C13A N11A N21 C23 . . . . -148.6(11) ?
loop_
    _geom_hbond_atom_site_label_D
    _geom_hbond_atom_site_label_H
    _geom_hbond_atom_site_label_A
    _geom_hbond_site_symmetry_A
    _geom_hbond_distance_DH
    _geom_hbond_distance_HA
    _geom_hbond_distance_DA
    _geom_hbond_angle_DHA
    O1 H1 F2 . 0.84 1.84 2.673(9) 172.5
    O11 H11A O1 . 0.84 1.86 2.697(10) 175.1
    O21 H21A O11 1_554 0.84 1.91 2.726(11) 163.5
    O21 H21A O11A 1_554 0.84 1.87 2.712(11) 175.8
_shelx_hkl_file
;
   1   0   0    0.00    0.00
   1   0   0    0.01    0.00
  -2   0   0    0.00    0.00
   2   0   0    0.00    0.01
   2   0   0    0.01    0.00
   2   0   0    0.00    0.01
  -3   0   0    0.97    0.04
   3   0   0    0.89    0.04
   3   0   0    0.94    0.04
   3   0   0    0.94    0.05
   4   0   0    0.17    0.01
   4   0   0    0.15    0.02
  -5   0   0    2.77    0.10
   5   0   0    2.96    0.10
   5   0   0    2.95    0.11
  -6   0   0   49.63    1.58
   6   0   0   54.55    1.56
   6   0   0   52.17    1.52
   6   0   0   53.81    1.53
  -7   0   0    0.05    0.02
   7   0   0    0.07    0.03
   7   0   0    0.02    0.02
   7   0   0    0.05    0.01
  -8   0   0    0.07    0.02
   8   0   0    0.06    0.04
   8   0   0    0.05    0.03
   8   0   0    0.02    0.02
  -9   0   0   61.30    1.90
   9   0   0   65.21    1.84
   9   0   0   63.35    1.88
   9   0   0   62.61    1.84
 -10   0   0    0.65    0.05
  10   0   0    0.60    0.07
  10   0   0    0.74    0.05
  10   0   0    0.55    0.07
 -11   0   0    0.05    0.03
  11   0   0    0.03    0.05
  11   0   0    0.02    0.04
 -12   0   0    1.16    0.07
 -12   0   0    1.22    0.08
  12   0   0    1.22    0.09
 -13   0   0    1.53    0.10
  13   0   0    1.45    0.11
 -14   0   0    0.71    0.08
  14   0   0    0.85    0.10
 -15   0   0    2.63    0.15
  15   0   0    2.65    0.16
 -16   0   0    0.06    0.05
  16   0   0    0.05    0.06
 -17   0   0    0.19    0.07
  17   0   0    0.10    0.07
 -18   0   0    1.32    0.13
  18   0   0    1.23    0.14
  19  -1   0    1.00    0.14
  18  -1   0    0.16    0.08
 -18   1   0    0.11    0.06
  17  -1   0   -0.09    0.05
 -17   1   0    0.04    0.05
  16  -1   0    3.20    0.19
 -16   1   0    3.08    0.17
  15  -1   0    0.59    0.09
 -15   1   0    0.87    0.09
  14  -1   0    0.65    0.09
 -14   1   0    0.78    0.08
  13  -1   0    3.92    0.18
 -13   1   0    3.80    0.15
 -13   1   0    3.79    0.17
  12  -1   0    0.39    0.07
  12  -1   0    0.40    0.06
 -12   1   0    0.50    0.05
 -12   1   0    0.49    0.06
  11  -1   0    1.38    0.10
  11  -1   0    1.39    0.10
 -11   1   0    1.43    0.07
  10  -1   0   27.57    0.83
  10  -1   0   26.46    0.81
 -10   1   0   25.91    0.82
   9  -1   0    0.15    0.02
   9  -1   0    0.15    0.04
   9  -1   0    0.14    0.04
  -9   1   0    0.19    0.03
   8  -1   0    1.15    0.07
   8  -1   0    1.29    0.05
   8  -1   0    1.26    0.08
  -8   1   0    1.05    0.06
   7  -1   0    2.00    0.10
   7  -1   0    2.24    0.09
   7  -1   0    2.10    0.07
  -7   1   0    2.03    0.08
   6  -1   0    1.93    0.09
   6  -1   0    2.07    0.07
  -6   1   0    1.96    0.08
   5  -1   0    0.90    0.03
   5  -1   0    0.75    0.05
  -5   1   0    0.74    0.04
   4  -1   0   51.35    1.50
   4  -1   0   47.80    1.44
   4  -1   0   50.50    1.46
  -4   1   0   51.06    1.51
   3  -1   0    0.12    0.02
   2  -1   0    0.00    0.00
   2  -1   0    0.01    0.01
  -2   1   0    0.00    0.00
   1  -1   0  171.80    5.91
  -1   1   0  207.09    6.02
   1   1   0    0.33    0.02
   1   1   0    0.37    0.02
   1   1   0    0.34    0.02
   1   1   0    0.33    0.02
   2   1   0    1.53    0.06
   3   1   0    1.22    0.05
   3   1   0    1.16    0.05
  -4  -1   0    0.20    0.02
   4   1   0    0.18    0.02
   4   1   0    0.13    0.02
   4   1   0    0.20    0.02
  -5  -1   0  156.71    4.86
   5   1   0  159.59    4.69
   5   1   0  161.99    4.74
   5   1   0  168.07    4.80
  -6  -1   0    0.06    0.01
   6   1   0    0.05    0.01
   6   1   0    0.06    0.03
   6   1   0    0.03    0.02
  -7  -1   0    0.64    0.04
   7   1   0    0.66    0.06
   7   1   0    0.56    0.05
   7   1   0    0.58    0.04
  -8  -1   0   44.27    1.39
   8   1   0   46.61    1.36
   8   1   0   47.14    1.35
   8   1   0   46.37    1.38
  -9  -1   0    0.39    0.04
   9   1   0    0.30    0.06
   9   1   0    0.38    0.04
   9   1   0    0.27    0.05
 -10  -1   0    0.15    0.04
 -10  -1   0    0.10    0.02
  10   1   0    0.06    0.05
  10   1   0    0.07    0.02
  10   1   0    0.02    0.04
 -11  -1   0    0.07    0.03
 -11  -1   0    0.11    0.04
  11   1   0    0.00    0.04
 -12  -1   0    1.73    0.10
  12   1   0    1.83    0.12
 -13  -1   0    0.70    0.08
  13   1   0    0.67    0.09
 -14  -1   0    9.85    0.35
  14   1   0    9.62    0.37
 -15  -1   0    0.01    0.04
  15   1   0   -0.02    0.05
 -16  -1   0    0.13    0.06
  16   1   0    0.26    0.07
 -17  -1   0    1.67    0.14
  17   1   0    1.49    0.14
 -18  -1   0    1.53    0.14
  18   1   0    1.40    0.15
  19  -2   0    0.36    0.09
 -19   2   0    0.30    0.08
  18  -2   0    0.31    0.08
 -18   2   0    0.35    0.08
  17  -2   0    3.49    0.20
 -17   2   0    3.47    0.18
  16  -2   0    0.19    0.07
 -16   2   0    0.16    0.06
  15  -2   0    0.18    0.06
 -15   2   0    0.31    0.06
  14  -2   0    0.53    0.08
 -14   2   0    0.50    0.06
 -14   2   0    0.47    0.07
  13  -2   0    0.25    0.07
  13  -2   0    0.14    0.05
 -13   2   0    0.30    0.05
 -13   2   0    0.26    0.05
  12  -2   0    0.74    0.08
  12  -2   0    0.80    0.09
 -12   2   0    0.70    0.06
  11  -2   0   34.33    1.05
  11  -2   0   35.33    1.06
 -11   2   0   34.15    1.06
  10  -2   0   -0.02    0.04
  10  -2   0    0.01    0.03
 -10   2   0   -0.02    0.02
   9  -2   0    0.23    0.04
   9  -2   0    0.33    0.02
   9  -2   0    0.31    0.05
  -9   2   0    0.22    0.03
   8  -2   0   14.89    0.44
   8  -2   0   13.30    0.44
   8  -2   0   13.95    0.41
  -8   2   0   13.36    0.43
   7  -2   0    0.11    0.01
   7  -2   0    0.08    0.03
   7  -2   0    0.06    0.02
  -7   2   0    0.07    0.02
   6  -2   0    0.73    0.05
   6  -2   0    0.79    0.03
  -6   2   0    0.60    0.04
   5  -2   0    0.59    0.05
   5  -2   0    0.62    0.04
  -5   2   0    0.62    0.04
   4  -2   0    0.78    0.04
   3  -2   0    0.03    0.01
   3  -2   0   -0.01    0.01
  -3   2   0    0.02    0.01
   2  -2   0   12.81    0.37
   2  -2   0   12.69    0.38
  -2   2   0   12.68    0.39
  -2   2   0   13.10    0.38
   1  -2   0    0.00    0.00
  -1   2   0    0.00    0.00
  -1   2   0    0.00    0.00
  -1  -2   0    3.61    0.11
   1   2   0    3.61    0.12
   1   2   0    3.75    0.12
   1   2   0    3.94    0.12
   2   2   0    0.65    0.03
   2   2   0    0.66    0.03
   2   2   0    0.64    0.03
   2   2   0    0.69    0.04
   3   2   0    1.58    0.07
   3   2   0    1.55    0.06
   3   2   0    1.56    0.06
   3   2   0    1.65    0.06
   4   2   0   25.19    0.76
   4   2   0   26.61    0.78
   4   2   0   25.74    0.77
   4   2   0   25.58    0.76
   5   2   0    0.15    0.02
   5   2   0    0.15    0.03
   5   2   0    0.11    0.02
   5   2   0    0.16    0.02
  -6  -2   0    0.08    0.01
   6   2   0    0.07    0.03
   6   2   0    0.06    0.02
   6   2   0    0.06    0.02
  -7  -2   0   37.76    1.18
   7   2   0   39.05    1.15
   7   2   0   38.85    1.15
   7   2   0   40.62    1.17
  -8  -2   0    2.87    0.11
   8   2   0    2.94    0.13
   8   2   0    2.96    0.13
   8   2   0    2.97    0.11
  -9  -2   0    3.29    0.13
  -9  -2   0    3.18    0.12
   9   2   0    3.31    0.14
   9   2   0    3.30    0.12
 -10  -2   0    0.41    0.05
 -10  -2   0    0.35    0.04
  10   2   0    0.45    0.06
  10   2   0    0.36    0.04
 -11  -2   0    0.02    0.04
  11   2   0    0.00    0.04
 -12  -2   0    0.09    0.05
  12   2   0    0.19    0.06
 -13  -2   0   18.65    0.59
  13   2   0   18.49    0.62
 -14  -2   0    0.01    0.04
  14   2   0   -0.03    0.05
 -15  -2   0    0.19    0.06
  15   2   0    0.16    0.07
 -16  -2   0    0.07    0.06
  16   2   0    0.14    0.07
 -17  -2   0    0.44    0.09
  17   2   0    0.45    0.09
  18   2   0    0.59    0.12
  19  -3   0    0.01    0.06
 -19   3   0    0.06    0.06
  18  -3   0    6.53    0.30
 -18   3   0    7.10    0.29
  17  -3   0    0.18    0.07
 -17   3   0    0.10    0.06
  16  -3   0    0.37    0.08
 -16   3   0    0.29    0.07
  15  -3   0    0.91    0.11
 -15   3   0    0.72    0.07
 -15   3   0    0.75    0.08
  14  -3   0    0.03    0.05
 -14   3   0    0.02    0.04
 -14   3   0    0.01    0.03
  13  -3   0    0.03    0.04
  13  -3   0    0.09    0.05
 -13   3   0    0.00    0.03
  12  -3   0   10.34    0.36
  12  -3   0    9.90    0.36
 -12   3   0   10.51    0.34
  11  -3   0    0.24    0.06
  11  -3   0    0.22    0.05
 -11   3   0    0.19    0.04
  10  -3   0   -0.03    0.04
  10  -3   0    0.03    0.03
 -10   3   0    0.02    0.03
   9  -3   0   60.13    1.78
   9  -3   0   63.81    1.82
  -9   3   0   59.27    1.84
   8  -3   0    0.56    0.06
  -8   3   0    0.57    0.04
   7  -3   0    0.04    0.02
   7  -3   0    0.00    0.02
  -7   3   0    0.02    0.02
   6  -3   0   52.11    1.47
   6  -3   0   47.94    1.44
  -6   3   0   49.24    1.50
   5  -3   0    0.03    0.02
   5  -3   0    0.00    0.01
  -5   3   0    0.02    0.01
   4  -3   0   -0.01    0.01
   4  -3   0    0.00    0.00
   4  -3   0   -0.01    0.01
  -4   3   0    0.01    0.01
  -3   3   0    1.24    0.05
   2  -3   0    0.26    0.02
  -2   3   0    0.24    0.02
   0  -3   0   34.43    0.96
   0  -3   0   32.03    1.00
   0   3   0   34.16    1.01
   0   3   0   33.27    0.98
  -1  -3   0    0.01    0.01
   1   3   0    0.00    0.01
   1   3   0    0.00    0.01
   1   3   0    0.02    0.01
  -2  -3   0    0.07    0.01
   2   3   0    0.09    0.02
   2   3   0    0.07    0.01
   2   3   0    0.10    0.02
   3   3   0  387.07   11.29
   3   3   0  349.89   12.22
   3   3   0  376.88   10.79
   3   3   0  389.79   11.96
   4   3   0    0.46    0.03
   4   3   0    0.45    0.04
   4   3   0    0.49    0.03
   4   3   0    0.46    0.04
   5   3   0    0.19    0.03
   5   3   0    0.15    0.03
   5   3   0    0.19    0.03
   5   3   0    0.16    0.02
  -6  -3   0    0.55    0.04
   6   3   0    0.49    0.04
   6   3   0    0.58    0.05
   6   3   0    0.63    0.05
   6   3   0    0.52    0.04
  -7  -3   0    0.83    0.05
  -7  -3   0    0.74    0.04
   7   3   0    0.77    0.06
   7   3   0    0.75    0.05
  -8  -3   0    2.87    0.11
  -8  -3   0    2.85    0.12
   8   3   0    3.03    0.13
   8   3   0    3.11    0.12
  -9  -3   0    3.47    0.13
  -9  -3   0    3.19    0.14
   9   3   0    3.43    0.13
   9   3   0    3.34    0.15
 -10  -3   0    0.23    0.03
 -10  -3   0    0.22    0.05
  10   3   0    0.20    0.04
  10   3   0    0.18    0.05
 -11  -3   0   -0.02    0.04
  11   3   0    0.02    0.04
 -12  -3   0   18.40    0.58
  12   3   0   18.35    0.61
 -13  -3   0    0.24    0.06
  13   3   0    0.21    0.06
 -14  -3   0    0.31    0.07
  14   3   0    0.41    0.08
 -15  -3   0    0.20    0.06
  15   3   0    0.12    0.06
 -16  -3   0    0.09    0.06
  16   3   0    0.15    0.07
 -17  -3   0    0.69    0.10
  17   3   0    0.61    0.11
  19  -4   0    4.08    0.23
 -19   4   0    4.31    0.21
  18  -4   0    0.15    0.07
 -18   4   0    0.08    0.06
  17  -4   0    0.00    0.06
 -17   4   0    0.01    0.05
  16  -4   0    3.09    0.18
 -16   4   0    3.17    0.16
 -16   4   0    3.24    0.16
  15  -4   0    0.44    0.08
 -15   4   0    0.60    0.07
 -15   4   0    0.60    0.07
  14  -4   0    0.10    0.05
  14  -4   0    0.06    0.05
 -14   4   0    0.04    0.04
 -14   4   0    0.06    0.04
  13  -4   0    5.37    0.22
  13  -4   0    5.15    0.22
 -13   4   0    5.07    0.20
  12  -4   0    0.05    0.04
  12  -4   0    0.06    0.05
 -12   4   0    0.07    0.03
  11  -4   0    0.02    0.04
  11  -4   0   -0.02    0.03
 -11   4   0   -0.05    0.03
  10  -4   0   86.78    2.56
  10  -4   0   86.20    2.50
 -10   4   0   86.37    2.60
   9  -4   0    0.05    0.03
   9  -4   0    0.02    0.03
  -9   4   0   -0.01    0.02
   8  -4   0    0.02    0.03
   8  -4   0    0.00    0.02
  -8   4   0    0.04    0.02
   7  -4   0    0.60    0.05
   7  -4   0    0.79    0.05
  -7   4   0    0.87    0.05
   6  -4   0    6.14    0.19
  -6   4   0    5.21    0.19
   5  -4   0    0.74    0.04
  -5   4   0    0.63    0.04
   4  -4   0   44.05    1.26
   4  -4   0   43.45    1.31
  -4   4   0   43.85    1.33
  -4   4   0   44.36    1.29
   3  -4   0    0.01    0.01
   3  -4   0    0.01    0.01
  -3   4   0    0.01    0.01
  -3   4   0   -0.01    0.01
   2  -4   0    0.33    0.02
  -2   4   0    0.34    0.02
   1  -4   0   23.62    0.71
  -1   4   0   23.48    0.70
  -1   4   0   24.61    0.73
   0  -4   0    0.39    0.02
   0  -4   0    0.39    0.03
   0   4   0    0.37    0.03
   0   4   0    0.44    0.03
  -1  -4   0    4.45    0.13
  -1  -4   0    4.35    0.15
   1   4   0    4.32    0.15
   1   4   0    4.49    0.15
  -2  -4   0   32.46    0.94
   2   4   0   32.39    0.97
   2   4   0   33.67    0.99
   2   4   0   32.21    0.96
  -3  -4   0    0.02    0.01
   3   4   0    0.03    0.02
   3   4   0    0.01    0.01
   3   4   0    0.01    0.01
  -4  -4   0    0.11    0.02
   4   4   0    0.09    0.02
   4   4   0    0.11    0.02
   4   4   0    0.08    0.02
  -5  -4   0    7.95    0.26
   5   4   0    8.18    0.27
   5   4   0    8.17    0.27
   5   4   0    8.44    0.27
  -6  -4   0    0.13    0.03
   6   4   0    0.13    0.03
   6   4   0    0.12    0.03
   6   4   0    0.14    0.03
  -7  -4   0    0.02    0.02
   7   4   0   -0.01    0.02
   7   4   0    0.01    0.02
   7   4   0    0.03    0.03
  -8  -4   0    2.02    0.10
  -8  -4   0    2.08    0.09
   8   4   0    2.11    0.11
   8   4   0    2.15    0.10
  -9  -4   0    1.74    0.08
  -9  -4   0    1.81    0.10
   9   4   0    1.88    0.10
   9   4   0    1.74    0.11
 -10  -4   0    0.88    0.08
  10   4   0    0.83    0.07
  10   4   0    0.71    0.08
 -11  -4   0   10.45    0.35
  11   4   0   10.34    0.37
 -12  -4   0    0.71    0.08
  12   4   0    0.61    0.08
 -13  -4   0   -0.03    0.04
  13   4   0    0.02    0.05
 -14  -4   0    1.87    0.13
  14   4   0    1.88    0.14
 -15  -4   0    0.46    0.08
  15   4   0    0.47    0.09
 -16  -4   0    1.09    0.12
  16   4   0    0.74    0.12
 -17  -4   0    4.46    0.22
  17   4   0    4.38    0.26
  20  -5   0    2.64    0.19
  19  -5   0    0.04    0.06
 -19   5   0    0.18    0.07
  18  -5   0    0.27    0.08
 -18   5   0    0.19    0.07
  17  -5   0    0.26    0.08
 -17   5   0    0.19    0.06
  16  -5   0    0.48    0.08
 -16   5   0    0.53    0.07
 -16   5   0    0.61    0.07
  15  -5   0    0.01    0.05
 -15   5   0    0.06    0.04
 -15   5   0    0.07    0.04
  14  -5   0    5.61    0.24
  14  -5   0    5.47    0.24
 -14   5   0    5.49    0.21
  13  -5   0    0.43    0.07
  13  -5   0    0.26    0.06
 -13   5   0    0.33    0.05
  12  -5   0    0.25    0.05
  12  -5   0    0.25    0.06
 -12   5   0    0.30    0.05
  11  -5   0    9.78    0.34
  11  -5   0    9.53    0.33
 -11   5   0    9.78    0.33
  10  -5   0    0.18    0.04
  10  -5   0    0.25    0.05
 -10   5   0    0.24    0.04
   9  -5   0    0.08    0.03
   9  -5   0    0.11    0.04
  -9   5   0    0.02    0.03
   8  -5   0    2.00    0.09
   8  -5   0    1.97    0.09
  -8   5   0    2.04    0.09
   7  -5   0    0.23    0.03
   7  -5   0    0.17    0.03
  -7   5   0    0.21    0.03
   6  -5   0    0.00    0.02
   6  -5   0    0.02    0.01
   6  -5   0    0.02    0.02
  -6   5   0    0.00    0.02
   5  -5   0   29.36    0.86
   5  -5   0   29.77    0.89
  -5   5   0   29.71    0.91
  -5   5   0   29.74    0.87
   4  -5   0    0.04    0.01
   4  -5   0    0.01    0.01
  -4   5   0    0.03    0.01
  -4   5   0    0.04    0.01
   3  -5   0    1.65    0.06
  -3   5   0    1.37    0.06
  -3   5   0    1.58    0.06
   2  -5   0   52.25    1.61
   2  -5   0   54.65    1.53
  -2   5   0   54.32    1.61
  -2   5   0   52.09    1.58
  -1   5   0    3.43    0.12
   0  -5   0    5.49    0.19
   0   5   0    6.18    0.19
   0   5   0    5.73    0.19
  -1  -5   0   14.90    0.48
  -1  -5   0   15.43    0.46
   1   5   0   15.46    0.48
   1   5   0   17.39    0.49
  -2  -5   0    0.10    0.01
   2   5   0    0.12    0.02
   2   5   0    0.11    0.02
   2   5   0    0.08    0.02
  -3  -5   0    0.03    0.01
   3   5   0   -0.01    0.02
   3   5   0    0.00    0.02
   3   5   0    0.02    0.02
  -4  -5   0  106.35    3.12
   4   5   0  107.90    3.21
   4   5   0  107.19    3.16
   4   5   0  109.71    3.28
  -5  -5   0    1.21    0.06
   5   5   0    1.28    0.07
   5   5   0    1.26    0.07
   5   5   0    1.29    0.07
  -6  -5   0    6.26    0.21
   6   5   0    6.45    0.22
   6   5   0    6.41    0.23
   6   5   0    6.49    0.22
  -7  -5   0    1.13    0.07
   7   5   0    0.96    0.07
   7   5   0    1.12    0.07
   7   5   0    1.26    0.07
  -8  -5   0    5.67    0.20
  -8  -5   0    5.49    0.19
   8   5   0    5.48    0.22
   8   5   0    5.82    0.21
  -9  -5   0    2.07    0.10
   9   5   0    2.16    0.11
   9   5   0    1.95    0.12
 -10  -5   0    9.12    0.31
  10   5   0    9.09    0.33
  10   5   0    9.46    0.32
 -11  -5   0    0.35    0.06
  11   5   0    0.26    0.06
 -12  -5   0    0.03    0.04
  12   5   0    0.02    0.05
 -13  -5   0    0.17    0.06
  13   5   0    0.16    0.06
 -14  -5   0    1.42    0.12
  14   5   0    1.51    0.13
 -15  -5   0    0.46    0.08
  15   5   0    0.57    0.10
 -16  -5   0    0.56    0.09
  16   5   0    0.45    0.10
  20  -6   0    0.04    0.07
 -20   6   0    0.06    0.06
  19  -6   0    0.02    0.07
 -19   6   0    0.01    0.06
  18  -6   0    0.88    0.12
 -18   6   0    1.01    0.11
  17  -6   0   -0.09    0.05
 -17   6   0    0.02    0.05
 -17   6   0   -0.01    0.04
  16  -6   0    0.48    0.08
 -16   6   0    0.46    0.06
 -16   6   0    0.47    0.07
  15  -6   0    3.38    0.18
 -15   6   0    3.45    0.16
 -15   6   0    3.46    0.16
  14  -6   0    0.06    0.05
  14  -6   0    0.01    0.05
 -14   6   0    0.04    0.04
  13  -6   0   -0.06    0.04
  13  -6   0    0.02    0.05
 -13   6   0   -0.03    0.03
  12  -6   0    8.67    0.31
  12  -6   0    8.54    0.31
 -12   6   0    9.06    0.31
  11  -6   0    1.33    0.09
  11  -6   0    1.19    0.09
 -11   6   0    1.35    0.08
  10  -6   0    1.34    0.08
  10  -6   0    1.43    0.09
 -10   6   0    1.34    0.08
   9  -6   0    0.11    0.04
  -9   6   0    0.20    0.03
   8  -6   0    0.41    0.02
   8  -6   0    0.39    0.05
   7  -6   0    1.47    0.05
   7  -6   0    1.17    0.07
   7  -6   0    1.47    0.07
  -7   6   0    1.44    0.07
   6  -6   0   44.72    1.34
   6  -6   0   44.45    1.30
  -6   6   0   45.28    1.31
  -6   6   0   45.84    1.37
   5  -6   0    0.18    0.02
  -5   6   0    0.15    0.02
  -5   6   0    0.20    0.02
   4  -6   0    0.90    0.04
  -4   6   0    0.80    0.05
  -4   6   0    0.94    0.04
   3  -6   0   13.70    0.39
   3  -6   0   13.75    0.41
  -3   6   0   13.21    0.43
  -3   6   0   13.28    0.41
   2  -6   0    4.82    0.17
  -2   6   0    5.63    0.17
  -2   6   0    4.52    0.17
   1  -6   0    5.13    0.18
  -1   6   0    5.73    0.18
   0  -6   0   45.09    1.37
   0  -6   0   46.01    1.32
   0   6   0   48.15    1.40
   0   6   0   45.88    1.36
  -1  -6   0    0.22    0.02
  -1  -6   0    0.17    0.03
   1   6   0    0.17    0.02
   1   6   0    0.15    0.02
  -2  -6   0    0.14    0.02
  -2  -6   0    0.18    0.03
   2   6   0    0.10    0.03
   2   6   0    0.13    0.03
  -3  -6   0  105.67    3.07
   3   6   0  105.78    3.18
   3   6   0  105.07    3.14
   3   6   0  109.00    3.21
  -4  -6   0    3.42    0.12
   4   6   0    3.40    0.14
   4   6   0    3.44    0.13
   4   6   0    3.58    0.14
  -5  -6   0    5.59    0.19
   5   6   0    5.59    0.20
   5   6   0    5.52    0.20
   5   6   0    5.70    0.20
  -6  -6   0    4.74    0.17
   6   6   0    4.80    0.18
   6   6   0    4.79    0.19
   6   6   0    4.97    0.18
  -7  -6   0    1.25    0.08
   7   6   0    1.30    0.09
   7   6   0    1.28    0.09
   7   6   0    1.43    0.08
  -8  -6   0    1.34    0.08
   8   6   0    1.36    0.09
   8   6   0    1.25    0.09
  -9  -6   0   23.34    0.71
   9   6   0   22.41    0.74
   9   6   0   24.05    0.73
 -10  -6   0    0.08    0.04
  10   6   0    0.02    0.04
  10   6   0    0.06    0.04
 -11  -6   0    0.15    0.05
  11   6   0    0.21    0.06
  11   6   0    0.16    0.05
 -12  -6   0    0.84    0.09
  12   6   0    0.92    0.10
 -13  -6   0    0.50    0.08
  13   6   0    0.49    0.08
 -14  -6   0    0.73    0.09
  14   6   0    0.93    0.11
 -15  -6   0    0.40    0.08
  15   6   0    0.30    0.08
 -16  -6   0    0.59    0.09
  20  -7   0    0.30    0.09
 -20   7   0    0.38    0.08
  19  -7   0    1.13    0.13
 -19   7   0    1.14    0.12
  18  -7   0    0.14    0.07
 -18   7   0    0.26    0.07
 -18   7   0    0.27    0.06
  17  -7   0   -0.03    0.05
 -17   7   0    0.03    0.05
 -17   7   0    0.02    0.05
  16  -7   0    7.91    0.33
 -16   7   0    8.25    0.30
 -16   7   0    8.39    0.30
  15  -7   0    0.35    0.07
 -15   7   0    0.24    0.06
 -15   7   0    0.41    0.06
  14  -7   0    0.35    0.06
  14  -7   0    0.42    0.07
 -14   7   0    0.53    0.07
  13  -7   0   31.33    1.00
  13  -7   0   32.53    0.98
 -13   7   0   32.67    1.01
  12  -7   0   -0.03    0.04
  12  -7   0   -0.02    0.04
 -12   7   0    0.00    0.03
  11  -7   0    0.08    0.04
  11  -7   0    0.05    0.04
 -11   7   0    0.00    0.03
  10  -7   0    3.41    0.14
  10  -7   0    3.27    0.14
 -10   7   0    3.20    0.14
   9  -7   0    0.71    0.06
   9  -7   0    0.90    0.07
  -9   7   0    0.91    0.07
   8  -7   0    0.07    0.03
   8  -7   0    0.08    0.01
   8  -7   0    0.05    0.03
  -8   7   0    0.14    0.03
   7  -7   0  188.26    5.45
   7  -7   0  187.49    5.68
  -7   7   0  195.37    5.72
  -7   7   0  184.08    5.50
   6  -7   0    0.86    0.05
  -6   7   0    0.90    0.04
  -6   7   0    0.90    0.06
   5  -7   0    2.32    0.08
   5  -7   0    2.20    0.09
  -5   7   0    2.08    0.10
  -5   7   0    2.37    0.09
   4  -7   0   59.05    1.71
   4  -7   0   58.26    1.65
  -4   7   0   57.67    1.75
  -4   7   0   56.47    1.69
   3  -7   0    9.16    0.29
  -3   7   0    8.45    0.30
  -3   7   0    9.93    0.29
   2  -7   0    6.80    0.23
  -2   7   0    7.63    0.24
   1  -7   0   48.58    1.45
  -1   7   0   50.75    1.49
  -1   7   0   47.99    1.44
   0  -7   0    2.36    0.10
   0  -7   0    2.34    0.08
   0   7   0    2.42    0.10
   0   7   0    2.44    0.10
  -1  -7   0    0.06    0.01
  -1  -7   0    0.09    0.02
   1   7   0    0.06    0.02
   1   7   0    0.07    0.02
  -2  -7   0   64.70    1.86
  -2  -7   0   64.32    1.92
   2   7   0   63.94    1.96
   2   7   0   67.65    1.92
  -3  -7   0    1.37    0.06
  -3  -7   0    1.28    0.07
   3   7   0    1.31    0.07
   3   7   0    1.32    0.07
  -4  -7   0    3.26    0.12
   4   7   0    3.23    0.13
   4   7   0    3.13    0.13
   4   7   0    3.25    0.13
  -5  -7   0    0.35    0.04
   5   7   0    0.41    0.05
   5   7   0    0.35    0.05
   5   7   0    0.34    0.05
  -6  -7   0    0.41    0.05
   6   7   0    0.42    0.05
   6   7   0    0.34    0.05
   6   7   0    0.59    0.06
  -7  -7   0    1.44    0.08
   7   7   0    1.31    0.09
   7   7   0    1.27    0.09
  -8  -7   0   17.19    0.52
   8   7   0   16.97    0.54
   8   7   0   16.33    0.55
  -9  -7   0   -0.02    0.03
   9   7   0    0.03    0.04
   9   7   0   -0.04    0.04
 -10  -7   0    0.04    0.04
  10   7   0    0.00    0.04
  10   7   0    0.08    0.05
 -11  -7   0    2.09    0.12
  11   7   0    1.97    0.12
  11   7   0    1.81    0.13
 -12  -7   0    1.14    0.10
  12   7   0    1.05    0.11
 -13  -7   0    0.39    0.07
  13   7   0    0.37    0.08
 -14  -7   0    2.67    0.16
  14   7   0    2.62    0.17
 -15  -7   0    0.08    0.06
  15   7   0    0.08    0.07
  20  -8   0    0.26    0.09
 -20   8   0    0.12    0.07
  19  -8   0    0.26    0.08
 -19   8   0    0.38    0.07
  18  -8   0    0.24    0.08
 -18   8   0    0.32    0.07
 -18   8   0    0.33    0.07
  17  -8   0    1.50    0.13
 -17   8   0    1.71    0.12
 -17   8   0    1.64    0.12
  16  -8   0    0.07    0.05
 -16   8   0    0.01    0.04
 -16   8   0    0.05    0.04
  15  -8   0    0.01    0.05
 -15   8   0    0.10    0.05
 -15   8   0    0.07    0.04
  14  -8   0   14.28    0.48
  14  -8   0   13.38    0.48
 -14   8   0   14.87    0.48
  13  -8   0    0.08    0.05
  13  -8   0    0.02    0.04
 -13   8   0    0.06    0.04
  12  -8   0    3.65    0.17
  12  -8   0    3.58    0.16
 -12   8   0    3.63    0.16
  11  -8   0    0.61    0.07
  11  -8   0    0.62    0.07
 -11   8   0    0.54    0.07
  10  -8   0    0.02    0.03
  10  -8   0    0.03    0.03
 -10   8   0   -0.01    0.03
   9  -8   0    1.11    0.07
   9  -8   0    0.98    0.07
  -9   8   0    1.03    0.07
   8  -8   0   44.04    1.21
   8  -8   0   40.78    1.21
   8  -8   0   40.08    1.25
  -8   8   0   41.25    1.28
   7  -8   0    0.05    0.02
   7  -8   0    0.05    0.03
  -7   8   0    0.06    0.02
  -7   8   0    0.05    0.03
   6  -8   0    1.10    0.05
   6  -8   0    1.02    0.06
  -6   8   0    0.99    0.05
  -6   8   0    0.87    0.07
   5  -8   0   11.06    0.33
   5  -8   0   11.31    0.35
  -5   8   0   10.93    0.34
  -5   8   0   10.84    0.36
   4  -8   0    2.25    0.09
   4  -8   0    2.39    0.08
  -4   8   0    2.41    0.09
  -4   8   0    1.91    0.10
   3  -8   0    0.01    0.02
  -3   8   0    0.02    0.02
  -3   8   0    0.01    0.02
   2  -8   0   17.75    0.55
  -2   8   0   17.51    0.54
  -2   8   0   18.29    0.57
   1  -8   0    1.98    0.09
  -1   8   0    1.96    0.09
  -1   8   0    2.06    0.09
   0  -8   0    0.35    0.04
   0  -8   0    0.41    0.02
   0   8   0    0.44    0.04
   0   8   0    0.40    0.04
  -1  -8   0   58.94    1.65
  -1  -8   0   56.90    1.71
   1   8   0   59.20    1.75
   1   8   0   56.12    1.70
  -2  -8   0    1.66    0.08
  -2  -8   0    1.67    0.06
   2   8   0    1.63    0.08
   2   8   0    1.65    0.09
  -3  -8   0    4.28    0.16
  -3  -8   0    4.19    0.14
   3   8   0    4.46    0.17
   3   8   0    4.18    0.16
  -4  -8   0    2.06    0.09
  -4  -8   0    2.09    0.10
   4   8   0    2.36    0.11
   4   8   0    2.10    0.11
  -5  -8   0    2.22    0.09
   5   8   0    2.23    0.10
   5   8   0    2.09    0.11
   5   8   0    2.23    0.11
  -6  -8   0    1.86    0.09
   6   8   0    1.93    0.10
   6   8   0    1.91    0.11
  -7  -8   0    7.06    0.24
   7   8   0    7.16    0.26
   7   8   0    6.87    0.26
  -8  -8   0    0.00    0.03
   8   8   0   -0.02    0.03
   8   8   0   -0.01    0.04
  -9  -8   0    0.56    0.07
   9   8   0    0.56    0.07
   9   8   0    0.45    0.07
 -10  -8   0    8.65    0.30
  10   8   0    8.65    0.32
  10   8   0    8.33    0.32
 -11  -8   0    0.81    0.09
  11   8   0    0.74    0.09
  11   8   0    0.90    0.09
 -12  -8   0    0.91    0.09
  12   8   0    0.92    0.11
  13   8   0    0.48    0.09
  14   8   0    0.08    0.06
  20  -9   0   -0.04    0.06
 -20   9   0   -0.04    0.06
  19  -9   0    0.06    0.07
 -19   9   0    0.04    0.06
 -19   9   0    0.10    0.06
  18  -9   0    4.20    0.22
 -18   9   0    4.60    0.21
 -18   9   0    4.72    0.21
  17  -9   0    0.18    0.07
 -17   9   0    0.14    0.06
 -17   9   0    0.21    0.06
  16  -9   0   -0.01    0.05
 -16   9   0   -0.03    0.05
 -16   9   0    0.02    0.04
  15  -9   0    9.75    0.37
 -15   9   0   10.26    0.36
 -15   9   0   10.17    0.35
  14  -9   0   -0.02    0.04
  14  -9   0    0.02    0.05
 -14   9   0    0.04    0.04
  13  -9   0    0.23    0.06
  13  -9   0    0.26    0.06
 -13   9   0    0.26    0.05
  12  -9   0    2.40    0.12
  12  -9   0    2.28    0.13
 -12   9   0    2.21    0.12
  11  -9   0    0.13    0.04
  11  -9   0    0.20    0.05
 -11   9   0    0.17    0.05
  10  -9   0    0.18    0.04
  10  -9   0    0.26    0.05
 -10   9   0    0.19    0.04
   9  -9   0   72.19    2.12
   9  -9   0   71.11    2.06
  -9   9   0   71.06    2.17
   8  -9   0    1.25    0.07
   8  -9   0    1.08    0.07
  -8   9   0    1.02    0.05
  -8   9   0    1.11    0.08
   7  -9   0    0.69    0.05
   7  -9   0    0.76    0.06
  -7   9   0    0.59    0.06
  -7   9   0    0.71    0.05
   6  -9   0   21.52    0.65
   6  -9   0   20.94    0.62
  -6   9   0   21.20    0.67
  -6   9   0   20.79    0.63
   5  -9   0    0.11    0.02
   5  -9   0    0.12    0.03
  -5   9   0    0.15    0.02
  -5   9   0    0.10    0.03
   4  -9   0    0.04    0.02
  -4   9   0    0.09    0.02
  -4   9   0    0.12    0.03
   3  -9   0    4.10    0.15
  -3   9   0    4.08    0.15
  -3   9   0    4.25    0.16
   2  -9   0    0.90    0.06
  -2   9   0    0.80    0.06
  -2   9   0    0.78    0.06
   1  -9   0    0.78    0.05
  -1   9   0    0.74    0.06
  -1   9   0    0.76    0.05
   0  -9   0   24.25    0.68
   0  -9   0   22.99    0.72
   0   9   0   24.30    0.74
   0   9   0   23.02    0.72
  -1  -9   0    0.71    0.05
  -1  -9   0    0.75    0.04
   1   9   0    0.75    0.06
   1   9   0    0.76    0.06
  -2  -9   0    2.43    0.11
  -2  -9   0    2.44    0.09
   2   9   0    2.31    0.11
   2   9   0    2.36    0.11
  -3  -9   0    3.31    0.14
  -3  -9   0    3.54    0.12
   3   9   0    3.58    0.14
   3   9   0    3.48    0.15
  -4  -9   0    3.09    0.12
  -4  -9   0    2.99    0.13
   4   9   0    3.18    0.14
   4   9   0    3.29    0.14
  -5  -9   0    2.27    0.12
  -5  -9   0    2.34    0.10
   5   9   0    2.36    0.12
  -6  -9   0    3.27    0.13
  -6  -9   0    3.22    0.15
   6   9   0    3.02    0.15
   6   9   0    3.34    0.15
  -7  -9   0    0.00    0.03
   7   9   0    0.00    0.03
   7   9   0    0.03    0.04
  -8  -9   0    1.05    0.08
   8   9   0    1.16    0.10
   8   9   0    1.28    0.10
   9   9   0    6.67    0.26
   9   9   0    6.32    0.26
  10   9   0    0.55    0.08
  10   9   0    0.60    0.09
  11   9   0    0.63    0.09
  11   9   0    0.63    0.09
  12   9   0    0.50    0.09
  13   9   0    0.39    0.08
  20 -10   0    0.00    0.06
 -20  10   0    0.02    0.06
 -20  10   0    0.11    0.06
  19 -10   0    3.53    0.21
 -19  10   0    3.62    0.18
 -19  10   0    3.42    0.18
  18 -10   0    0.26    0.08
 -18  10   0    0.17    0.06
 -18  10   0    0.17    0.06
  17 -10   0    0.13    0.06
 -17  10   0    0.16    0.06
 -17  10   0    0.15    0.06
  16 -10   0    6.47    0.28
 -16  10   0    6.94    0.26
 -16  10   0    6.93    0.27
  15 -10   0    0.05    0.05
 -15  10   0    0.09    0.04
 -15  10   0    0.04    0.05
  14 -10   0    0.09    0.05
  14 -10   0    0.00    0.04
 -14  10   0    0.03    0.04
  13 -10   0    3.79    0.17
  13 -10   0    4.14    0.18
 -13  10   0    3.79    0.18
  12 -10   0    2.48    0.13
  12 -10   0    2.37    0.12
 -12  10   0    2.57    0.13
  11 -10   0    0.32    0.05
  11 -10   0    0.58    0.07
 -11  10   0    0.50    0.07
  10 -10   0   77.15    2.23
  10 -10   0   76.00    2.29
 -10  10   0   78.09    2.35
   9 -10   0    0.14    0.04
   9 -10   0    0.12    0.03
  -9  10   0    0.08    0.04
  -9  10   0    0.14    0.02
   8 -10   0    0.13    0.03
   8 -10   0    0.12    0.03
  -8  10   0    0.07    0.04
  -8  10   0    0.11    0.03
   7 -10   0   12.74    0.38
   7 -10   0   12.95    0.41
  -7  10   0   12.42    0.43
  -7  10   0   12.59    0.39
   6 -10   0    2.56    0.09
   6 -10   0    2.39    0.11
  -6  10   0    2.46    0.12
  -6  10   0    2.75    0.11
   5 -10   0    2.88    0.12
  -5  10   0    2.82    0.11
  -5  10   0    2.88    0.13
   4 -10   0   51.49    1.53
  -4  10   0   52.71    1.57
  -4  10   0   49.82    1.51
   3 -10   0    1.96    0.09
  -3  10   0    2.15    0.10
  -3  10   0    1.92    0.10
   2 -10   0    0.50    0.05
  -2  10   0    0.48    0.06
  -2  10   0    0.48    0.05
   1 -10   0   38.96    1.17
  -1  10   0   39.94    1.20
  -1  10   0   37.58    1.16
   0 -10   0    0.37    0.05
   0  10   0    0.32    0.05
   0  10   0    0.47    0.05
  -1 -10   0    2.17    0.10
   1  10   0    2.21    0.11
   1  10   0    2.15    0.11
  -2 -10   0    0.15    0.03
   2  10   0    0.31    0.05
   2  10   0    0.20    0.04
  -3 -10   0    1.51    0.09
   3  10   0    1.46    0.09
   3  10   0    1.52    0.09
  -4 -10   0    1.12    0.08
   4  10   0    0.90    0.08
   4  10   0    1.10    0.09
  -5 -10   0   14.02    0.46
   5  10   0   13.89    0.47
  -6 -10   0    0.01    0.04
   6  10   0   -0.01    0.04
  -7 -10   0    0.12    0.05
   7  10   0    0.15    0.05
  -8 -10   0    3.22    0.16
   8  10   0    3.40    0.17
  -9 -10   0    0.87    0.09
   9  10   0    0.90    0.10
   9  10   0    0.96    0.10
 -10 -10   0    2.86    0.16
  10  10   0    2.73    0.16
  10  10   0    2.55    0.15
 -11 -10   0    0.74    0.10
  11  10   0    0.80    0.10
  11  10   0    0.75    0.10
 -12 -10   0    1.08    0.12
  12  10   0    1.17    0.12
  20 -11   0    2.18    0.18
 -20  11   0    2.26    0.15
 -20  11   0    2.13    0.16
  19 -11   0    0.10    0.07
 -19  11   0    0.28    0.07
 -19  11   0    0.37    0.08
  18 -11   0    0.46    0.09
 -18  11   0    0.45    0.08
 -18  11   0    0.42    0.07
  17 -11   0    9.63    0.38
 -17  11   0    9.91    0.37
 -17  11   0    9.94    0.35
  16 -11   0    0.03    0.05
 -16  11   0    0.00    0.05
 -16  11   0    0.01    0.04
  15 -11   0   -0.01    0.05
 -15  11   0    0.01    0.04
 -15  11   0   -0.02    0.05
  14 -11   0    0.11    0.05
 -14  11   0    0.05    0.04
 -14  11   0    0.02    0.05
  13 -11   0    2.15    0.12
  13 -11   0    2.15    0.13
 -13  11   0    2.28    0.13
  12 -11   0    0.93    0.08
  12 -11   0    0.79    0.08
 -12  11   0    0.74    0.09
  11 -11   0   12.36    0.39
  11 -11   0   11.58    0.40
 -11  11   0   11.90    0.42
  10 -11   0    0.04    0.03
  10 -11   0    0.06    0.03
 -10  11   0    0.01    0.04
   9 -11   0    0.08    0.03
  -9  11   0    0.09    0.02
  -9  11   0    0.04    0.04
   8 -11   0    4.97    0.19
  -8  11   0    5.00    0.17
  -8  11   0    5.05    0.21
   7 -11   0    1.25    0.08
  -7  11   0    1.24    0.09
  -7  11   0    1.18    0.07
   6 -11   0    0.48    0.05
  -6  11   0    0.57    0.05
  -6  11   0    0.42    0.06
   5 -11   0   15.66    0.49
  -5  11   0   15.04    0.48
  -5  11   0   15.46    0.51
   4 -11   0    1.35    0.08
  -4  11   0    1.26    0.09
  -4  11   0    1.38    0.08
   3 -11   0    0.21    0.04
  -3  11   0    0.19    0.04
  -3  11   0    0.25    0.05
   2 -11   0   82.84    2.44
  -2  11   0   86.02    2.50
  -2  11   0   78.72    2.42
   1 -11   0    1.24    0.08
  -1  11   0    1.46    0.08
  -1  11   0    1.44    0.09
   0 -11   0    0.84    0.06
   0  11   0    0.89    0.07
   0  11   0    0.82    0.07
  -1 -11   0    0.32    0.05
   1  11   0    0.29    0.05
   1  11   0    0.40    0.05
  -2 -11   0    3.55    0.15
   2  11   0    3.49    0.16
   2  11   0    3.57    0.16
  -3 -11   0    1.14    0.08
   3  11   0    0.97    0.08
   3  11   0    1.07    0.09
  -4 -11   0   45.93    1.36
   4  11   0   43.74    1.36
  -5 -11   0    0.08    0.04
   5  11   0    0.03    0.04
  -6 -11   0    0.77    0.08
   6  11   0    0.79    0.09
  -7 -11   0    3.64    0.17
   7  11   0    3.65    0.18
  -8 -11   0    2.57    0.14
   8  11   0    2.27    0.15
  -9 -11   0    1.70    0.12
   9  11   0    1.58    0.13
 -10 -11   0    1.83    0.13
  10  11   0    2.21    0.15
 -11 -11   0    0.56    0.09
  11  11   0    0.50    0.10
 -12 -11   0    0.03    0.06
 -20  12   0    0.02    0.06
  19 -12   0    0.18    0.07
 -19  12   0    0.10    0.07
  18 -12   0    4.76    0.24
 -18  12   0    4.90    0.23
  17 -12   0    0.01    0.05
 -17  12   0    0.00    0.06
  16 -12   0    1.02    0.11
 -16  12   0    0.98    0.11
  15 -12   0    0.81    0.10
 -15  12   0    0.84    0.10
  14 -12   0    0.51    0.08
 -14  12   0    0.52    0.08
  13 -12   0    0.00    0.04
 -13  12   0    0.04    0.05
  12 -12   0    4.38    0.19
 -12  12   0    4.40    0.20
  11 -12   0    0.76    0.08
 -11  12   0    0.71    0.09
  10 -12   0    1.06    0.08
 -10  12   0    1.02    0.09
   9 -12   0    7.71    0.27
  -9  12   0    7.21    0.29
   8 -12   0    0.09    0.04
  -8  12   0    0.00    0.03
  -8  12   0    0.06    0.04
   7 -12   0    0.16    0.04
  -7  12   0    0.10    0.03
  -7  12   0    0.18    0.05
   6 -12   0    7.37    0.25
  -6  12   0    6.94    0.24
  -6  12   0    6.86    0.27
   5 -12   0    2.46    0.12
  -5  12   0    2.54    0.13
  -5  12   0    2.54    0.11
   4 -12   0    1.61    0.09
  -4  12   0    1.56    0.09
  -4  12   0    1.58    0.10
   3 -12   0    8.91    0.31
  -3  12   0    9.58    0.34
  -3  12   0    9.31    0.31
   2 -12   0    0.34    0.05
  -2  12   0    0.32    0.05
  -2  12   0    0.32    0.04
   1 -12   0    0.05    0.03
  -1  12   0    0.02    0.03
  -1  12   0    0.02    0.03
   0 -12   0    1.96    0.10
   0  12   0    1.87    0.11
   0  12   0    2.12    0.12
  -1 -12   0    6.54    0.24
   1  12   0    6.49    0.25
   1  12   0    6.73    0.26
  -2 -12   0    2.77    0.13
   2  12   0    2.85    0.14
   2  12   0    2.76    0.14
  -3 -12   0   25.68    0.79
   3  12   0   24.34    0.79
  -4 -12   0    0.10    0.04
   4  12   0    0.08    0.05
  -5 -12   0    0.05    0.04
   5  12   0    0.11    0.05
  -6 -12   0    0.10    0.05
   6  12   0    0.12    0.06
  -7 -12   0    1.62    0.12
   7  12   0    1.92    0.13
  -8 -12   0    2.30    0.14
   8  12   0    2.15    0.15
  -9 -12   0    1.71    0.13
   9  12   0    1.74    0.14
 -10 -12   0    0.25    0.07
  10  12   0    0.28    0.08
 -11 -12   0    0.12    0.06
 -20  13   0    0.06    0.07
  19 -13   0    0.64    0.11
 -19  13   0    0.69    0.10
  18 -13   0    0.13    0.07
 -18  13   0    0.09    0.07
  17 -13   0    0.08    0.06
 -17  13   0    0.05    0.06
  16 -13   0    0.14    0.06
 -16  13   0    0.09    0.06
  15 -13   0    0.06    0.05
 -15  13   0   -0.03    0.05
  14 -13   0    0.03    0.05
 -14  13   0    0.02    0.05
  13 -13   0    8.56    0.32
 -13  13   0    8.35    0.33
  12 -13   0    0.02    0.04
 -12  13   0    0.05    0.05
  11 -13   0    1.18    0.09
 -11  13   0    1.09    0.10
  10 -13   0    7.86    0.29
 -10  13   0    8.39    0.32
   9 -13   0    1.88    0.11
  -9  13   0    1.89    0.13
   8 -13   0    6.62    0.25
  -8  13   0    6.68    0.27
  -8  13   0    6.49    0.23
   7 -13   0   15.70    0.50
  -7  13   0   14.85    0.53
  -7  13   0   15.55    0.49
   6 -13   0    1.24    0.08
  -6  13   0    1.35    0.08
  -6  13   0    1.24    0.10
   5 -13   0    0.14    0.04
  -5  13   0    0.08    0.04
  -5  13   0    0.11    0.04
   4 -13   0    7.90    0.28
  -4  13   0    7.86    0.30
  -4  13   0    7.78    0.28
   3 -13   0    0.56    0.06
  -3  13   0    0.65    0.07
  -3  13   0    0.53    0.07
   2 -13   0    3.09    0.14
  -2  13   0    2.80    0.15
  -2  13   0    2.90    0.14
   1 -13   0    0.60    0.07
  -1  13   0    0.55    0.07
   0 -13   0   10.58    0.35
   0  13   0    9.42    0.36
   0  13   0   10.52    0.36
  -1 -13   0    1.84    0.11
   1  13   0    2.05    0.12
   1  13   0    1.96    0.12
  -2 -13   0    3.63    0.16
   2  13   0    3.28    0.17
  -3 -13   0    0.46    0.07
   3  13   0    0.42    0.07
  -4 -13   0    0.06    0.04
   4  13   0    0.00    0.05
  -5 -13   0    6.18    0.25
   5  13   0    5.91    0.26
  -6 -13   0    1.45    0.11
   6  13   0    1.43    0.12
  -7 -13   0    2.09    0.13
   7  13   0    1.85    0.14
  -8 -13   0    2.99    0.17
   8  13   0    3.17    0.19
  -9 -13   0    1.00    0.11
   9  13   0    0.90    0.12
 -10 -13   0    1.05    0.12
  10  13   0    1.19    0.14
  19 -14   0    0.04    0.07
 -19  14   0    0.00    0.07
  18 -14   0    0.35    0.08
 -18  14   0    0.33    0.08
  17 -14   0    0.02    0.05
 -17  14   0    0.04    0.07
  16 -14   0    0.30    0.07
 -16  14   0    0.47    0.09
  15 -14   0   -0.04    0.04
 -15  14   0    0.00    0.06
  14 -14   0   13.67    0.49
 -14  14   0   14.45    0.51
  13 -14   0    0.42    0.07
 -13  14   0    0.49    0.09
  12 -14   0    0.43    0.07
 -12  14   0    0.39    0.08
  11 -14   0   10.79    0.38
 -11  14   0   10.75    0.40
  10 -14   0    3.32    0.15
 -10  14   0    3.06    0.18
   9 -14   0    6.16    0.24
  -9  14   0    5.91    0.26
   8 -14   0    6.74    0.26
  -8  14   0    6.79    0.24
  -8  14   0    6.61    0.28
   7 -14   0    0.41    0.06
  -7  14   0    0.44    0.05
  -7  14   0    0.46    0.08
   6 -14   0    0.06    0.04
  -6  14   0    0.01    0.05
  -6  14   0   -0.02    0.03
   5 -14   0   38.94    1.18
  -5  14   0   38.51    1.17
  -5  14   0   38.49    1.23
   4 -14   0    1.93    0.11
  -4  14   0    1.92    0.13
  -4  14   0    1.88    0.11
   3 -14   0    9.13    0.31
  -3  14   0    8.91    0.32
  -3  14   0    8.56    0.33
   2 -14   0    0.13    0.05
  -2  14   0    0.06    0.05
  -2  14   0    0.08    0.04
   1 -14   0    2.20    0.12
  -1  14   0    1.98    0.13
  -1  14   0    2.09    0.13
   0 -14   0    1.93    0.11
   0  14   0    1.98    0.13
   0  14   0    1.93    0.12
  -1 -14   0   21.08    0.67
   1  14   0   20.52    0.68
  -2 -14   0    0.22    0.05
   2  14   0    0.28    0.06
  -3 -14   0    0.19    0.05
   3  14   0    0.18    0.06
  -4 -14   0    1.18    0.10
   4  14   0    0.88    0.11
  -5 -14   0    1.99    0.13
   5  14   0    1.94    0.14
  -6 -14   0    2.20    0.14
   6  14   0    2.02    0.15
  -7 -14   0    2.77    0.16
   7  14   0    2.43    0.17
  -8 -14   0    1.65    0.13
   8  14   0    1.47    0.15
  -9 -14   0    0.31    0.08
   9  14   0    0.42    0.09
  18 -15   0    0.22    0.08
 -18  15   0    0.14    0.07
  17 -15   0    0.13    0.06
 -17  15   0   -0.03    0.06
  16 -15   0    0.03    0.05
 -16  15   0    0.05    0.07
  15 -15   0    6.82    0.28
 -15  15   0    7.02    0.31
  14 -15   0    0.37    0.07
 -14  15   0    0.24    0.08
  13 -15   0    0.60    0.08
 -13  15   0    0.67    0.10
  12 -15   0    4.86    0.21
 -12  15   0    5.00    0.24
  11 -15   0    2.27    0.13
 -11  15   0    1.99    0.15
  10 -15   0    1.06    0.09
 -10  15   0    0.99    0.12
   9 -15   0    3.81    0.17
  -9  15   0    3.54    0.19
   8 -15   0    1.38    0.10
  -8  15   0    0.93    0.11
  -8  15   0    1.32    0.09
   7 -15   0    0.10    0.05
  -7  15   0    0.10    0.04
  -7  15   0    0.03    0.05
   6 -15   0   37.56    1.16
  -6  15   0   38.21    1.21
  -6  15   0   37.96    1.15
   5 -15   0    0.03    0.04
  -5  15   0    0.09    0.06
  -5  15   0    0.11    0.04
   4 -15   0    4.51    0.19
  -4  15   0    4.33    0.19
  -4  15   0    4.22    0.21
   3 -15   0    1.45    0.10
  -3  15   0    1.44    0.11
  -3  15   0    1.56    0.11
   2 -15   0    2.10    0.12
  -2  15   0    2.08    0.13
  -2  15   0    1.99    0.13
   1 -15   0    3.92    0.18
  -1  15   0    3.78    0.19
  -1  15   0    4.09    0.19
   0 -15   0   11.10    0.39
   0  15   0   10.98    0.40
  -1 -15   0    0.11    0.05
   1  15   0    0.10    0.05
  -2 -15   0    0.66    0.08
   2  15   0    0.59    0.08
  -3 -15   0    5.17    0.22
   3  15   0    5.19    0.24
  -4 -15   0    0.62    0.09
   4  15   0    0.78    0.10
  -5 -15   0    2.51    0.15
   5  15   0    2.41    0.16
  -6 -15   0    0.40    0.08
   6  15   0    0.51    0.10
  -7 -15   0    1.07    0.12
   7  15   0    1.23    0.13
  18 -16   0    0.04    0.07
 -18  16   0    0.12    0.08
  17 -16   0    0.05    0.06
 -17  16   0    0.08    0.08
  16 -16   0    4.51    0.23
 -16  16   0    4.81    0.25
  15 -16   0    0.22    0.06
 -15  16   0    0.16    0.08
  14 -16   0    0.04    0.05
 -14  16   0   -0.02    0.06
  13 -16   0    6.02    0.25
 -13  16   0    6.02    0.28
  12 -16   0    0.36    0.07
 -12  16   0    0.37    0.09
  11 -16   0    0.78    0.09
 -11  16   0    0.76    0.11
  10 -16   0    1.92    0.12
 -10  16   0    1.92    0.15
   9 -16   0    2.28    0.13
  -9  16   0    1.84    0.15
   8 -16   0    0.01    0.04
  -8  16   0   -0.03    0.05
  -8  16   0    0.01    0.03
   7 -16   0   12.75    0.44
  -7  16   0   12.52    0.47
  -7  16   0   13.09    0.43
   6 -16   0    0.29    0.06
  -6  16   0    0.37    0.06
  -6  16   0    0.40    0.08
   5 -16   0    1.45    0.10
  -5  16   0    1.41    0.12
  -5  16   0    1.42    0.10
   4 -16   0    0.20    0.06
  -4  16   0    0.17    0.05
  -4  16   0    0.22    0.07
   3 -16   0    3.77    0.17
  -3  16   0    4.02    0.18
  -3  16   0    4.04    0.20
   2 -16   0    2.23    0.13
  -2  16   0    2.25    0.13
  -2  16   0    2.23    0.14
   1 -16   0    8.73    0.31
  -1  16   0    8.25    0.32
   0 -16   0    0.19    0.05
   0  16   0    0.16    0.06
  -1 -16   0    0.51    0.07
   1  16   0    0.49    0.08
  -2 -16   0    3.62    0.18
   2  16   0    3.46    0.19
  -3 -16   0    3.93    0.19
   3  16   0    4.16    0.21
  -4 -16   0    2.27    0.15
   4  16   0    2.11    0.16
  -5 -16   0    0.00    0.05
   5  16   0   -0.01    0.06
  -6 -16   0    0.63    0.09
   6  16   0    0.56    0.10
  17 -17   0   14.23    0.52
 -17  17   0   14.43    0.55
  16 -17   0    0.12    0.06
 -16  17   0    0.07    0.08
  15 -17   0    0.91    0.11
 -15  17   0    0.74    0.12
  14 -17   0    4.00    0.20
 -14  17   0    4.19    0.23
  13 -17   0    1.75    0.13
 -13  17   0    1.66    0.16
  12 -17   0    1.35    0.11
 -12  17   0    1.24    0.14
  11 -17   0    5.28    0.22
 -11  17   0    4.84    0.26
  10 -17   0    1.94    0.13
 -10  17   0    1.93    0.16
   9 -17   0   -0.04    0.04
  -9  17   0   -0.05    0.06
   8 -17   0    5.17    0.22
  -8  17   0    5.19    0.26
  -8  17   0    5.45    0.21
   7 -17   0    0.07    0.05
  -7  17   0    0.05    0.06
  -7  17   0    0.07    0.04
   6 -17   0    0.88    0.09
  -6  17   0    1.00    0.12
  -6  17   0    0.95    0.09
   5 -17   0    1.28    0.10
  -5  17   0    1.29    0.12
  -5  17   0    1.10    0.10
   4 -17   0    1.85    0.11
  -4  17   0    1.80    0.14
  -4  17   0    1.64    0.11
   3 -17   0    0.90    0.09
  -3  17   0    0.87    0.10
  -3  17   0    0.86    0.11
   2 -17   0    4.56    0.20
  -2  17   0    4.49    0.21
   1 -17   0   -0.04    0.04
  -1  17   0   -0.07    0.05
   0 -17   0    0.04    0.05
   0  17   0    0.04    0.05
  -1 -17   0    3.06    0.17
   1  17   0    3.12    0.18
  -2 -17   0    1.08    0.10
   2  17   0    1.02    0.12
  -3 -17   0    1.27    0.12
   3  17   0    1.32    0.13
  -4 -17   0    3.16    0.18
   4  17   0    3.06    0.20
  -5 -17   0    0.74    0.11
  16 -18   0    0.72    0.10
 -16  18   0    0.74    0.13
  15 -18   0    4.20    0.21
 -15  18   0    4.35    0.26
  14 -18   0    0.51    0.08
 -14  18   0    0.59    0.12
  13 -18   0    1.23    0.11
 -13  18   0    1.05    0.14
  12 -18   0    3.89    0.19
 -12  18   0    3.47    0.22
  11 -18   0    1.53    0.12
 -11  18   0    1.14    0.14
  10 -18   0    0.00    0.05
 -10  18   0   -0.02    0.07
   9 -18   0   15.41    0.52
  -9  18   0   15.20    0.57
   8 -18   0    0.12    0.06
  -8  18   0    0.01    0.07
  -8  18   0    0.09    0.05
   7 -18   0    2.66    0.15
  -7  18   0    2.79    0.15
  -7  18   0    2.27    0.18
   6 -18   0    0.57    0.08
  -6  18   0    0.59    0.08
  -6  18   0    0.58    0.11
   5 -18   0    3.42    0.17
  -5  18   0    3.49    0.17
  -5  18   0    3.27    0.20
   4 -18   0    0.95    0.10
  -4  18   0    0.76    0.11
  -4  18   0    1.05    0.10
   3 -18   0    5.60    0.24
  -3  18   0    5.50    0.24
   2 -18   0    0.69    0.09
  -2  18   0    1.07    0.11
   1 -18   0    0.12    0.05
  -1  18   0    0.11    0.06
   0 -18   0    3.06    0.17
   0  18   0    2.94    0.18
  -1 -18   0    0.41    0.08
   1  18   0    0.35    0.08
  -2 -18   0    1.15    0.12
   2  18   0    1.16    0.14
  -3 -18   0    0.82    0.11
 -15  19   0   -0.06    0.08
  14 -19   0    0.04    0.06
 -14  19   0   -0.07    0.08
  13 -19   0    0.01    0.06
 -13  19   0    0.03    0.08
  12 -19   0    0.07    0.06
 -12  19   0    0.05    0.08
  11 -19   0    0.03    0.05
 -11  19   0    0.08    0.08
  10 -19   0    5.07    0.23
 -10  19   0    5.05    0.27
   9 -19   0    0.07    0.06
  -9  19   0    0.16    0.08
   8 -19   0    1.24    0.11
  -8  19   0    1.23    0.15
   7 -19   0    0.46    0.08
  -7  19   0    0.46    0.07
  -7  19   0    0.38    0.10
   6 -19   0    2.01    0.13
  -6  19   0    2.14    0.17
  -6  19   0    2.35    0.14
   5 -19   0    0.89    0.10
  -5  19   0    0.61    0.10
  -5  19   0    0.61    0.09
   4 -19   0    3.63    0.18
  -4  19   0    3.55    0.19
   3 -19   0    0.37    0.07
  -3  19   0    0.28    0.08
   2 -19   0    0.15    0.06
  -2  19   0    0.02    0.06
   1 -19   0    2.07    0.14
  -1  19   0    1.90    0.16
   0 -19   0    1.16    0.12
   0  19   0    0.94    0.12
  -1 -19   0    3.57    0.19
  13 -20   0    0.76    0.11
 -13  20   0    0.71    0.13
  12 -20   0    0.24    0.07
 -12  20   0    0.35    0.11
  11 -20   0    6.20    0.27
 -11  20   0    6.16    0.32
  10 -20   0    0.00    0.05
 -10  20   0    0.00    0.08
   9 -20   0    1.61    0.13
  -9  20   0    1.45    0.17
   8 -20   0    0.16    0.07
  -8  20   0    0.19    0.10
   7 -20   0    2.18    0.15
  -7  20   0    2.07    0.18
  -7  20   0    2.09    0.14
   6 -20   0    1.06    0.11
  -6  20   0    0.87    0.10
  -6  20   0    0.84    0.13
   5 -20   0    5.34    0.24
  -5  20   0    5.23    0.24
   4 -20   0    1.04    0.12
  -4  20   0    0.67    0.10
   3 -20   0    0.32    0.08
  -3  20   0    0.28    0.08
   2 -20   0    5.34    0.25
  -2  20   0    5.33    0.26
 -11  21   0    0.03    0.09
 -10  21   0    0.68    0.13
  -9  21   0    0.12    0.10
   8 -21   0    2.78    0.19
  -8  21   0    2.71    0.21
   7 -21   0    1.88    0.17
  -7  21   0    2.37    0.16
  -7  21   0    2.18    0.20
  -6  21   0   10.69    0.40
  -5  21   0    0.73    0.10
  -4  21   0    0.56    0.11
  -8  22  -1    0.55    0.12
  -4  21  -1    9.18    0.37
  -5  21  -1    2.75    0.18
   5 -21   1    3.00    0.18
  -6  21  -1    6.90    0.30
   6 -21   1    7.23    0.30
  -7  21  -1    0.36    0.11
  -7  21  -1    0.18    0.07
   7 -21   1    0.16    0.07
  -8  21  -1    2.02    0.19
   8 -21   1    1.78    0.14
  -9  21  -1    0.79    0.13
   9 -21   1    0.75    0.11
 -10  21  -1    6.42    0.33
  10 -21   1    6.20    0.28
 -11  21  -1   -0.08    0.08
  -1  20  -1    0.74    0.11
   1 -20   1    0.80    0.11
  -2  20  -1    0.10    0.07
   2 -20   1    0.14    0.07
  -3  20  -1    7.42    0.32
   3 -20   1    8.22    0.32
  -4  20  -1    3.22    0.19
   4 -20   1    3.59    0.19
  -5  20  -1    2.79    0.17
   5 -20   1    2.90    0.17
  -6  20  -1    0.23    0.07
  -6  20  -1    0.36    0.09
   6 -20   1    0.38    0.08
  -7  20  -1    0.84    0.12
  -7  20  -1    0.87    0.10
   7 -20   1    0.93    0.11
  -8  20  -1   -0.07    0.07
   8 -20   1   -0.07    0.05
  -9  20  -1    7.20    0.34
   9 -20   1    7.06    0.29
 -10  20  -1   -0.07    0.07
  10 -20   1   -0.02    0.05
 -11  20  -1    2.05    0.19
  11 -20   1    2.03    0.14
 -12  20  -1    1.41    0.16
  12 -20   1    1.21    0.12
 -13  20  -1    0.45    0.11
  13 -20   1    0.55    0.09
   1  19  -1    1.75    0.15
  -1 -19   1    1.73    0.13
   0  19  -1    0.37    0.09
   0 -19   1    0.58    0.09
  -1  19  -1    0.10    0.07
   1 -19   1    0.20    0.06
  -2  19  -1    8.63    0.35
   2 -19   1    9.03    0.34
  -3  19  -1    1.11    0.11
   3 -19   1    1.12    0.11
  -4  19  -1    2.03    0.14
   4 -19   1    1.96    0.13
  -5  19  -1    0.00    0.05
  -5  19  -1    0.03    0.06
   5 -19   1   -0.04    0.05
  -6  19  -1    1.24    0.11
  -6  19  -1    1.18    0.14
   6 -19   1    1.64    0.12
  -7  19  -1    0.22    0.08
  -7  19  -1    0.29    0.06
   7 -19   1    0.44    0.08
  -8  19  -1    7.16    0.34
   8 -19   1    7.85    0.30
  -9  19  -1    0.01    0.07
   9 -19   1    0.09    0.05
 -10  19  -1    0.42    0.10
  10 -19   1    0.52    0.08
 -11  19  -1    1.04    0.14
  11 -19   1    1.16    0.11
 -12  19  -1    0.05    0.08
  12 -19   1    0.12    0.06
 -13  19  -1   -0.06    0.07
  13 -19   1    0.01    0.05
 -14  19  -1    1.41    0.17
  14 -19   1    1.73    0.13
 -15  19  -1    0.13    0.09
  15 -19   1    0.19    0.07
   3  18  -1    1.83    0.15
  -3 -18   1    1.68    0.14
   2  18  -1    3.42    0.20
  -2 -18   1    3.63    0.19
   1  18  -1    0.20    0.07
  -1 -18   1    0.27    0.07
   0  18  -1    0.27    0.07
   0 -18   1    0.25    0.06
  -1  18  -1    1.51    0.12
   1 -18   1    1.45    0.11
  -2  18  -1    2.32    0.15
   2 -18   1    2.25    0.14
  -3  18  -1    2.45    0.15
   3 -18   1    2.44    0.14
  -4  18  -1    0.12    0.07
  -4  18  -1    0.14    0.05
   4 -18   1    0.18    0.06
  -5  18  -1    1.72    0.14
  -5  18  -1    1.78    0.12
   5 -18   1    1.66    0.12
  -6  18  -1    0.13    0.07
  -6  18  -1    0.21    0.06
   6 -18   1    0.17    0.06
  -7  18  -1   11.75    0.46
  -7  18  -1   11.39    0.40
   7 -18   1   11.65    0.41
  -8  18  -1   -0.03    0.04
  -8  18  -1   -0.02    0.07
   8 -18   1    0.00    0.05
  -9  18  -1    1.14    0.14
   9 -18   1    1.31    0.11
 -10  18  -1    6.65    0.31
  10 -18   1    6.74    0.27
 -11  18  -1    1.86    0.17
  11 -18   1    1.75    0.13
 -12  18  -1    1.24    0.15
  12 -18   1    1.29    0.11
 -13  18  -1    3.66    0.23
  13 -18   1    3.69    0.19
 -14  18  -1    1.26    0.15
  14 -18   1    1.19    0.11
 -15  18  -1    0.46    0.10
  15 -18   1    0.43    0.08
 -16  18  -1    9.80    0.41
  16 -18   1    9.19    0.37
   5  17  -1    1.98    0.17
  -5 -17   1    2.03    0.14
   4  17  -1    0.75    0.11
  -4 -17   1    0.92    0.11
   3  17  -1    0.04    0.06
  -3 -17   1    0.02    0.05
   2  17  -1    0.17    0.07
  -2 -17   1    0.23    0.06
   1  17  -1    0.14    0.06
  -1 -17   1    0.08    0.05
   0  17  -1   11.12    0.42
   0 -17   1   11.55    0.41
  -1  17  -1    1.37    0.12
   1 -17   1    1.39    0.11
  -2  17  -1    0.76    0.09
   2 -17   1    0.77    0.09
  -3  17  -1    0.04    0.05
  -3  17  -1    0.21    0.06
   3 -17   1    0.01    0.04
  -4  17  -1    1.69    0.11
  -4  17  -1    1.71    0.13
   4 -17   1    1.67    0.11
  -5  17  -1    0.60    0.09
  -5  17  -1    0.55    0.07
   5 -17   1    0.67    0.08
  -6  17  -1    7.06    0.31
  -6  17  -1    7.09    0.27
   6 -17   1    7.17    0.27
  -7  17  -1    0.10    0.04
  -7  17  -1    0.17    0.07
   7 -17   1    0.22    0.06
  -8  17  -1    0.23    0.05
  -8  17  -1    0.29    0.08
   8 -17   1    0.31    0.06
  -9  17  -1    2.02    0.15
   9 -17   1    1.95    0.12
 -10  17  -1    1.18    0.13
  10 -17   1    1.39    0.11
 -11  17  -1    1.25    0.14
  11 -17   1    1.30    0.10
 -12  17  -1    2.97    0.19
  12 -17   1    2.88    0.16
 -13  17  -1    0.60    0.11
  13 -17   1    0.81    0.10
 -14  17  -1   -0.02    0.07
  14 -17   1    0.09    0.05
 -15  17  -1   10.69    0.43
  15 -17   1   10.20    0.39
 -16  17  -1    0.35    0.09
  16 -17   1    0.30    0.08
 -17  17  -1    1.37    0.16
  17 -17   1    1.35    0.13
   6  16  -1    0.64    0.10
  -6 -16   1    0.65    0.10
   5  16  -1    1.38    0.14
  -5 -16   1    1.13    0.11
   4  16  -1    5.03    0.25
  -4 -16   1    5.43    0.24
   3  16  -1    0.62    0.09
  -3 -16   1    0.62    0.09
   2  16  -1    0.61    0.09
  -2 -16   1    0.59    0.08
   1  16  -1    4.59    0.22
  -1 -16   1    4.76    0.21
   0  16  -1    0.08    0.05
   0 -16   1    0.10    0.05
  -1  16  -1    2.95    0.16
   1 -16   1    3.11    0.15
  -2  16  -1    0.27    0.07
  -2  16  -1    0.26    0.06
   2 -16   1    0.15    0.05
  -3  16  -1    3.03    0.17
  -3  16  -1    3.27    0.16
   3 -16   1    3.13    0.15
  -4  16  -1    0.55    0.07
  -4  16  -1    0.50    0.08
   4 -16   1    0.64    0.08
  -5  16  -1   19.38    0.62
  -5  16  -1   18.71    0.66
   5 -16   1   19.65    0.62
  -6  16  -1    0.01    0.05
  -6  16  -1    0.01    0.04
   6 -16   1    0.04    0.04
  -7  16  -1    0.49    0.08
  -7  16  -1    0.47    0.06
   7 -16   1    0.41    0.06
  -8  16  -1    2.05    0.15
  -8  16  -1    2.10    0.11
   8 -16   1    1.90    0.12
  -9  16  -1    3.35    0.19
   9 -16   1    3.36    0.16
 -10  16  -1    1.51    0.13
  10 -16   1    1.31    0.10
 -11  16  -1    3.64    0.20
  11 -16   1    3.33    0.17
 -12  16  -1    0.38    0.09
  12 -16   1    0.42    0.07
 -13  16  -1    0.18    0.07
  13 -16   1    0.12    0.05
 -14  16  -1    6.05    0.28
  14 -16   1    6.02    0.26
 -15  16  -1    0.04    0.06
  15 -16   1   -0.01    0.05
 -16  16  -1    0.07    0.07
  16 -16   1    0.01    0.06
 -17  16  -1    0.15    0.08
  17 -16   1    0.09    0.06
 -18  16  -1    0.09    0.08
  18 -16   1   -0.04    0.06
   8  15  -1    0.07    0.07
  -8 -15   1   -0.01    0.06
   7  15  -1    1.39    0.14
  -7 -15   1    1.24    0.12
   6  15  -1    1.58    0.14
  -6 -15   1    1.62    0.12
   5  15  -1    1.55    0.14
  -5 -15   1    1.60    0.12
   4  15  -1    0.06    0.06
  -4 -15   1    0.02    0.05
   3  15  -1    0.05    0.06
  -3 -15   1    0.03    0.04
   2  15  -1    2.78    0.16
  -2 -15   1    3.00    0.15
   1  15  -1    0.91    0.09
  -1 -15   1    0.81    0.08
   0  15  -1    5.57    0.23
   0 -15   1    5.22    0.22
  -1  15  -1    0.26    0.06
  -1  15  -1    0.27    0.06
   1 -15   1    0.19    0.06
  -2  15  -1    0.98    0.09
  -2  15  -1    0.98    0.10
   2 -15   1    0.89    0.08
  -3  15  -1    0.74    0.08
  -3  15  -1    0.73    0.09
   3 -15   1    0.59    0.07
  -4  15  -1   12.30    0.44
  -4  15  -1   12.43    0.42
   4 -15   1   12.32    0.42
  -5  15  -1    0.12    0.04
  -5  15  -1    0.21    0.06
   5 -15   1    0.20    0.05
  -6  15  -1    1.26    0.09
  -6  15  -1    1.37    0.12
   6 -15   1    1.45    0.10
  -7  15  -1   15.79    0.51
  -7  15  -1   15.52    0.55
   7 -15   1   15.94    0.52
  -8  15  -1    1.59    0.09
  -8  15  -1    1.62    0.13
   8 -15   1    1.60    0.10
  -9  15  -1    1.52    0.13
   9 -15   1    1.80    0.11
 -10  15  -1    5.39    0.25
  10 -15   1    5.59    0.22
 -11  15  -1    2.37    0.16
  11 -15   1    2.72    0.14
 -12  15  -1   -0.05    0.05
  12 -15   1    0.02    0.04
 -13  15  -1   18.51    0.65
  13 -15   1   18.69    0.62
 -14  15  -1    0.01    0.06
  14 -15   1    0.04    0.05
 -15  15  -1    0.48    0.09
  15 -15   1    0.49    0.08
 -16  15  -1    0.90    0.11
  16 -15   1    0.70    0.10
 -17  15  -1    0.15    0.07
  17 -15   1    0.31    0.08
 -18  15  -1    0.04    0.07
  18 -15   1    0.01    0.06
   9  14  -1    1.44    0.14
  -9 -14   1    1.23    0.12
   8  14  -1    1.99    0.16
  -8 -14   1    2.36    0.15
   7  14  -1    2.05    0.16
  -7 -14   1    2.16    0.14
   6  14  -1    0.81    0.11
  -6 -14   1    0.78    0.09
   5  14  -1    0.98    0.11
  -5 -14   1    0.93    0.10
   4  14  -1    0.01    0.05
  -4 -14   1   -0.02    0.04
   3  14  -1   10.66    0.39
  -3 -14   1   11.01    0.38
   2  14  -1    2.70    0.15
  -2 -14   1    2.43    0.14
   1  14  -1    6.95    0.27
  -1 -14   1    6.97    0.26
   0  14  -1    5.42    0.23
   0  14  -1    5.36    0.22
   0 -14   1    5.66    0.22
  -1  14  -1    3.28    0.16
  -1  14  -1    3.23    0.16
   1 -14   1    3.54    0.15
  -2  14  -1    3.90    0.17
  -2  14  -1    3.75    0.18
   2 -14   1    3.66    0.16
  -3  14  -1   53.91    1.64
  -3  14  -1   55.81    1.70
   3 -14   1   55.20    1.65
  -4  14  -1    0.02    0.04
  -4  14  -1    0.03    0.05
   4 -14   1   -0.07    0.04
  -5  14  -1    2.27    0.14
  -5  14  -1    2.28    0.12
   5 -14   1    2.50    0.12
  -6  14  -1   30.16    0.99
  -6  14  -1   30.49    0.93
   6 -14   1   31.53    0.95
  -7  14  -1    0.27    0.07
  -7  14  -1    0.36    0.05
   7 -14   1    0.41    0.06
  -8  14  -1    3.72    0.15
  -8  14  -1    3.74    0.19
   8 -14   1    3.74    0.17
  -9  14  -1    7.91    0.32
   9 -14   1    8.03    0.29
 -10  14  -1    1.65    0.12
  10 -14   1    1.75    0.11
 -11  14  -1    0.17    0.06
  11 -14   1    0.18    0.05
 -12  14  -1   17.73    0.61
  12 -14   1   17.75    0.59
 -13  14  -1    0.42    0.08
  13 -14   1    0.30    0.06
 -14  14  -1    0.54    0.09
  14 -14   1    0.54    0.08
 -15  14  -1    0.12    0.06
  15 -14   1    0.19    0.06
 -16  14  -1    0.13    0.07
  16 -14   1    0.11    0.06
 -17  14  -1    0.10    0.07
  17 -14   1    0.19    0.07
 -18  14  -1    4.38    0.23
  18 -14   1    4.25    0.22
 -19  14  -1    0.11    0.07
  19 -14   1    0.12    0.07
  10  13  -1    2.71    0.19
 -10 -13   1    2.67    0.17
   9  13  -1    4.49    0.23
  -9 -13   1    4.59    0.22
   8  13  -1    1.07    0.12
  -8 -13   1    1.03    0.11
   7  13  -1    1.39    0.12
  -7 -13   1    1.40    0.11
   6  13  -1    0.28    0.07
  -6 -13   1    0.38    0.07
   5  13  -1    0.03    0.05
  -5 -13   1    0.01    0.04
   4  13  -1   14.30    0.49
  -4 -13   1   14.16    0.48
   3  13  -1    2.18    0.13
  -3 -13   1    2.11    0.12
   2  13  -1    1.90    0.12
  -2 -13   1    2.10    0.12
   1  13  -1    4.63    0.20
   1  13  -1    4.40    0.19
  -1 -13   1    4.62    0.19
   0  13  -1   12.28    0.42
   0  13  -1   12.00    0.42
   0 -13   1   12.36    0.41
  -1  13  -1    1.87    0.11
  -1  13  -1    1.67    0.11
   1 -13   1    1.70    0.10
  -2  13  -1   19.22    0.63
  -2  13  -1   20.28    0.65
   2 -13   1   19.94    0.63
  -3  13  -1    0.10    0.03
  -3  13  -1    0.06    0.04
   3 -13   1    0.00    0.03
  -4  13  -1    2.92    0.15
  -4  13  -1    3.05    0.13
   4 -13   1    3.02    0.13
  -5  13  -1   14.97    0.52
  -5  13  -1   15.08    0.49
   5 -13   1   15.91    0.49
  -6  13  -1    2.61    0.12
  -6  13  -1    2.38    0.14
   6 -13   1    2.59    0.12
  -7  13  -1    4.17    0.19
  -7  13  -1    4.24    0.16
   7 -13   1    4.03    0.17
  -8  13  -1   14.92    0.47
  -8  13  -1   14.79    0.51
   8 -13   1   14.90    0.49
  -9  13  -1    0.41    0.07
   9 -13   1    0.46    0.06
 -10  13  -1    0.02    0.04
  10 -13   1    0.04    0.04
 -11  13  -1   14.28    0.50
  11 -13   1   14.54    0.48
 -12  13  -1    0.04    0.05
  12 -13   1    0.08    0.04
 -13  13  -1    1.29    0.11
  13 -13   1    1.16    0.10
 -14  13  -1    1.98    0.14
  14 -13   1    2.19    0.13
 -15  13  -1    0.00    0.05
  15 -13   1   -0.03    0.04
 -16  13  -1   -0.05    0.05
  16 -13   1    0.00    0.05
 -17  13  -1    3.59    0.20
  17 -13   1    3.76    0.20
 -18  13  -1   -0.10    0.05
  18 -13   1   -0.02    0.05
 -19  13  -1    0.14    0.07
  19 -13   1    0.04    0.06
 -20  13  -1    0.60    0.11
  11  12  -1    3.26    0.20
 -11 -12   1    2.93    0.18
  10  12  -1    1.85    0.15
 -10 -12   1    1.80    0.14
   9  12  -1    2.01    0.15
  -9 -12   1    2.15    0.14
   8  12  -1    2.38    0.16
  -8 -12   1    2.41    0.14
   7  12  -1    0.46    0.08
  -7 -12   1    0.47    0.07
   6  12  -1    0.05    0.05
  -6 -12   1    0.02    0.04
   5  12  -1   16.12    0.54
  -5 -12   1   15.96    0.53
   4  12  -1    2.63    0.15
  -4 -12   1    2.56    0.13
   3  12  -1    2.03    0.12
  -3 -12   1    2.09    0.11
   2  12  -1    0.51    0.07
   2  12  -1    0.52    0.07
  -2 -12   1    0.43    0.06
   1  12  -1    5.98    0.23
   1  12  -1    6.01    0.24
  -1 -12   1    6.17    0.23
   0  12  -1    1.81    0.10
   0  12  -1    1.54    0.10
   0 -12   1    1.69    0.09
  -1  12  -1    0.60    0.06
  -1  12  -1    0.39    0.05
   1 -12   1    0.33    0.05
  -2  12  -1    0.05    0.03
  -2  12  -1    0.06    0.03
   2 -12   1    0.05    0.03
  -3  12  -1    1.84    0.11
  -3  12  -1    1.89    0.10
   3 -12   1    1.76    0.09
  -4  12  -1    3.55    0.16
  -4  12  -1    3.48    0.14
   4 -12   1    3.26    0.14
  -5  12  -1    2.25    0.11
  -5  12  -1    2.39    0.13
   5 -12   1    2.63    0.12
  -6  12  -1    0.01    0.02
  -6  12  -1    0.09    0.04
   6 -12   1    0.00    0.03
  -7  12  -1   14.06    0.44
  -7  12  -1   13.65    0.47
   7 -12   1   14.12    0.45
  -8  12  -1    0.08    0.03
  -8  12  -1    0.12    0.04
   8 -12   1    0.11    0.04
  -9  12  -1    0.39    0.06
   9 -12   1    0.40    0.05
 -10  12  -1   14.65    0.50
  10 -12   1   14.78    0.49
 -11  12  -1   -0.01    0.04
  11 -12   1   -0.05    0.03
 -12  12  -1   -0.04    0.04
  12 -12   1    0.02    0.04
  12 -12   1    0.02    0.04
 -13  12  -1    0.19    0.06
  13 -12   1    0.25    0.06
  13 -12   1    0.20    0.05
 -14  12  -1    0.59    0.08
  14 -12   1    0.65    0.08
  14 -12   1    0.72    0.09
 -15  12  -1    0.00    0.05
  15 -12   1    0.04    0.05
  15 -12   1    0.02    0.05
 -16  12  -1   14.15    0.50
 -16  12  -1   14.02    0.46
  16 -12   1   13.96    0.50
 -17  12  -1    0.04    0.05
 -17  12  -1    0.17    0.06
  17 -12   1    0.10    0.06
 -18  12  -1    0.02    0.05
 -18  12  -1   -0.06    0.05
  18 -12   1   -0.01    0.05
 -19  12  -1    3.42    0.18
 -19  12  -1    3.40    0.19
  19 -12   1    3.51    0.21
 -20  12  -1    0.00    0.06
 -20  12  -1   -0.01    0.06
 -12 -11   1    0.51    0.09
  11  11  -1    1.50    0.13
 -11 -11   1    1.40    0.12
  10  11  -1    0.88    0.11
 -10 -11   1    0.80    0.10
   9  11  -1    2.02    0.15
  -9 -11   1    2.34    0.14
   8  11  -1    0.33    0.07
  -8 -11   1    0.32    0.06
   7  11  -1    0.01    0.04
  -7 -11   1    0.01    0.04
   6  11  -1   24.86    0.81
  -6 -11   1   25.92    0.81
   5  11  -1    2.90    0.16
  -5 -11   1    3.12    0.15
   4  11  -1    3.04    0.16
  -4 -11   1    3.17    0.15
   3  11  -1    2.45    0.13
  -3 -11   1    2.01    0.11
   2  11  -1    3.87    0.17
   2  11  -1    3.91    0.16
  -2 -11   1    4.02    0.16
   1  11  -1    2.00    0.11
   1  11  -1    2.00    0.10
  -1 -11   1    1.93    0.10
   0  11  -1   12.14    0.42
   0  11  -1   12.91    0.43
   0 -11   1   13.31    0.42
  -1  11  -1    0.08    0.04
  -1  11  -1    0.16    0.04
   1 -11   1    0.16    0.03
  -2  11  -1    1.48    0.09
  -2  11  -1    1.46    0.09
   2 -11   1    1.55    0.08
  -3  11  -1   47.81    1.46
  -3  11  -1   49.67    1.51
   3 -11   1   49.80    1.46
  -4  11  -1    0.51    0.06
  -4  11  -1    0.51    0.05
   4 -11   1    0.44    0.05
  -5  11  -1    0.74    0.07
  -5  11  -1    0.76    0.05
   5 -11   1    0.74    0.06
  -6  11  -1    1.55    0.10
  -6  11  -1    1.52    0.08
   6 -11   1    1.52    0.09
  -7  11  -1    0.44    0.04
  -7  11  -1    0.37    0.06
   7 -11   1    0.32    0.05
  -8  11  -1    0.02    0.02
  -8  11  -1    0.01    0.03
   8 -11   1    0.01    0.02
   8 -11   1    0.00    0.03
  -9  11  -1   10.85    0.38
   9 -11   1   11.03    0.37
   9 -11   1   11.26    0.35
 -10  11  -1    0.38    0.06
  10 -11   1    0.32    0.05
  10 -11   1    0.39    0.05
 -11  11  -1   -0.03    0.04
  11 -11   1    0.05    0.04
  11 -11   1    0.05    0.04
 -12  11  -1    0.10    0.05
  12 -11   1    0.21    0.05
  12 -11   1    0.34    0.06
 -13  11  -1    3.84    0.18
  13 -11   1    3.98    0.17
  13 -11   1    3.94    0.18
 -14  11  -1    0.18    0.05
  14 -11   1    0.14    0.05
  14 -11   1    0.14    0.05
 -15  11  -1    7.76    0.30
  15 -11   1    7.56    0.30
  15 -11   1    7.38    0.29
 -16  11  -1    0.03    0.05
 -16  11  -1    0.03    0.04
  16 -11   1   -0.03    0.05
  16 -11   1   -0.03    0.05
 -17  11  -1    0.05    0.06
 -17  11  -1    0.02    0.05
  17 -11   1    0.06    0.05
 -18  11  -1    3.90    0.19
 -18  11  -1    4.09    0.20
  18 -11   1    4.05    0.22
 -19  11  -1    0.05    0.05
 -19  11  -1    0.00    0.06
  19 -11   1   -0.05    0.05
 -20  11  -1    0.34    0.08
 -20  11  -1    0.33    0.08
  20 -11   1    0.36    0.09
  13  10  -1    0.91    0.12
  12  10  -1    0.72    0.10
  11  10  -1    1.50    0.13
  11  10  -1    1.47    0.12
  10  10  -1    0.06    0.05
  10  10  -1    0.03    0.05
   9  10  -1    0.16    0.06
   9  10  -1    0.14    0.05
   8  10  -1    0.19    0.05
   8  10  -1    0.14    0.05
  -8 -10   1    0.11    0.05
   7  10  -1    8.33    0.31
  -7 -10   1    8.36    0.31
   6  10  -1    3.22    0.16
  -6 -10   1    3.14    0.15
   5  10  -1    1.46    0.10
  -5 -10   1    1.33    0.09
   4  10  -1    1.63    0.11
  -4 -10   1    1.98    0.10
   3  10  -1    1.25    0.08
   3  10  -1    1.09    0.08
  -3 -10   1    1.28    0.08
   2  10  -1    0.41    0.05
   2  10  -1    0.31    0.05
  -2 -10   1    0.47    0.05
   1  10  -1   63.27    1.85
   1  10  -1   59.37    1.80
  -1 -10   1   59.61    1.80
   0  10  -1    0.13    0.03
   0  10  -1    0.10    0.03
   0 -10   1    0.14    0.03
  -1  10  -1    0.20    0.04
  -1  10  -1    0.13    0.03
   1 -10   1    0.14    0.03
  -2  10  -1    8.78    0.30
  -2  10  -1    8.23    0.28
   2 -10   1    8.58    0.28
  -3  10  -1    7.57    0.25
  -3  10  -1    7.35    0.27
   3 -10   1    7.85    0.26
  -4  10  -1   11.10    0.35
  -4  10  -1   10.49    0.37
   4 -10   1   10.71    0.32
   4 -10   1   11.02    0.35
  -5  10  -1    0.88    0.06
  -5  10  -1    0.96    0.07
   5 -10   1    0.97    0.05
   5 -10   1    0.96    0.06
  -6  10  -1    0.14    0.03
  -6  10  -1    0.18    0.04
   6 -10   1    0.16    0.03
   6 -10   1    0.16    0.03
  -7  10  -1    0.13    0.02
  -7  10  -1    0.12    0.04
   7 -10   1    0.10    0.03
   7 -10   1    0.14    0.03
  -8  10  -1   56.35    1.71
  -8  10  -1   55.30    1.63
   8 -10   1   54.40    1.61
   8 -10   1   57.17    1.67
  -9  10  -1    0.09    0.04
   9 -10   1    0.14    0.04
   9 -10   1    0.12    0.04
 -10  10  -1    1.38    0.10
  10 -10   1    1.58    0.09
  10 -10   1    1.38    0.09
 -11  10  -1    2.05    0.12
  11 -10   1    2.08    0.12
  11 -10   1    1.97    0.11
 -12  10  -1    1.19    0.10
  12 -10   1    1.27    0.10
  12 -10   1    1.37    0.10
 -13  10  -1    0.18    0.05
  13 -10   1    0.16    0.05
  13 -10   1    0.16    0.05
 -14  10  -1    4.66    0.20
  14 -10   1    4.83    0.20
  14 -10   1    4.38    0.20
 -15  10  -1    0.34    0.07
  15 -10   1    0.39    0.07
  15 -10   1    0.37    0.07
 -16  10  -1    0.12    0.06
  16 -10   1    0.06    0.05
  16 -10   1    0.07    0.06
 -17  10  -1    9.57    0.35
 -17  10  -1   10.57    0.37
  17 -10   1    9.33    0.38
 -18  10  -1    0.02    0.05
 -18  10  -1    0.03    0.05
  18 -10   1    0.00    0.06
 -19  10  -1    0.06    0.06
 -19  10  -1    0.02    0.06
  19 -10   1    0.00    0.06
 -20  10  -1    0.43    0.08
 -20  10  -1    0.24    0.07
  20 -10   1    0.30    0.09
  13   9  -1    0.54    0.09
  12   9  -1    0.62    0.10
  11   9  -1    1.89    0.13
  11   9  -1    1.81    0.13
  10   9  -1    0.62    0.08
  10   9  -1    0.58    0.08
 -10  -9   1    0.66    0.08
   9   9  -1    0.03    0.05
   9   9  -1    0.01    0.04
  -9  -9   1    0.00    0.04
   8   9  -1    4.37    0.19
   8   9  -1    4.09    0.19
  -8  -9   1    4.35    0.17
   7   9  -1    0.37    0.06
   7   9  -1    0.33    0.06
  -7  -9   1    0.43    0.05
   6   9  -1    2.57    0.13
   6   9  -1    2.78    0.14
  -6  -9   1    2.79    0.11
   5   9  -1    0.50    0.06
  -5  -9   1    0.56    0.06
  -5  -9   1    0.48    0.05
   4   9  -1    0.49    0.05
   4   9  -1    0.39    0.05
  -4  -9   1    0.42    0.04
  -4  -9   1    0.54    0.06
   3   9  -1    0.08    0.03
   3   9  -1    0.04    0.03
  -3  -9   1    0.05    0.03
  -3  -9   1    0.03    0.02
   2   9  -1   34.53    1.07
   2   9  -1   37.41    1.10
  -2  -9   1   35.53    1.03
  -2  -9   1   35.38    1.08
   1   9  -1    0.08    0.03
   1   9  -1    0.06    0.03
  -1  -9   1    0.07    0.02
  -1  -9   1    0.04    0.03
   0   9  -1    0.10    0.03
   0   9  -1    0.10    0.03
   0  -9   1    0.09    0.03
   0  -9   1    0.08    0.02
  -1   9  -1    0.48    0.05
   1  -9   1    0.43    0.04
   1  -9   1    0.47    0.03
  -2   9  -1   11.24    0.36
  -2   9  -1   11.07    0.35
   2  -9   1   10.78    0.35
  -3   9  -1    7.35    0.26
  -3   9  -1    7.77    0.25
   3  -9   1    7.49    0.22
   3  -9   1    7.31    0.25
  -4   9  -1    0.15    0.03
  -4   9  -1    0.13    0.02
   4  -9   1    0.28    0.04
   4  -9   1    0.20    0.02
  -5   9  -1    0.04    0.02
  -5   9  -1    0.08    0.03
   5  -9   1    0.04    0.02
   5  -9   1    0.05    0.02
  -6   9  -1    0.03    0.03
  -6   9  -1    0.05    0.02
   6  -9   1    0.04    0.02
   6  -9   1    0.02    0.02
  -7   9  -1   92.58    2.79
  -7   9  -1   91.71    2.70
   7  -9   1   90.95    2.65
   7  -9   1   95.47    2.81
  -8   9  -1    0.09    0.02
  -8   9  -1    0.07    0.03
   8  -9   1    0.12    0.03
   8  -9   1    0.11    0.03
  -9   9  -1    1.87    0.10
   9  -9   1    1.93    0.10
   9  -9   1    1.69    0.10
 -10   9  -1    0.90    0.07
  10  -9   1    0.72    0.07
  10  -9   1    0.80    0.07
 -11   9  -1    1.31    0.09
  11  -9   1    1.31    0.09
  11  -9   1    1.38    0.09
 -12   9  -1    1.84    0.11
  12  -9   1    1.63    0.11
  12  -9   1    1.57    0.11
 -13   9  -1    9.22    0.33
  13  -9   1    8.81    0.33
  13  -9   1    9.17    0.32
 -14   9  -1    0.06    0.05
  14  -9   1    0.05    0.05
  14  -9   1    0.04    0.04
 -15   9  -1   -0.06    0.04
  15  -9   1    0.02    0.05
  15  -9   1   -0.06    0.04
 -16   9  -1    6.26    0.25
  16  -9   1    6.02    0.26
  16  -9   1    6.01    0.26
 -17   9  -1   -0.01    0.05
 -17   9  -1    0.05    0.04
  17  -9   1    0.00    0.05
 -18   9  -1    0.00    0.05
 -18   9  -1   -0.01    0.05
  18  -9   1    0.01    0.06
 -19   9  -1    0.66    0.09
 -19   9  -1    0.68    0.09
  19  -9   1    0.71    0.11
 -20   9  -1   -0.02    0.06
  20  -9   1   -0.05    0.06
  14   8  -1    0.57    0.10
 -14  -8   1    0.43    0.09
  13   8  -1    0.45    0.08
 -13  -8   1    0.47    0.08
  12   8  -1    0.02    0.05
 -12  -8   1   -0.06    0.04
  11   8  -1    0.12    0.05
  11   8  -1    0.14    0.06
 -11  -8   1    0.10    0.05
  10   8  -1    0.16    0.05
  10   8  -1    0.32    0.06
 -10  -8   1    0.27    0.05
   9   8  -1    6.22    0.25
   9   8  -1    6.58    0.25
  -9  -8   1    6.44    0.23
   8   8  -1    1.11    0.09
   8   8  -1    1.08    0.09
  -8  -8   1    1.19    0.08
   7   8  -1    1.90    0.11
   7   8  -1    1.95    0.11
  -7  -8   1    2.06    0.10
   6   8  -1    0.93    0.07
   6   8  -1    0.81    0.07
  -6  -8   1    0.87    0.06
   5   8  -1    1.42    0.09
   5   8  -1    1.27    0.08
   5   8  -1    1.31    0.07
  -5  -8   1    1.37    0.07
   4   8  -1    2.51    0.11
   4   8  -1    2.52    0.12
   4   8  -1    2.39    0.12
  -4  -8   1    2.55    0.10
   3   8  -1   35.29    1.07
   3   8  -1   34.71    1.05
  -3  -8   1   34.41    1.01
  -3  -8   1   35.02    1.05
   2   8  -1   -0.05    0.02
   2   8  -1    0.01    0.02
  -2  -8   1    0.00    0.02
  -2  -8   1   -0.01    0.02
   1   8  -1    0.12    0.03
   1   8  -1    0.10    0.03
  -1  -8   1    0.15    0.03
  -1  -8   1    0.14    0.02
   0   8  -1   33.82    1.03
   0   8  -1   36.12    1.06
   0  -8   1   34.49    0.99
   0  -8   1   33.45    1.03
  -1   8  -1    2.28    0.09
  -1   8  -1    2.18    0.09
   1  -8   1    2.11    0.07
   1  -8   1    2.18    0.09
  -2   8  -1    1.77    0.08
  -2   8  -1    1.85    0.08
   2  -8   1    1.86    0.06
   2  -8   1    1.83    0.08
  -3   8  -1    9.46    0.31
  -3   8  -1    9.09    0.30
   3  -8   1    9.63    0.28
   3  -8   1    9.36    0.30
  -4   8  -1    5.96    0.22
  -4   8  -1    6.23    0.20
   4  -8   1    6.13    0.21
   4  -8   1    6.57    0.19
  -5   8  -1    1.44    0.08
  -5   8  -1    1.65    0.07
   5  -8   1    1.69    0.07
   5  -8   1    1.36    0.07
  -6   8  -1  154.75    4.51
  -6   8  -1  153.98    4.69
   6  -8   1  153.30    4.44
   6  -8   1  153.63    4.59
  -7   8  -1    0.50    0.03
  -7   8  -1    0.57    0.05
   7  -8   1    0.59    0.05
   7  -8   1    0.58    0.05
  -8   8  -1    0.13    0.03
  -8   8  -1    0.12    0.02
   8  -8   1    0.07    0.03
   8  -8   1    0.15    0.03
  -9   8  -1   10.91    0.37
   9  -8   1   10.77    0.35
   9  -8   1   11.07    0.36
 -10   8  -1   -0.03    0.03
  10  -8   1    0.08    0.04
  10  -8   1   -0.02    0.03
 -11   8  -1   -0.01    0.04
  11  -8   1    0.09    0.04
  11  -8   1    0.04    0.04
 -12   8  -1   31.78    0.98
  12  -8   1   31.72    0.95
  12  -8   1   30.14    0.97
 -13   8  -1    0.46    0.06
  13  -8   1    0.38    0.07
  13  -8   1    0.40    0.07
 -14   8  -1    0.13    0.05
  14  -8   1    0.14    0.05
  14  -8   1    0.12    0.05
 -15   8  -1   11.17    0.39
  15  -8   1   10.54    0.40
  15  -8   1   11.47    0.40
 -16   8  -1    0.08    0.05
  16  -8   1   -0.03    0.05
  16  -8   1   -0.06    0.04
 -17   8  -1    0.07    0.05
 -17   8  -1    0.04    0.05
  17  -8   1   -0.03    0.05
 -18   8  -1    0.07    0.05
 -18   8  -1    0.19    0.06
  18  -8   1    0.01    0.05
 -19   8  -1    0.02    0.05
 -19   8  -1    0.07    0.06
  19  -8   1    0.01    0.06
 -20   8  -1    0.11    0.06
  20  -8   1    0.07    0.08
  15   7  -1    1.24    0.14
 -15  -7   1    1.20    0.12
  14   7  -1    0.61    0.09
 -14  -7   1    0.80    0.10
  13   7  -1    0.13    0.06
 -13  -7   1    0.21    0.06
  12   7  -1    0.08    0.05
 -12  -7   1    0.01    0.05
  11   7  -1    0.19    0.05
  11   7  -1    0.23    0.06
 -11  -7   1    0.29    0.06
  10   7  -1   17.67    0.60
  10   7  -1   18.96    0.59
 -10  -7   1   18.18    0.57
   9   7  -1    0.58    0.07
   9   7  -1    0.61    0.07
  -9  -7   1    0.55    0.06
   8   7  -1    2.70    0.13
   8   7  -1    2.66    0.14
  -8  -7   1    2.82    0.12
   7   7  -1   10.99    0.38
   7   7  -1   11.47    0.38
  -7  -7   1   11.28    0.36
   6   7  -1    1.78    0.10
   6   7  -1    1.70    0.10
  -6  -7   1    1.67    0.08
   5   7  -1    5.26    0.20
   5   7  -1    5.29    0.19
   5   7  -1    5.10    0.19
  -5  -7   1    5.14    0.18
   4   7  -1   49.48    1.48
   4   7  -1   51.51    1.51
   4   7  -1   49.59    1.48
  -4  -7   1   48.37    1.43
   3   7  -1    0.03    0.02
   3   7  -1    0.01    0.02
   3   7  -1   -0.01    0.02
  -3  -7   1    0.03    0.02
   2   7  -1    1.35    0.07
   2   7  -1    1.41    0.07
  -2  -7   1    1.35    0.06
  -2  -7   1    1.36    0.07
   1   7  -1  140.29    4.08
   1   7  -1  133.95    3.95
  -1  -7   1  135.09    4.11
  -1  -7   1  129.77    4.05
   0   7  -1    1.06    0.06
   0   7  -1    1.10    0.06
   0  -7   1    1.07    0.04
   0  -7   1    1.06    0.06
  -1   7  -1    1.59    0.07
  -1   7  -1    1.66    0.07
   1  -7   1    1.64    0.06
   1  -7   1    1.64    0.07
  -2   7  -1   25.64    0.78
  -2   7  -1   24.40    0.75
   2  -7   1   25.22    0.76
   2  -7   1   25.68    0.73
  -3   7  -1    5.28    0.19
  -3   7  -1    5.94    0.19
   3  -7   1    5.72    0.17
  -4   7  -1    0.80    0.04
  -4   7  -1    0.65    0.05
   4  -7   1    0.77    0.04
   4  -7   1    0.73    0.05
  -5   7  -1   49.94    1.47
  -5   7  -1   51.46    1.53
   5  -7   1   50.12    1.45
   5  -7   1   50.48    1.50
  -6   7  -1    1.92    0.09
  -6   7  -1    2.01    0.07
   6  -7   1    2.04    0.08
   6  -7   1    1.52    0.08
  -7   7  -1    5.54    0.19
   7  -7   1    4.83    0.19
   7  -7   1    5.68    0.19
  -8   7  -1    1.81    0.09
   8  -7   1    2.06    0.09
   8  -7   1    2.08    0.07
   8  -7   1    1.74    0.09
  -9   7  -1    2.33    0.11
   9  -7   1    1.99    0.10
   9  -7   1    2.24    0.11
 -10   7  -1    2.14    0.10
  10  -7   1    2.03    0.11
  10  -7   1    1.87    0.10
 -11   7  -1   43.14    1.31
  11  -7   1   43.41    1.26
  11  -7   1   41.12    1.29
 -12   7  -1   -0.01    0.03
  12  -7   1    0.06    0.05
  12  -7   1    0.00    0.04
 -13   7  -1    0.02    0.04
  13  -7   1   -0.01    0.05
  13  -7   1    0.04    0.04
 -14   7  -1   12.54    0.43
  14  -7   1   13.19    0.44
  14  -7   1   12.25    0.44
 -15   7  -1    0.03    0.04
  15  -7   1   -0.02    0.05
  15  -7   1    0.04    0.05
 -16   7  -1    0.05    0.05
  16  -7   1    0.09    0.06
  16  -7   1    0.06    0.05
 -17   7  -1    0.99    0.09
 -17   7  -1    1.00    0.10
  17  -7   1    0.88    0.11
 -18   7  -1    0.04    0.05
 -18   7  -1    0.01    0.05
  18  -7   1   -0.06    0.05
 -19   7  -1    0.18    0.07
  19  -7   1    0.27    0.08
 -20   7  -1    5.31    0.25
  20  -7   1    5.31    0.27
  16   6  -1    1.06    0.15
 -16  -6   1    1.01    0.12
  15   6  -1    0.87    0.11
 -15  -6   1    0.88    0.10
  14   6  -1    2.72    0.17
 -14  -6   1    2.81    0.16
  13   6  -1    0.74    0.10
 -13  -6   1    0.85    0.09
  12   6  -1    0.00    0.05
 -12  -6   1    0.01    0.04
  11   6  -1    9.25    0.35
  11   6  -1    9.63    0.33
 -11  -6   1    9.46    0.33
  10   6  -1    0.52    0.07
  10   6  -1    0.68    0.07
 -10  -6   1    0.54    0.06
   9   6  -1    0.24    0.05
   9   6  -1    0.25    0.05
  -9  -6   1    0.20    0.04
   8   6  -1    0.60    0.06
   8   6  -1    0.34    0.06
  -8  -6   1    0.33    0.05
   7   6  -1    3.84    0.16
   7   6  -1    4.20    0.16
  -7  -6   1    3.76    0.15
   6   6  -1    0.65    0.06
   6   6  -1    0.84    0.06
   6   6  -1    0.81    0.07
  -6  -6   1    0.75    0.05
   5   6  -1   32.91    0.99
   5   6  -1   33.40    1.00
   5   6  -1   33.07    0.98
  -5  -6   1   31.38    0.95
   4   6  -1    0.03    0.02
   4   6  -1    0.01    0.02
   4   6  -1    0.02    0.02
  -4  -6   1    0.05    0.02
   3   6  -1    1.81    0.08
   3   6  -1    1.68    0.08
   3   6  -1    1.71    0.07
  -3  -6   1    1.70    0.07
   2   6  -1  250.52    7.48
   2   6  -1  245.18    7.43
   2   6  -1  264.89    7.61
  -2  -6   1  250.06    7.49
  -2  -6   1  250.63    7.23
   1   6  -1    1.37    0.07
   1   6  -1    1.41    0.06
  -1  -6   1    1.39    0.05
  -1  -6   1    1.36    0.06
   0   6  -1    0.37    0.03
   0   6  -1    0.33    0.03
   0  -6   1    0.40    0.03
   0  -6   1    0.38    0.02
  -1   6  -1   47.67    1.36
  -1   6  -1   43.13    1.32
   1  -6   1   45.67    1.30
   1  -6   1   43.97    1.33
  -2   6  -1    1.77    0.08
  -2   6  -1    1.89    0.07
   2  -6   1    1.75    0.06
  -3   6  -1    0.04    0.01
  -3   6  -1    0.06    0.01
   3  -6   1    0.05    0.01
   3  -6   1    0.01    0.01
  -4   6  -1    0.80    0.04
   4  -6   1    0.81    0.04
   4  -6   1    0.74    0.04
  -5   6  -1    0.01    0.01
  -5   6  -1    0.01    0.02
   5  -6   1    0.03    0.02
   5  -6   1    0.02    0.02
  -6   6  -1    1.15    0.05
  -6   6  -1    1.31    0.07
   6  -6   1    1.20    0.06
   6  -6   1    1.28    0.06
  -7   6  -1   32.61    1.04
   7  -6   1   37.24    1.00
   7  -6   1   33.14    1.00
   7  -6   1   33.58    1.02
  -8   6  -1    1.52    0.07
   8  -6   1    1.54    0.08
   8  -6   1    1.20    0.07
  -9   6  -1    0.62    0.05
   9  -6   1    0.68    0.06
   9  -6   1    0.61    0.06
 -10   6  -1    0.94    0.06
  10  -6   1    0.99    0.07
  10  -6   1    0.81    0.08
 -11   6  -1    0.01    0.03
  11  -6   1   -0.03    0.03
  11  -6   1    0.00    0.04
 -12   6  -1    0.20    0.04
  12  -6   1    0.14    0.04
  12  -6   1    0.26    0.06
 -13   6  -1    2.27    0.11
  13  -6   1    1.92    0.12
  13  -6   1    2.69    0.14
 -14   6  -1    0.21    0.05
  14  -6   1    0.22    0.06
  14  -6   1    0.16    0.06
 -15   6  -1    0.70    0.08
  15  -6   1    0.64    0.09
  15  -6   1    0.58    0.08
 -16   6  -1    0.22    0.06
 -16   6  -1    0.16    0.05
  16  -6   1    0.45    0.09
  16  -6   1    0.25    0.07
 -17   6  -1    0.11    0.05
 -17   6  -1    0.06    0.05
  17  -6   1    0.08    0.06
 -18   6  -1    0.01    0.05
  18  -6   1    0.00    0.06
 -19   6  -1    3.80    0.19
  19  -6   1    3.01    0.20
 -20   6  -1   -0.01    0.06
  20  -6   1    0.18    0.08
  16   5  -1    0.50    0.10
 -16  -5   1    0.48    0.09
  15   5  -1    1.17    0.12
 -15  -5   1    1.25    0.12
  14   5  -1    0.20    0.07
 -14  -5   1    0.26    0.06
  13   5  -1    0.17    0.07
 -13  -5   1    0.27    0.06
  12   5  -1    4.57    0.22
 -12  -5   1    5.04    0.20
  11   5  -1    0.30    0.05
  11   5  -1    0.16    0.06
 -11  -5   1    0.17    0.05
  10   5  -1    0.16    0.05
  10   5  -1    0.21    0.04
 -10  -5   1    0.22    0.05
   9   5  -1    0.13    0.05
   9   5  -1    0.22    0.04
  -9  -5   1    0.18    0.04
   8   5  -1    3.60    0.16
   8   5  -1    3.46    0.14
  -8  -5   1    3.42    0.14
   7   5  -1    3.35    0.14
   7   5  -1    3.21    0.13
  -7  -5   1    3.30    0.13
   6   5  -1   37.98    1.12
   6   5  -1   36.28    1.10
   6   5  -1   37.10    1.11
  -6  -5   1   35.92    1.07
   5   5  -1    0.24    0.04
   5   5  -1    0.21    0.03
   5   5  -1    0.16    0.03
  -5  -5   1    0.19    0.03
   4   5  -1    0.02    0.02
   4   5  -1   -0.01    0.02
   4   5  -1    0.03    0.02
  -4  -5   1    0.01    0.02
   3   5  -1   40.88    1.20
   3   5  -1   38.98    1.18
   3   5  -1   39.61    1.17
  -3  -5   1   38.97    1.14
   2   5  -1    1.63    0.07
   2   5  -1    1.64    0.07
   2   5  -1    1.69    0.07
  -2  -5   1    1.70    0.06
   1   5  -1    0.26    0.03
   1   5  -1    0.26    0.02
  -1  -5   1    0.25    0.02
  -1  -5   1    0.29    0.03
   0   5  -1   24.45    0.74
   0   5  -1   26.93    0.76
   0  -5   1   25.09    0.72
   0  -5   1   23.42    0.74
  -1   5  -1    3.60    0.12
  -2   5  -1    0.01    0.01
  -2   5  -1    0.02    0.01
   2  -5   1    0.01    0.01
   2  -5   1    0.00    0.01
  -3   5  -1  307.22    8.89
  -3   5  -1  309.65    9.20
   3  -5   1  289.48   10.37
   3  -5   1  312.52    8.73
  -4   5  -1    0.02    0.01
   4  -5   1    0.06    0.02
   4  -5   1    0.03    0.01
  -5   5  -1    0.01    0.01
  -5   5  -1   -0.04    0.01
   5  -5   1    0.00    0.02
   5  -5   1   -0.01    0.01
   6  -5   1    0.14    0.03
   6  -5   1    0.11    0.03
  -7   5  -1    0.02    0.02
   7  -5   1   -0.01    0.02
   7  -5   1    0.03    0.02
  -8   5  -1    0.92    0.06
   8  -5   1    0.76    0.06
   8  -5   1    0.89    0.06
  -9   5  -1   15.22    0.49
   9  -5   1   16.14    0.49
   9  -5   1   14.66    0.48
 -10   5  -1   -0.01    0.03
  10  -5   1   -0.01    0.03
  10  -5   1    0.02    0.04
 -11   5  -1   -0.02    0.03
  11  -5   1    0.00    0.03
  11  -5   1    0.04    0.04
 -12   5  -1   14.86    0.48
  12  -5   1   14.65    0.49
  12  -5   1   15.12    0.49
 -13   5  -1    0.58    0.07
  13  -5   1    0.68    0.08
  13  -5   1    0.67    0.08
 -14   5  -1    0.09    0.04
  14  -5   1    0.08    0.05
  14  -5   1    0.12    0.06
 -15   5  -1    0.00    0.04
  15  -5   1   -0.01    0.05
  15  -5   1    0.07    0.05
 -16   5  -1   -0.06    0.04
 -16   5  -1    0.00    0.04
  16  -5   1    0.02    0.05
 -17   5  -1   -0.03    0.04
 -17   5  -1   -0.01    0.05
  17  -5   1   -0.02    0.05
 -18   5  -1    2.69    0.16
  18  -5   1    2.69    0.18
 -19   5  -1    0.09    0.06
  19  -5   1    0.12    0.08
  20  -5   1    0.10    0.08
  17   4  -1    0.45    0.10
 -17  -4   1    0.44    0.09
  16   4  -1    0.41    0.10
 -16  -4   1    0.41    0.08
  15   4  -1    0.32    0.08
  14   4  -1   -0.02    0.05
 -14  -4   1    0.03    0.05
  13   4  -1   10.93    0.41
 -13  -4   1   11.78    0.39
  12   4  -1    1.67    0.12
 -12  -4   1    1.64    0.11
  11   4  -1    1.80    0.12
  11   4  -1    1.97    0.11
 -11  -4   1    1.62    0.10
  10   4  -1    4.12    0.19
  10   4  -1    4.69    0.17
 -10  -4   1    4.32    0.17
   9   4  -1    0.35    0.05
   9   4  -1    0.30    0.05
  -9  -4   1    0.36    0.05
   8   4  -1    2.28    0.11
   8   4  -1    2.48    0.12
  -8  -4   1    2.65    0.11
  -8  -4   1    2.34    0.09
   7   4  -1   50.12    1.48
   7   4  -1   49.73    1.46
  -7  -4   1   48.77    1.48
  -7  -4   1   48.87    1.43
   6   4  -1    0.02    0.02
   6   4  -1    0.02    0.03
   6   4  -1    0.06    0.02
  -6  -4   1    0.02    0.02
   5   4  -1    0.06    0.02
   5   4  -1    0.03    0.02
   5   4  -1    0.04    0.02
  -5  -4   1    0.02    0.02
   4   4  -1   18.05    0.55
   4   4  -1   18.61    0.55
   4   4  -1   18.21    0.55
  -4  -4   1   17.28    0.53
   3   4  -1    0.29    0.03
   3   4  -1    0.36    0.03
   3   4  -1    0.33    0.03
  -3  -4   1    0.37    0.03
   2   4  -1    6.49    0.21
   2   4  -1    6.78    0.21
   2   4  -1    6.78    0.21
  -2  -4   1    6.40    0.20
   1   4  -1   18.80    0.55
   1   4  -1   19.06    0.56
   1   4  -1   18.06    0.55
  -1  -4   1   17.46    0.53
   0  -4   1    0.33    0.02
  -1   4  -1    0.26    0.02
   1  -4   1    0.39    0.02
  -2   4  -1   44.34    1.36
  -2   4  -1   44.79    1.40
   2  -4   1   47.35    1.40
   2  -4   1   47.43    1.33
  -3   4  -1   -0.01    0.01
  -3   4  -1    0.00    0.01
   3  -4   1    0.01    0.01
   3  -4   1    0.00    0.01
  -4   4  -1    0.08    0.02
   4  -4   1    0.14    0.02
   4  -4   1    0.04    0.01
  -5   4  -1   30.36    0.91
   5  -4   1   29.49    0.87
   5  -4   1   29.97    0.89
  -6   4  -1    2.53    0.10
   6  -4   1    2.66    0.10
  -7   4  -1    0.01    0.02
   7  -4   1    0.05    0.02
   7  -4   1    0.03    0.02
  -8   4  -1   70.28    2.19
   8  -4   1   72.95    2.11
   8  -4   1   75.88    2.16
  -9   4  -1    1.64    0.08
   9  -4   1    1.62    0.09
   9  -4   1    1.65    0.09
 -10   4  -1    0.96    0.06
  10  -4   1    0.91    0.07
  10  -4   1    1.08    0.08
 -11   4  -1   18.57    0.60
  11  -4   1   19.46    0.61
  11  -4   1   19.51    0.61
 -12   4  -1    0.10    0.03
  12  -4   1    0.08    0.05
  12  -4   1    0.03    0.04
 -13   4  -1   -0.01    0.03
  13  -4   1    0.00    0.04
  13  -4   1   -0.03    0.04
 -15   4  -1    0.58    0.07
  15  -4   1    0.51    0.09
  15  -4   1    0.45    0.08
 -16   4  -1    0.40    0.07
 -16   4  -1    0.47    0.06
  16  -4   1    0.43    0.08
 -17   4  -1    9.03    0.34
  17  -4   1    9.20    0.37
 -18   4  -1    0.05    0.06
  18  -4   1    0.00    0.06
 -19   4  -1    0.05    0.06
  19  -4   1    0.07    0.07
  17   3  -1    0.28    0.09
 -17  -3   1    0.20    0.07
  16   3  -1    0.20    0.07
 -16  -3   1    0.19    0.07
  15   3  -1    0.25    0.07
 -15  -3   1    0.28    0.07
  14   3  -1    4.82    0.22
 -14  -3   1    4.73    0.21
  13   3  -1    1.00    0.10
 -13  -3   1    1.06    0.09
  12   3  -1    2.34    0.14
 -12  -3   1    2.07    0.12
  11   3  -1    3.77    0.17
 -11  -3   1    3.77    0.16
  10   3  -1    1.37    0.09
  10   3  -1    1.30    0.08
 -10  -3   1    1.19    0.08
   9   3  -1    0.02    0.03
   9   3  -1    0.00    0.02
  -9  -3   1    0.04    0.02
  -9  -3   1    0.04    0.03
   8   3  -1   13.27    0.42
   8   3  -1   13.52    0.44
  -8  -3   1   13.53    0.42
  -8  -3   1   13.05    0.41
   7   3  -1   -0.02    0.02
   7   3  -1   -0.02    0.03
  -7  -3   1    0.02    0.02
  -7  -3   1    0.00    0.01
   6   3  -1    1.06    0.06
   6   3  -1    1.11    0.06
  -6  -3   1    0.95    0.05
  -6  -3   1    1.04    0.05
   5   3  -1    2.94    0.11
   5   3  -1    3.01    0.11
   5   3  -1    3.09    0.12
  -5  -3   1    2.76    0.11
   4   3  -1    2.46    0.08
   4   3  -1    2.15    0.09
   4   3  -1    2.32    0.09
  -4  -3   1    2.29    0.08
   3   3  -1    0.24    0.03
   3   3  -1    0.30    0.03
   3   3  -1    0.29    0.02
  -3  -3   1    0.26    0.02
   2   3  -1   27.02    0.79
   2   3  -1   26.56    0.79
   2   3  -1   27.14    0.80
  -2  -3   1   25.60    0.77
   1   3  -1    0.66    0.03
   1   3  -1    0.58    0.03
  -1  -3   1    0.62    0.03
   0   3  -1    0.34    0.02
  -1   3  -1  464.58   14.28
  -1   3  -1  467.98   13.94
   1  -3   1  458.20   14.20
   1  -3   1  447.88   13.59
  -3   3  -1    0.07    0.01
   3  -3   1    0.03    0.01
   3  -3   1    0.08    0.02
  -4   3  -1   33.72    1.01
   4  -3   1   33.84    0.99
   4  -3   1   33.33    0.97
  -5   3  -1   -0.03    0.01
   5  -3   1    0.04    0.02
   5  -3   1    0.00    0.01
  -6   3  -1    1.17    0.06
   6  -3   1    1.29    0.07
  -7   3  -1   26.80    0.85
   7  -3   1   26.95    0.83
   7  -3   1   30.30    0.85
  -8   3  -1    2.01    0.08
   8  -3   1    1.57    0.09
   8  -3   1    1.92    0.10
  -9   3  -1    0.63    0.05
   9  -3   1    0.60    0.06
   9  -3   1    0.64    0.07
 -10   3  -1   46.37    1.44
  10  -3   1   49.14    1.43
  10  -3   1   46.85    1.40
 -11   3  -1    1.35    0.08
  11  -3   1    1.67    0.10
  11  -3   1    1.45    0.10
 -12   3  -1    0.09    0.03
  12  -3   1    0.11    0.04
  12  -3   1    0.14    0.05
 -13   3  -1    0.95    0.07
  13  -3   1    0.84    0.09
  13  -3   1    0.74    0.09
 -14   3  -1    0.29    0.05
  14  -3   1    0.27    0.07
  14  -3   1    0.28    0.06
 -15   3  -1    0.72    0.08
 -15   3  -1    0.60    0.07
  15  -3   1    0.53    0.09
  15  -3   1    0.58    0.09
 -16   3  -1   13.98    0.48
  16  -3   1   14.61    0.51
 -17   3  -1    0.00    0.05
  17  -3   1    0.03    0.06
 -18   3  -1    0.02    0.06
 -19   3  -1    1.55    0.14
  19  -3   1    1.68    0.15
  18   2  -1    0.76    0.12
 -18  -2   1    0.67    0.10
  17   2  -1    0.40    0.09
 -17  -2   1    0.52    0.09
  16   2  -1    0.02    0.06
 -16  -2   1    0.05    0.05
  15   2  -1    6.93    0.30
 -15  -2   1    7.26    0.28
  14   2  -1    0.17    0.06
 -14  -2   1    0.21    0.06
  13   2  -1    0.05    0.05
 -13  -2   1    0.05    0.04
  12   2  -1    1.52    0.11
 -12  -2   1    1.32    0.10
  11   2  -1    3.14    0.16
 -11  -2   1    3.42    0.15
  10   2  -1    2.28    0.12
  10   2  -1    2.45    0.10
 -10  -2   1    2.41    0.11
 -10  -2   1    2.32    0.10
   9   2  -1    0.32    0.05
   9   2  -1    0.35    0.04
  -9  -2   1    0.38    0.03
  -9  -2   1    0.45    0.05
   8   2  -1    0.22    0.03
   8   2  -1    0.23    0.04
  -8  -2   1    0.33    0.04
  -8  -2   1    0.36    0.03
   7   2  -1    0.82    0.06
   7   2  -1    0.91    0.05
  -7  -2   1    0.94    0.04
  -7  -2   1    0.92    0.06
  -6  -2   1    0.37    0.02
  -6  -2   1    0.41    0.04
   5   2  -1    1.02    0.06
   5   2  -1    1.15    0.05
  -5  -2   1    1.13    0.05
  -5  -2   1    1.04    0.04
   4   2  -1    1.44    0.06
   4   2  -1    1.29    0.06
  -4  -2   1    1.36    0.06
  -4  -2   1    1.30    0.05
   3   2  -1   34.75    0.99
   3   2  -1   33.16    1.00
   3   2  -1   34.51    1.01
  -3  -2   1   32.70    0.97
   2   2  -1    1.04    0.04
   2   2  -1    1.17    0.04
   2   2  -1    0.99    0.04
  -2  -2   1    1.04    0.04
   1   2  -1    0.05    0.01
   0   2  -1    9.80    0.29
   0   2  -1   11.13    0.30
   0  -2   1    9.33    0.28
   0  -2   1    9.31    0.29
  -1   2  -1    0.02    0.00
  -1   2  -1    0.01    0.00
   1  -2   1    0.00    0.00
   1  -2   1    0.01    0.00
  -3   2  -1    6.48    0.21
   3  -2   1    7.07    0.21
   3  -2   1    6.35    0.20
   4  -2   1    0.77    0.04
  -5   2  -1    0.19    0.02
   5  -2   1    0.15    0.03
  -6   2  -1  171.33    5.30
   6  -2   1  184.71    5.24
   6  -2   1  179.16    5.09
   6  -2   1  167.70    5.13
  -7   2  -1    0.90    0.05
   7  -2   1    0.88    0.03
   7  -2   1    0.75    0.05
   7  -2   1    0.88    0.06
  -8   2  -1   -0.02    0.02
   8  -2   1   -0.01    0.01
   8  -2   1    0.01    0.03
   8  -2   1    0.00    0.02
  -9   2  -1    9.28    0.31
   9  -2   1    9.84    0.29
   9  -2   1    8.89    0.32
   9  -2   1   10.16    0.32
 -10   2  -1    0.68    0.05
  10  -2   1    0.83    0.08
  10  -2   1    0.74    0.07
 -11   2  -1    0.40    0.05
  11  -2   1    0.28    0.05
  11  -2   1    0.32    0.06
 -12   2  -1    5.07    0.18
  12  -2   1    4.98    0.21
  12  -2   1    4.60    0.21
 -13   2  -1   -0.02    0.03
  13  -2   1    0.05    0.05
  13  -2   1    0.01    0.05
 -14   2  -1    0.01    0.03
  14  -2   1   -0.03    0.04
  14  -2   1   -0.02    0.05
 -15   2  -1   10.44    0.36
  15  -2   1    9.97    0.38
 -16   2  -1    0.15    0.06
  16  -2   1    0.08    0.06
 -17   2  -1    0.18    0.06
  17  -2   1    0.23    0.07
 -18   2  -1    0.36    0.08
  18  -2   1    0.46    0.10
 -19   2  -1    1.24    0.13
  19  -2   1    0.79    0.12
  18   1  -1    0.14    0.07
 -18  -1   1    0.12    0.07
  17   1  -1    0.21    0.08
 -17  -1   1    0.22    0.07
  16   1  -1    2.24    0.16
 -16  -1   1    2.16    0.14
  15   1  -1    0.05    0.06
 -15  -1   1    0.03    0.05
  14   1  -1    0.03    0.05
 -14  -1   1    0.01    0.04
  13   1  -1    2.16    0.13
 -13  -1   1    2.17    0.12
  12   1  -1    4.25    0.19
 -12  -1   1    4.19    0.18
  11   1  -1    1.77    0.11
 -11  -1   1    1.93    0.10
 -11  -1   1    1.75    0.08
  10   1  -1   13.33    0.40
  10   1  -1   12.54    0.42
 -10  -1   1   12.32    0.40
 -10  -1   1   12.68    0.41
   9   1  -1    0.17    0.03
   9   1  -1    0.13    0.04
  -9  -1   1    0.22    0.03
  -9  -1   1    0.18    0.04
   8   1  -1    0.21    0.03
   8   1  -1    0.19    0.04
  -8  -1   1    0.25    0.03
  -8  -1   1    0.22    0.03
   7   1  -1   75.34    2.18
   7   1  -1   74.98    2.14
   7   1  -1   75.33    2.19
  -7  -1   1   72.26    2.14
  -7  -1   1   72.15    2.22
   6   1  -1    0.02    0.02
   6   1  -1    0.05    0.03
  -6  -1   1    0.11    0.02
   5   1  -1    1.53    0.07
   5   1  -1    1.62    0.06
  -5  -1   1    1.46    0.06
   4   1  -1   20.95    0.63
   4   1  -1   21.54    0.64
   4   1  -1   22.49    0.63
  -4  -1   1   20.68    0.62
  -4  -1   1   20.84    0.64
  -3  -1   1    0.62    0.03
  -2  -1   1    0.25    0.02
   1   1  -1   17.74    0.51
   1   1  -1   17.69    0.51
  -1  -1   1   16.83    0.50
  -1   1  -1    0.00    0.00
   1  -1   1    0.01    0.00
  -2   1  -1   13.05    0.41
   2  -1   1   14.86    0.41
   2  -1   1   13.05    0.40
  -3   1  -1    0.00    0.01
   3  -1   1    0.00    0.00
   3  -1   1   -0.01    0.01
   3  -1   1    0.01    0.01
   4  -1   1    0.31    0.03
   4  -1   1    0.24    0.01
  -5   1  -1   14.62    0.46
   5  -1   1   15.41    0.46
   5  -1   1   15.32    0.46
   5  -1   1   14.96    0.44
  -6   1  -1    0.52    0.03
   6  -1   1    0.43    0.04
   6  -1   1    0.44    0.02
   6  -1   1    0.34    0.04
  -7   1  -1    0.03    0.02
   7  -1   1    0.02    0.03
   7  -1   1    0.00    0.02
   7  -1   1    0.04    0.01
  -8   1  -1   82.42    2.65
   8  -1   1   88.72    2.53
   8  -1   1   87.75    2.65
   8  -1   1   91.50    2.56
  -9   1  -1   -0.04    0.02
   9  -1   1    0.00    0.01
   9  -1   1    0.02    0.03
   9  -1   1    0.00    0.04
 -10   1  -1    0.11    0.03
  10  -1   1    0.11    0.05
  10  -1   1    0.07    0.04
 -11   1  -1    5.28    0.19
  11  -1   1    5.51    0.22
  11  -1   1    5.30    0.22
 -12   1  -1    0.08    0.03
  12  -1   1    0.13    0.05
  12  -1   1    0.09    0.05
 -13   1  -1    0.52    0.06
  13  -1   1    0.35    0.07
  13  -1   1    0.28    0.07
 -14   1  -1    3.86    0.17
  14  -1   1    3.74    0.19
 -15   1  -1   -0.02    0.04
  15  -1   1   -0.04    0.05
 -16   1  -1    0.12    0.06
  16  -1   1    0.06    0.06
 -17   1  -1    1.00    0.11
  17  -1   1    1.04    0.12
 -18   1  -1    0.00    0.06
  18  -1   1    0.03    0.07
  19  -1   1    0.25    0.09
  18   0  -1    0.29    0.09
 -18   0   1    0.21    0.07
  17   0  -1    4.09    0.22
 -17   0   1    4.04    0.20
  16   0  -1    0.09    0.06
 -16   0   1    0.05    0.05
  15   0  -1    0.03    0.05
 -15   0   1   -0.01    0.04
  14   0  -1    2.40    0.15
 -14   0   1    2.35    0.13
  13   0  -1    0.31    0.06
 -13   0   1    0.29    0.06
  12   0  -1    0.45    0.07
 -12   0   1    0.53    0.06
 -12   0   1    0.45    0.05
  11   0  -1   23.25    0.74
 -11   0   1   23.04    0.72
 -11   0   1   23.40    0.71
  10   0  -1    0.02    0.03
  10   0  -1    0.00    0.02
 -10   0   1    0.01    0.02
 -10   0   1    0.00    0.03
   9   0  -1    0.01    0.02
   9   0  -1   -0.01    0.04
   9   0  -1    0.00    0.03
  -9   0   1   -0.02    0.02
  -9   0   1    0.02    0.03
   8   0  -1   76.31    2.18
   8   0  -1   76.66    2.20
   8   0  -1   73.41    2.15
  -8   0   1   70.70    2.24
   7   0  -1    0.32    0.03
   7   0  -1    0.19    0.03
   7   0  -1    0.24    0.04
  -7   0   1    0.31    0.03
   6   0  -1    0.04    0.02
   6   0  -1    0.04    0.02
   6   0  -1    0.06    0.01
  -6   0   1    0.04    0.01
   5   0  -1    4.51    0.16
   5   0  -1    4.36    0.16
   5   0  -1    4.62    0.15
  -5   0   1    5.31    0.15
   4   0  -1    1.75    0.07
   4   0  -1    1.22    0.06
   4   0  -1    1.47    0.05
   2   0  -1  202.33    5.76
   2   0  -1  168.82    6.18
  -2   0   1  188.38    5.83
  -2   0   1  187.28    5.86
   1   0  -1    0.00    0.00
   1   0  -1   -0.01    0.00
  -1   0   1    0.01    0.00
   0   0   1    0.00    0.00
   1   0   1  110.29    3.14
   1   0   1  108.41    3.23
   1   0   1  101.30    3.37
   2   0   1    0.06    0.01
   3   0   1    1.16    0.04
   3   0   1    1.13    0.05
  -4   0  -1  100.23    3.16
   4   0   1  105.75    3.06
   4   0   1  107.56    3.13
   4   0   1  104.31    3.06
  -5   0  -1    0.00    0.01
   5   0   1   -0.01    0.02
   5   0   1    0.01    0.01
   5   0   1    0.02    0.02
  -6   0  -1    0.01    0.01
   6   0   1    0.01    0.01
   6   0   1   -0.01    0.02
   6   0   1   -0.01    0.02
  -7   0  -1   98.98    3.10
   7   0   1  103.49    3.06
   7   0   1  103.21    2.93
   7   0   1  102.27    2.98
  -8   0  -1    0.18    0.03
   8   0   1    0.18    0.02
   8   0   1    0.23    0.05
   8   0   1    0.14    0.03
  -9   0  -1    2.00    0.08
   9   0   1    1.80    0.10
   9   0   1    2.08    0.11
   9   0   1    1.89    0.08
 -10   0  -1    0.05    0.02
  10   0   1    0.02    0.03
  10   0   1    0.08    0.05
 -11   0  -1    0.00    0.02
  11   0   1    0.00    0.04
  11   0   1    0.03    0.05
 -12   0  -1    0.05    0.03
  12   0   1    0.02    0.04
  12   0   1   -0.02    0.05
 -13   0  -1    3.54    0.16
 -13   0  -1    3.44    0.15
  13   0   1    3.86    0.18
 -14   0  -1    0.26    0.06
  14   0   1    0.27    0.07
 -15   0  -1    0.08    0.05
  15   0   1    0.06    0.06
 -16   0  -1    0.84    0.10
  16   0   1    0.83    0.11
 -17   0  -1    0.21    0.07
  17   0   1    0.33    0.08
 -18   0  -1    0.00    0.06
  18   0   1    0.03    0.06
  19  -1  -1    0.13    0.08
 -19   1   1    0.18    0.08
  18  -1  -1    5.75    0.28
 -18   1   1    6.04    0.26
  17  -1  -1    0.30    0.08
 -17   1   1    0.30    0.07
  16  -1  -1   -0.01    0.05
 -16   1   1    0.05    0.05
  15  -1  -1    1.50    0.12
 -15   1   1    1.57    0.11
  14  -1  -1    0.26    0.06
 -14   1   1    0.31    0.06
  13  -1  -1    0.07    0.05
 -13   1   1    0.11    0.04
 -13   1   1    0.11    0.03
  12  -1  -1   16.05    0.53
 -12   1   1   15.69    0.50
 -12   1   1   15.54    0.50
  11  -1  -1    0.03    0.04
 -11   1   1    0.05    0.03
 -11   1   1    0.01    0.02
  10  -1  -1   -0.03    0.03
  10  -1  -1    0.01    0.04
 -10   1   1    0.05    0.03
 -10   1   1    0.00    0.02
   9  -1  -1   71.25    2.08
   9  -1  -1   74.31    2.04
   9  -1  -1   67.97    2.04
  -9   1   1   66.86    2.10
   8  -1  -1    2.09    0.07
   8  -1  -1    1.86    0.09
   8  -1  -1    1.86    0.10
  -8   1   1    1.88    0.08
   7  -1  -1    2.40    0.11
   7  -1  -1    2.62    0.11
   7  -1  -1    2.72    0.09
  -7   1   1    2.53    0.09
   6  -1  -1    2.91    0.12
   6  -1  -1    2.91    0.10
   6  -1  -1    3.08    0.12
  -6   1   1    3.14    0.11
   5  -1  -1    0.06    0.02
   5  -1  -1    0.14    0.02
  -5   1   1    0.10    0.01
   3  -1  -1  195.22    5.75
   3  -1  -1  207.26    6.08
   3  -1  -1  205.26    6.91
  -3   1   1  193.46    6.59
   2  -1  -1    0.00    0.01
   2  -1  -1    0.00    0.00
  -2   1   1    0.01    0.00
   1  -1  -1    0.08    0.01
   0  -1  -1   43.90    1.31
   0   1   1   44.17    1.35
   0   1   1   44.71    1.31
   1   1   1    0.32    0.02
   1   1   1    0.34    0.02
   2   1   1    0.56    0.03
   2   1   1    0.48    0.02
   2   1   1    0.49    0.03
   2   1   1    0.53    0.03
   3   1   1    1.03    0.05
   4   1   1    0.25    0.03
   4   1   1    0.18    0.03
   4   1   1    0.21    0.02
   5   1   1    0.26    0.03
   5   1   1    0.16    0.03
   5   1   1    0.20    0.02
   5   1   1    0.11    0.02
  -6  -1  -1   29.34    0.93
   6   1   1   30.63    0.91
   6   1   1   31.58    0.92
   6   1   1   30.92    0.90
  -7  -1  -1    0.01    0.01
   7   1   1    0.00    0.02
   7   1   1    0.06    0.03
   7   1   1    0.01    0.01
  -8  -1  -1    0.04    0.02
   8   1   1    0.06    0.03
   8   1   1    0.04    0.04
   8   1   1   -0.02    0.02
  -9  -1  -1    0.08    0.02
   9   1   1    0.08    0.05
   9   1   1    0.12    0.02
   9   1   1    0.10    0.04
 -10  -1  -1    0.52    0.04
  10   1   1    0.38    0.06
  10   1   1    0.41    0.06
  10   1   1    0.58    0.04
 -11  -1  -1    0.56    0.05
  11   1   1    0.47    0.07
  11   1   1    0.43    0.06
 -12  -1  -1    1.30    0.08
 -12  -1  -1    1.32    0.09
  12   1   1    1.36    0.10
 -13  -1  -1    0.59    0.07
  13   1   1    0.49    0.08
 -14  -1  -1    0.16    0.05
  14   1   1    0.08    0.05
 -15  -1  -1    1.97    0.13
  15   1   1    1.92    0.14
 -16  -1  -1    0.35    0.07
  16   1   1    0.34    0.08
 -17  -1  -1    0.14    0.06
  17   1   1    0.15    0.07
 -18  -1  -1    0.54    0.09
  18   1   1    0.48    0.10
  19  -2  -1    3.01    0.20
 -19   2   1    3.33    0.19
  18  -2  -1    0.32    0.08
 -18   2   1    0.31    0.08
  17  -2  -1    0.11    0.06
 -17   2   1    0.12    0.06
  16  -2  -1    0.92    0.10
 -16   2   1    0.60    0.08
  15  -2  -1    0.34    0.07
 -15   2   1    0.39    0.07
  14  -2  -1    0.33    0.07
 -14   2   1    0.53    0.07
 -14   2   1    0.48    0.06
  13  -2  -1   12.80    0.45
 -13   2   1   13.47    0.43
 -13   2   1   12.94    0.43
  12  -2  -1    0.38    0.06
 -12   2   1    0.49    0.06
 -12   2   1    0.49    0.06
  11  -2  -1    0.80    0.08
  11  -2  -1    0.81    0.09
 -11   2   1    0.85    0.07
 -11   2   1    0.78    0.06
  10  -2  -1   64.54    1.88
  10  -2  -1   62.27    1.83
 -10   2   1   61.59    1.89
   9  -2  -1    2.79    0.13
   9  -2  -1    2.85    0.13
   9  -2  -1    3.12    0.10
  -9   2   1    2.96    0.11
   8  -2  -1    3.17    0.13
   8  -2  -1    3.61    0.11
   8  -2  -1    3.26    0.14
  -8   2   1    3.35    0.12
   7  -2  -1   28.61    0.78
   7  -2  -1   27.37    0.81
   7  -2  -1   25.52    0.79
  -7   2   1   25.47    0.82
   6  -2  -1    2.09    0.09
  -6   2   1    1.95    0.08
   5  -2  -1    0.10    0.02
   5  -2  -1    0.06    0.02
  -5   2   1    0.07    0.01
   4  -2  -1  356.02   12.72
   4  -2  -1  399.28   11.10
   4  -2  -1  379.63   11.57
  -4   2   1  410.51   11.61
   2  -2  -1   -0.01    0.01
  -2   2   1    0.02    0.01
   1  -2  -1   75.70    2.22
  -1   2   1   72.69    2.21
  -1   2   1   76.37    2.28
   0  -2  -1    0.14    0.01
   1   2   1    1.12    0.04
   1   2   1    1.16    0.05
   1   2   1    1.13    0.04
   1   2   1    1.16    0.04
   2   2   1  101.87    3.07
   2   2   1  102.43    3.16
   2   2   1  107.24    3.01
   2   2   1  105.14    3.95
   3   2   1    4.23    0.14
   3   2   1    4.32    0.15
   3   2   1    4.39    0.14
   3   2   1    4.20    0.14
   4   2   1    0.09    0.02
   4   2   1    0.10    0.02
   4   2   1    0.09    0.02
   4   2   1    0.11    0.02
   5   2   1   60.38    1.80
   5   2   1   62.55    1.85
   5   2   1   60.89    1.81
   5   2   1   62.53    1.78
   6   2   1    0.29    0.04
   6   2   1    0.21    0.03
   6   2   1    0.33    0.03
   6   2   1    0.22    0.03
  -7  -2  -1    1.65    0.07
   7   2   1    1.67    0.09
   7   2   1    1.58    0.08
   7   2   1    1.57    0.07
  -8  -2  -1    6.43    0.22
   8   2   1    6.93    0.24
   8   2   1    6.74    0.24
   8   2   1    6.73    0.22
  -9  -2  -1    4.06    0.15
   9   2   1    3.93    0.17
   9   2   1    4.14    0.15
   9   2   1    4.01    0.17
 -10  -2  -1    2.54    0.11
  10   2   1    2.71    0.11
  10   2   1    2.60    0.14
  10   2   1    2.60    0.13
 -11  -2  -1   20.07    0.63
 -11  -2  -1   20.00    0.63
  11   2   1   20.56    0.65
 -12  -2  -1    0.05    0.04
  12   2   1    0.02    0.04
 -13  -2  -1    0.08    0.05
  13   2   1    0.17    0.06
 -14  -2  -1    1.02    0.10
  14   2   1    0.92    0.11
 -15  -2  -1    0.36    0.07
  15   2   1    0.33    0.08
 -16  -2  -1    1.16    0.11
  16   2   1    1.18    0.12
 -17  -2  -1   -0.02    0.05
  17   2   1    0.03    0.06
  19  -3  -1    0.23    0.08
 -19   3   1    0.35    0.08
  18  -3  -1    0.13    0.07
 -18   3   1    0.05    0.06
  17  -3  -1    1.57    0.13
 -17   3   1    1.56    0.12
  16  -3  -1    0.07    0.06
 -16   3   1    0.01    0.05
  15  -3  -1    0.42    0.08
 -15   3   1    0.36    0.07
  14  -3  -1    6.93    0.28
 -14   3   1    6.88    0.25
 -14   3   1    7.08    0.26
  13  -3  -1    0.03    0.04
 -13   3   1    0.01    0.03
 -13   3   1    0.09    0.04
  12  -3  -1    0.24    0.05
 -12   3   1    0.27    0.04
 -12   3   1    0.22    0.05
  11  -3  -1   58.43    1.74
  11  -3  -1   59.28    1.71
 -11   3   1   56.51    1.76
  10  -3  -1    2.20    0.12
  10  -3  -1    2.21    0.11
 -10   3   1    2.28    0.10
   9  -3  -1    0.05    0.03
   9  -3  -1    0.07    0.03
  -9   3   1    0.05    0.03
   8  -3  -1   13.56    0.43
   8  -3  -1   14.48    0.40
   8  -3  -1   12.91    0.42
  -8   3   1   12.92    0.43
   7  -3  -1    0.10    0.02
   7  -3  -1    0.20    0.03
  -7   3   1    0.17    0.03
   6  -3  -1    2.55    0.11
   6  -3  -1    3.37    0.12
  -6   3   1    3.22    0.11
   5  -3  -1   49.87    1.47
   5  -3  -1   51.62    1.55
   5  -3  -1   53.53    1.50
  -5   3   1   49.65    1.54
   4  -3  -1    0.22    0.02
   3  -3  -1    0.02    0.01
   3  -3  -1    0.02    0.01
  -3   3   1    0.01    0.01
  -3   3   1    0.01    0.01
   2  -3  -1   16.10    0.47
  -2   3   1   15.56    0.45
  -2   3   1   15.40    0.46
  -2   3   1   15.41    0.48
   1  -3  -1    0.39    0.02
   0  -3  -1    0.03    0.01
   0   3   1    0.07    0.01
   0   3   1    0.08    0.01
   1   3   1   33.75    0.95
   1   3   1   32.70    0.97
   1   3   1   32.74    0.98
   1   3   1   33.10    1.00
   2   3   1    0.00    0.01
   2   3   1    0.00    0.01
   2   3   1    0.02    0.01
   2   3   1    0.01    0.01
   3   3   1    0.14    0.02
   3   3   1    0.20    0.03
   3   3   1    0.18    0.03
   3   3   1    0.26    0.03
   4   3   1  147.23    4.40
   4   3   1  152.34    4.48
   4   3   1  145.43    4.37
   4   3   1  146.29    4.30
   5   3   1    1.08    0.06
   5   3   1    1.02    0.06
   5   3   1    1.15    0.06
   5   3   1    1.00    0.06
   6   3   1    4.49    0.16
   6   3   1    4.59    0.17
   6   3   1    4.62    0.17
   6   3   1    4.68    0.17
   7   3   1    0.20    0.04
   7   3   1    0.21    0.04
   7   3   1    0.22    0.03
   7   3   1    0.18    0.05
  -8  -3  -1    1.45    0.07
   8   3   1    1.52    0.08
   8   3   1    1.46    0.10
   8   3   1    1.39    0.08
  -9  -3  -1    1.82    0.10
  -9  -3  -1    1.97    0.09
   9   3   1    1.99    0.12
   9   3   1    2.01    0.09
   9   3   1    1.91    0.11
 -10  -3  -1   58.90    1.79
 -10  -3  -1   58.38    1.73
  10   3   1   61.79    1.75
  10   3   1   58.32    1.78
 -11  -3  -1    0.11    0.04
  11   3   1    0.13    0.05
 -12  -3  -1    0.04    0.04
  12   3   1    0.05    0.05
 -13  -3  -1    3.10    0.16
  13   3   1    3.24    0.17
 -14  -3  -1    0.28    0.06
  14   3   1    0.30    0.07
 -15  -3  -1    0.52    0.08
  15   3   1    0.51    0.09
 -16  -3  -1    5.22    0.24
  16   3   1    5.43    0.26
 -17  -3  -1    0.18    0.07
  17   3   1    0.04    0.07
  19  -4  -1   -0.07    0.06
 -19   4   1    0.05    0.06
  18  -4  -1    0.10    0.07
 -18   4   1    0.15    0.06
  17  -4  -1    0.20    0.07
 -17   4   1    0.23    0.07
  16  -4  -1    0.03    0.05
 -16   4   1    0.03    0.05
  15  -4  -1   10.01    0.38
 -15   4   1   10.57    0.36
 -15   4   1   10.49    0.36
  14  -4  -1    0.19    0.06
 -14   4   1    0.20    0.05
 -14   4   1    0.20    0.05
  13  -4  -1   -0.03    0.04
 -13   4   1    0.01    0.03
 -13   4   1    0.00    0.03
  12  -4  -1   13.76    0.45
  12  -4  -1   13.48    0.45
 -12   4   1   13.35    0.43
 -12   4   1   13.30    0.44
  11  -4  -1    0.95    0.08
  11  -4  -1    0.72    0.07
 -11   4   1    0.82    0.06
  10  -4  -1    0.22    0.05
  10  -4  -1    0.15    0.04
 -10   4   1    0.12    0.03
   9  -4  -1    0.49    0.06
  -9   4   1    0.50    0.05
   8  -4  -1    0.75    0.06
   8  -4  -1    0.57    0.05
  -8   4   1    0.75    0.05
   7  -4  -1    0.22    0.03
  -7   4   1    0.33    0.04
   6  -4  -1  220.78    6.47
   6  -4  -1  212.22    6.35
   6  -4  -1  206.58    6.17
  -6   4   1  215.21    6.46
   5  -4  -1    0.52    0.03
  -5   4   1    0.35    0.03
   4  -4  -1    0.74    0.04
  -4   4   1    0.58    0.04
   3  -4  -1   48.23    1.38
   3  -4  -1   47.81    1.45
  -3   4   1   48.00    1.45
  -3   4   1   48.79    1.43
  -2   4   1    1.24    0.05
  -2   4   1    0.90    0.05
  -1   4   1    0.46    0.03
   0  -4  -1    5.42    0.17
   0  -4  -1    5.47    0.16
   0   4   1    5.31    0.18
   0   4   1    5.79    0.18
  -1  -4  -1    1.38    0.06
   1   4   1    1.34    0.06
   1   4   1    1.46    0.06
   2   4   1    0.25    0.03
   2   4   1    0.24    0.03
   2   4   1    0.25    0.03
   2   4   1    0.26    0.03
   3   4   1   44.75    1.34
   3   4   1   44.22    1.31
   3   4   1   44.82    1.28
   3   4   1   43.23    1.30
   4   4   1    0.30    0.03
   4   4   1    0.35    0.04
   4   4   1    0.28    0.03
   4   4   1    0.26    0.03
   5   4   1    2.66    0.11
   5   4   1    2.70    0.11
   5   4   1    2.71    0.11
   5   4   1    2.73    0.11
   6   4   1    0.77    0.06
   6   4   1    0.77    0.06
   6   4   1    0.90    0.06
   6   4   1    0.72    0.06
  -7  -4  -1    0.39    0.05
   7   4   1    0.49    0.05
   7   4   1    0.34    0.04
   7   4   1    0.36    0.04
   7   4   1    0.32    0.05
  -8  -4  -1    0.06    0.02
  -8  -4  -1    0.05    0.03
   8   4   1    0.05    0.04
   8   4   1    0.06    0.03
  -9  -4  -1   25.56    0.77
  -9  -4  -1   25.21    0.79
   9   4   1   26.59    0.78
   9   4   1   25.33    0.80
 -10  -4  -1    0.03    0.03
  10   4   1    0.05    0.03
  10   4   1    0.04    0.04
 -11  -4  -1    0.20    0.05
  11   4   1    0.16    0.05
 -12  -4  -1    6.29    0.24
  12   4   1    5.84    0.25
 -13  -4  -1    0.43    0.07
  13   4   1    0.34    0.07
 -14  -4  -1    0.21    0.06
  14   4   1    0.22    0.07
 -15  -4  -1    6.30    0.26
  15   4   1    6.20    0.28
 -16  -4  -1    0.12    0.06
  16   4   1    0.06    0.07
  20  -5  -1    0.02    0.07
 -20   5   1   -0.02    0.06
  19  -5  -1    0.26    0.09
 -19   5   1    0.23    0.07
  18  -5  -1    0.08    0.07
 -18   5   1    0.19    0.06
  17  -5  -1    0.32    0.08
 -17   5   1    0.33    0.07
  16  -5  -1    1.98    0.14
 -16   5   1    2.03    0.12
 -16   5   1    2.10    0.13
  15  -5  -1    0.01    0.05
 -15   5   1    0.03    0.04
 -15   5   1    0.03    0.04
  14  -5  -1    0.26    0.06
 -14   5   1    0.36    0.06
 -14   5   1    0.37    0.05
  13  -5  -1    0.60    0.08
 -13   5   1    0.76    0.07
 -13   5   1    0.77    0.07
  12  -5  -1   -0.08    0.03
  12  -5  -1    0.03    0.04
 -12   5   1   -0.02    0.03
  11  -5  -1    0.05    0.04
  11  -5  -1    0.13    0.04
 -11   5   1    0.08    0.03
  10  -5  -1    0.94    0.07
  10  -5  -1    0.80    0.07
 -10   5   1    1.07    0.07
   9  -5  -1    0.59    0.06
   9  -5  -1    0.79    0.06
  -9   5   1    0.62    0.05
   8  -5  -1    0.45    0.05
   8  -5  -1    0.24    0.04
  -8   5   1    0.34    0.04
   7  -5  -1   32.79    0.91
   7  -5  -1   31.54    0.94
   7  -5  -1   29.66    0.91
  -7   5   1   30.70    0.96
   6  -5  -1    0.67    0.05
   6  -5  -1    1.01    0.05
  -6   5   1    0.88    0.05
   5  -5  -1    0.59    0.04
  -5   5   1    0.48    0.04
   4  -5  -1    0.29    0.02
   4  -5  -1    0.20    0.03
  -4   5   1    0.27    0.03
  -4   5   1    0.22    0.02
   3  -5  -1    1.27    0.04
  -3   5   1    1.30    0.05
  -3   5   1    1.10    0.06
   2  -5  -1   -0.01    0.01
  -2   5   1    0.02    0.01
  -2   5   1    0.02    0.01
   1  -5  -1  126.85    3.84
  -1   5   1  134.25    3.90
  -1   5   1  124.21    3.78
   0  -5  -1    3.68    0.13
   0  -5  -1    4.03    0.11
   0   5   1    3.77    0.14
   0   5   1    3.85    0.13
  -1  -5  -1    0.03    0.01
  -1  -5  -1    0.07    0.01
   1   5   1    0.05    0.02
   1   5   1    0.06    0.02
  -2  -5  -1   23.09    0.71
  -2  -5  -1   23.42    0.68
   2   5   1   24.31    0.71
   2   5   1   23.42    0.71
   2   5   1   23.64    0.73
  -3  -5  -1    0.52    0.03
   3   5   1    0.54    0.04
   3   5   1    0.60    0.04
   3   5   1    0.48    0.04
  -4  -5  -1    1.47    0.06
   4   5   1    1.45    0.07
   4   5   1    1.50    0.08
   4   5   1    1.51    0.07
  -5  -5  -1    1.85    0.08
   5   5   1    1.77    0.09
   5   5   1    2.00    0.09
   5   5   1    1.70    0.09
  -6  -5  -1    4.95    0.17
   6   5   1    5.18    0.19
   6   5   1    5.06    0.18
   6   5   1    4.94    0.19
  -7  -5  -1    1.24    0.07
   7   5   1    1.27    0.08
   7   5   1    1.32    0.08
   7   5   1    1.23    0.08
  -8  -5  -1    3.10    0.13
   8   5   1    3.16    0.14
   8   5   1    3.25    0.14
   8   5   1    3.48    0.14
  -9  -5  -1    0.00    0.03
   9   5   1   -0.06    0.04
   9   5   1    0.02    0.03
 -10  -5  -1    0.33    0.05
  10   5   1    0.28    0.06
  10   5   1    0.28    0.05
 -11  -5  -1   10.12    0.35
  11   5   1   10.35    0.37
 -12  -5  -1    1.07    0.09
  12   5   1    1.18    0.11
 -13  -5  -1    2.18    0.13
  13   5   1    2.25    0.15
 -14  -5  -1    0.12    0.06
  14   5   1    0.19    0.07
 -15  -5  -1    0.03    0.05
  15   5   1    0.13    0.07
 -16  -5  -1    0.06    0.06
  16   5   1    0.09    0.07
  20  -6  -1    3.10    0.21
 -20   6   1    3.51    0.19
  19  -6  -1   -0.06    0.06
 -19   6   1    0.04    0.06
  18  -6  -1    0.00    0.06
 -18   6   1   -0.06    0.05
  17  -6  -1    2.23    0.15
 -17   6   1    2.58    0.14
 -17   6   1    2.37    0.14
  16  -6  -1   -0.04    0.05
 -16   6   1   -0.02    0.04
 -16   6   1   -0.04    0.04
  15  -6  -1    0.05    0.05
 -15   6   1    0.05    0.04
 -15   6   1    0.09    0.05
  14  -6  -1    8.29    0.32
 -14   6   1    8.31    0.29
 -14   6   1    8.56    0.30
  13  -6  -1    0.28    0.06
 -13   6   1    0.38    0.05
 -13   6   1    0.40    0.05
  12  -6  -1    0.02    0.04
  12  -6  -1    0.05    0.04
 -12   6   1    0.09    0.04
  11  -6  -1   10.70    0.36
  11  -6  -1   10.64    0.37
 -11   6   1   10.75    0.36
  10  -6  -1   -0.01    0.03
  10  -6  -1    0.04    0.03
 -10   6   1    0.01    0.03
   9  -6  -1    0.23    0.04
   9  -6  -1    0.27    0.04
  -9   6   1    0.39    0.05
   8  -6  -1   21.50    0.68
   8  -6  -1   22.88    0.70
   8  -6  -1   23.99    0.66
  -8   6   1   22.22    0.71
   7  -6  -1    0.90    0.05
   7  -6  -1    0.70    0.05
  -7   6   1    0.76    0.05
   6  -6  -1    0.12    0.03
  -6   6   1    0.16    0.03
   5  -6  -1    7.52    0.24
   5  -6  -1    7.73    0.25
  -5   6   1    8.16    0.26
  -5   6   1    7.95    0.24
   4  -6  -1    0.37    0.02
  -4   6   1    0.31    0.03
  -4   6   1    0.31    0.03
   3  -6  -1    0.91    0.05
  -3   6   1    1.19    0.06
  -3   6   1    1.11    0.05
   2  -6  -1   41.02    1.21
  -2   6   1   40.42    1.20
  -2   6   1   41.52    1.25
   1  -6  -1    2.85    0.11
  -1   6   1    3.04    0.12
  -1   6   1    3.24    0.11
   0  -6  -1    0.03    0.01
   0  -6  -1    0.03    0.02
   0   6   1    0.01    0.01
   0   6   1    0.00    0.02
  -1  -6  -1   98.37    2.77
  -1  -6  -1   92.37    2.90
   1   6   1   99.40    2.93
   1   6   1   95.95    2.85
  -2  -6  -1    6.05    0.19
  -2  -6  -1    5.87    0.20
   2   6   1    6.29    0.21
   2   6   1    5.99    0.21
  -3  -6  -1    3.17    0.11
   3   6   1    3.26    0.13
   3   6   1    3.16    0.13
   3   6   1    3.31    0.13
  -4  -6  -1    7.09    0.23
   4   6   1    7.37    0.25
   4   6   1    7.37    0.25
   4   6   1    7.30    0.25
  -5  -6  -1    3.04    0.12
   5   6   1    3.10    0.13
   5   6   1    3.01    0.13
   5   6   1    3.04    0.13
  -6  -6  -1    4.33    0.15
   6   6   1    4.37    0.17
   6   6   1    4.02    0.17
   6   6   1    4.29    0.17
  -7  -6  -1   55.05    1.61
   7   6   1   54.40    1.66
   7   6   1   55.53    1.65
   7   6   1   56.85    1.69
  -8  -6  -1    0.41    0.05
   8   6   1    0.23    0.05
   8   6   1    0.35    0.05
  -9  -6  -1    0.40    0.06
   9   6   1    0.41    0.06
   9   6   1    0.36    0.05
 -10  -6  -1    9.48    0.33
  10   6   1    9.68    0.33
  10   6   1    9.47    0.35
 -11  -6  -1    0.94    0.08
  11   6   1    0.94    0.09
 -12  -6  -1    1.97    0.12
  12   6   1    2.07    0.14
 -13  -6  -1    0.96    0.10
  13   6   1    1.05    0.11
 -14  -6  -1    0.34    0.07
  14   6   1    0.25    0.07
 -15  -6  -1    0.00    0.05
  15   6   1    0.04    0.06
 -16  -6  -1    1.00    0.12
  20  -7  -1   -0.03    0.07
 -20   7   1    0.15    0.07
  19  -7  -1   -0.02    0.06
 -19   7   1    0.01    0.05
  18  -7  -1    1.46    0.13
 -18   7   1    1.64    0.12
  17  -7  -1   -0.07    0.05
 -17   7   1   -0.03    0.04
 -17   7   1    0.01    0.04
  16  -7  -1    0.06    0.05
 -16   7   1    0.11    0.05
 -16   7   1    0.07    0.05
  15  -7  -1   16.25    0.57
 -15   7   1   17.42    0.56
 -15   7   1   16.68    0.54
  14  -7  -1    0.02    0.04
 -14   7   1    0.02    0.04
 -14   7   1    0.00    0.04
  13  -7  -1    0.38    0.06
 -13   7   1    0.58    0.07
 -13   7   1    0.72    0.07
  12  -7  -1    2.40    0.13
  12  -7  -1    2.10    0.12
 -12   7   1    2.25    0.12
  11  -7  -1    1.28    0.09
  11  -7  -1    1.31    0.09
 -11   7   1    1.34    0.09
  10  -7  -1    1.07    0.07
  10  -7  -1    0.82    0.07
 -10   7   1    1.01    0.07
   9  -7  -1   52.64    1.56
   9  -7  -1   53.07    1.60
  -9   7   1   54.97    1.63
   8  -7  -1    0.07    0.03
   8  -7  -1    0.15    0.03
  -8   7   1    0.13    0.03
   7  -7  -1    2.12    0.08
   7  -7  -1    1.94    0.09
   7  -7  -1    2.02    0.09
  -7   7   1    2.08    0.10
   6  -7  -1   84.35    2.37
   6  -7  -1   82.28    2.45
  -6   7   1   83.37    2.44
  -6   7   1   81.28    2.49
   5  -7  -1    0.35    0.04
   5  -7  -1    0.35    0.03
  -5   7   1    0.35    0.04
  -5   7   1    0.35    0.03
   4  -7  -1    3.13    0.13
  -4   7   1    3.66    0.13
  -4   7   1    4.03    0.14
   3  -7  -1   82.20    2.39
  -3   7   1   78.19    2.37
  -3   7   1   82.00    2.43
   2  -7  -1    4.09    0.15
  -2   7   1    4.67    0.15
  -2   7   1    4.35    0.16
   1  -7  -1    0.03    0.02
  -1   7   1    0.06    0.02
  -1   7   1    0.05    0.02
   0  -7  -1   44.05    1.33
   0  -7  -1   45.64    1.28
   0   7   1   43.19    1.33
   0   7   1   46.85    1.37
  -1  -7  -1    2.98    0.12
  -1  -7  -1    3.12    0.10
   1   7   1    3.06    0.13
   1   7   1    3.02    0.12
  -2  -7  -1    2.27    0.08
  -2  -7  -1    2.32    0.10
   2   7   1    2.28    0.10
   2   7   1    2.42    0.10
  -3  -7  -1    1.04    0.05
  -3  -7  -1    0.94    0.06
   3   7   1    1.16    0.07
   3   7   1    0.96    0.07
  -4  -7  -1    2.13    0.08
   4   7   1    2.10    0.10
   4   7   1    2.02    0.10
   4   7   1    2.15    0.10
  -5  -7  -1    1.37    0.07
   5   7   1    1.27    0.08
   5   7   1    1.36    0.08
   5   7   1    1.42    0.08
  -6  -7  -1   68.82    1.98
   6   7   1   72.26    2.08
   6   7   1   66.35    2.03
   6   7   1   67.09    2.04
  -7  -7  -1    0.02    0.03
   7   7   1    0.00    0.03
   7   7   1   -0.04    0.03
  -8  -7  -1    0.09    0.04
   8   7   1    0.12    0.04
   8   7   1    0.09    0.04
  -9  -7  -1    0.67    0.07
   9   7   1    0.64    0.08
   9   7   1    0.73    0.08
 -10  -7  -1    1.87    0.11
  10   7   1    1.99    0.12
  10   7   1    1.82    0.12
 -11  -7  -1    0.96    0.09
  11   7   1    0.83    0.09
 -12  -7  -1    2.58    0.14
  12   7   1    2.80    0.16
 -13  -7  -1    0.98    0.10
  13   7   1    0.92    0.11
 -14  -7  -1    0.29    0.07
  14   7   1    0.30    0.08
  15   7   1    1.62    0.15
  20  -8  -1    0.09    0.07
 -20   8   1    0.17    0.07
  19  -8  -1    0.23    0.08
 -19   8   1    0.45    0.08
  18  -8  -1    0.03    0.06
 -18   8   1    0.09    0.06
 -18   8   1    0.02    0.05
  17  -8  -1    0.10    0.06
 -17   8   1    0.31    0.06
 -17   8   1    0.25    0.06
  16  -8  -1    6.38    0.28
 -16   8   1    6.85    0.26
 -16   8   1    6.62    0.25
  15  -8  -1    0.48    0.08
 -15   8   1    0.50    0.07
 -15   8   1    0.68    0.08
  14  -8  -1    0.00    0.04
 -14   8   1    0.11    0.04
 -14   8   1    0.07    0.05
  13  -8  -1    0.11    0.05
 -13   8   1   -0.05    0.04
 -13   8   1    0.03    0.04
  12  -8  -1    1.27    0.09
  12  -8  -1    1.15    0.09
 -12   8   1    1.31    0.09
  11  -8  -1   -0.03    0.04
  11  -8  -1    0.00    0.03
 -11   8   1   -0.03    0.03
  10  -8  -1   16.96    0.54
  10  -8  -1   17.39    0.56
 -10   8   1   18.57    0.57
   9  -8  -1    0.03    0.03
   9  -8  -1    0.10    0.03
  -9   8   1    0.11    0.04
   8  -8  -1    1.37    0.08
   8  -8  -1    1.55    0.06
   8  -8  -1    1.42    0.07
  -8   8   1    1.22    0.08
   7  -8  -1   43.89    1.29
   7  -8  -1   42.94    1.24
  -7   8   1   42.68    1.26
  -7   8   1   42.28    1.32
   6  -8  -1    4.25    0.14
   6  -8  -1    3.84    0.15
  -6   8   1    4.13    0.16
  -6   8   1    4.39    0.14
  -5   8   1   11.97    0.38
  -5   8   1   12.62    0.41
   4  -8  -1   19.70    0.59
  -4   8   1   19.01    0.61
  -4   8   1   18.85    0.58
   3  -8  -1    0.10    0.02
  -3   8   1    0.06    0.02
  -3   8   1    0.09    0.03
   2  -8  -1    0.03    0.02
  -2   8   1    0.03    0.02
  -2   8   1    0.05    0.02
   1  -8  -1   32.60    0.98
  -1   8   1   32.05    0.98
  -1   8   1   33.73    1.01
   0  -8  -1    0.02    0.02
   0   8   1    0.01    0.02
   0   8   1    0.01    0.02
  -1  -8  -1    0.21    0.02
  -1  -8  -1    0.17    0.03
   1   8   1    0.24    0.04
   1   8   1    0.18    0.03
  -2  -8  -1    2.41    0.09
  -2  -8  -1    2.52    0.11
   2   8   1    2.43    0.11
   2   8   1    2.25    0.11
  -3  -8  -1    4.22    0.14
  -3  -8  -1    4.09    0.16
   3   8   1    3.96    0.16
   3   8   1    4.03    0.16
  -4  -8  -1    0.92    0.07
  -4  -8  -1    0.91    0.05
   4   8   1    0.83    0.07
   4   8   1    0.93    0.07
  -5  -8  -1    3.33    0.14
  -5  -8  -1    3.16    0.12
   5   8   1    3.34    0.14
   5   8   1    2.94    0.14
   5   8   1    3.06    0.14
  -6  -8  -1    0.28    0.04
   6   8   1    0.28    0.05
   6   8   1    0.31    0.05
   6   8   1    0.26    0.05
  -7  -8  -1    0.06    0.03
   7   8   1    0.09    0.04
   7   8   1    0.05    0.04
  -8  -8  -1    0.98    0.07
   8   8   1    1.14    0.09
   8   8   1    1.35    0.10
  -9  -8  -1    2.29    0.12
   9   8   1    2.19    0.13
   9   8   1    2.28    0.13
 -10  -8  -1    1.27    0.09
  10   8   1    1.30    0.11
  10   8   1    1.32    0.11
 -11  -8  -1    0.21    0.06
  11   8   1    0.25    0.07
  12   8   1    0.50    0.08
  13   8   1    0.39    0.08
  14   8   1    3.81    0.21
  20  -9  -1    0.35    0.09
 -20   9   1    0.59    0.10
  19  -9  -1    0.02    0.06
 -19   9   1   -0.03    0.05
 -19   9   1    0.00    0.05
  18  -9  -1    0.16    0.07
 -18   9   1    0.15    0.06
 -18   9   1    0.20    0.06
  17  -9  -1   13.63    0.51
 -17   9   1   14.44    0.48
 -17   9   1   15.12    0.50
  16  -9  -1   -0.04    0.04
 -16   9   1    0.03    0.05
 -16   9   1    0.06    0.04
  15  -9  -1    0.73    0.09
 -15   9   1    0.65    0.08
 -15   9   1    0.81    0.08
  14  -9  -1    0.41    0.07
 -14   9   1    0.32    0.06
 -14   9   1    0.28    0.06
  13  -9  -1   -0.01    0.04
 -13   9   1    0.03    0.03
 -13   9   1   -0.07    0.04
  12  -9  -1    1.41    0.10
 -12   9   1    1.74    0.11
 -12   9   1    1.78    0.09
  11  -9  -1   20.95    0.64
  11  -9  -1   20.57    0.66
 -11   9   1   21.33    0.68
  10  -9  -1    0.08    0.04
  10  -9  -1    0.03    0.03
 -10   9   1    0.03    0.04
   9  -9  -1    1.87    0.10
   9  -9  -1    2.03    0.08
   9  -9  -1    1.81    0.09
  -9   9   1    1.83    0.11
   8  -9  -1   41.01    1.19
   8  -9  -1   41.90    1.24
  -8   9   1   39.91    1.20
  -8   9   1   41.42    1.27
   7  -9  -1    1.82    0.09
   7  -9  -1    1.87    0.08
  -7   9   1    1.86    0.10
  -7   9   1    2.01    0.08
   6  -9  -1    3.41    0.14
  -6   9   1    3.54    0.15
  -6   9   1    3.51    0.11
  -6   9   1    3.42    0.13
   5  -9  -1   19.37    0.60
  -5   9   1   19.01    0.59
  -5   9   1   19.60    0.62
   4  -9  -1    0.10    0.03
  -4   9   1    0.07    0.02
  -4   9   1    0.13    0.03
   3  -9  -1    0.19    0.03
  -3   9   1    0.25    0.03
  -3   9   1    0.28    0.04
   2  -9  -1   66.07    1.94
  -2   9   1   67.35    1.99
  -2   9   1   63.53    1.93
   1  -9  -1    0.05    0.02
  -1   9   1    0.06    0.03
  -1   9   1    0.05    0.02
   0  -9  -1    1.44    0.08
   0   9   1    1.59    0.08
   0   9   1    1.47    0.09
  -1  -9  -1    5.86    0.21
   1   9   1    6.25    0.22
   1   9   1    5.86    0.22
  -2  -9  -1    4.91    0.19
   2   9   1    4.98    0.19
   2   9   1    5.29    0.20
  -3  -9  -1    2.66    0.12
   3   9   1    2.71    0.12
   3   9   1    2.59    0.12
  -4  -9  -1    1.92    0.10
   4   9   1    1.91    0.10
   4   9   1    1.74    0.10
  -5  -9  -1    0.12    0.04
   5   9   1    0.17    0.04
   5   9   1    0.11    0.04
  -6  -9  -1    0.01    0.03
   6   9   1    0.05    0.04
  -7  -9  -1    0.02    0.04
   7   9   1    0.01    0.04
   7   9   1    0.16    0.05
   8   9   1    0.49    0.07
   8   9   1    0.48    0.07
   9   9   1    2.04    0.13
   9   9   1    2.08    0.13
  10   9   1    0.51    0.08
  10   9   1    0.63    0.08
  11   9   1    0.34    0.07
  12   9   1   -0.02    0.05
  13   9   1    3.64    0.20
  20 -10  -1    0.03    0.06
 -20  10   1    0.14    0.07
  19 -10  -1    0.00    0.06
 -19  10   1    0.06    0.06
 -19  10   1    0.08    0.06
  18 -10  -1    5.88    0.28
 -18  10   1    6.18    0.25
 -18  10   1    6.37    0.27
  17 -10  -1    0.29    0.08
 -17  10   1    0.26    0.06
 -17  10   1    0.28    0.07
  16 -10  -1    0.09    0.06
 -16  10   1    0.10    0.06
 -16  10   1    0.17    0.05
  15 -10  -1    0.80    0.10
 -15  10   1    1.06    0.10
 -15  10   1    1.05    0.09
  14 -10  -1    0.32    0.06
 -14  10   1    0.30    0.06
 -14  10   1    0.33    0.05
  13 -10  -1    0.90    0.09
 -13  10   1    0.97    0.07
 -13  10   1    0.92    0.09
  12 -10  -1   25.97    0.84
 -12  10   1   27.01    0.80
 -12  10   1   27.00    0.86
  11 -10  -1    0.44    0.06
 -11  10   1    0.73    0.06
 -11  10   1    0.69    0.08
  10 -10  -1    4.48    0.19
 -10  10   1    4.85    0.20
 -10  10   1    4.85    0.17
   9 -10  -1    6.79    0.25
   9 -10  -1    6.89    0.22
  -9  10   1    6.95    0.22
  -9  10   1    6.84    0.26
   8 -10  -1    0.27    0.04
  -8  10   1    0.30    0.03
  -8  10   1    0.34    0.04
  -8  10   1    0.28    0.05
   7 -10  -1    0.85    0.07
  -7  10   1    0.87    0.08
  -7  10   1    0.80    0.05
   6 -10  -1    7.77    0.27
  -6  10   1    7.66    0.29
  -6  10   1    8.06    0.26
   5 -10  -1    0.01    0.03
  -5  10   1   -0.02    0.02
  -5  10   1    0.07    0.04
   4 -10  -1    0.02    0.03
  -4  10   1    0.01    0.03
  -4  10   1    0.06    0.02
   3 -10  -1   61.77    1.88
  -3  10   1   66.23    1.94
  -3  10   1   62.51    1.87
   2 -10  -1    0.14    0.03
  -2  10   1    0.16    0.04
  -2  10   1    0.13    0.03
   1 -10  -1    5.07    0.18
  -1  10   1    4.80    0.19
  -1  10   1    5.18    0.20
   0 -10  -1    0.39    0.05
   0  10   1    0.41    0.06
   0  10   1    0.49    0.06
  -1 -10  -1    6.99    0.25
   1  10   1    7.29    0.26
   1  10   1    6.98    0.25
  -2 -10  -1    0.64    0.06
   2  10   1    0.56    0.06
   2  10   1    0.66    0.07
  -3 -10  -1    7.66    0.27
   3  10   1    7.13    0.27
   3  10   1    7.94    0.28
  -4 -10  -1    0.42    0.05
   4  10   1    0.31    0.05
   4  10   1    0.38    0.06
  -5 -10  -1    0.12    0.04
   5  10   1    0.09    0.04
  -6 -10  -1   15.11    0.50
   6  10   1   15.32    0.51
  -7 -10  -1    0.12    0.05
   7  10   1    0.17    0.05
  -8 -10  -1    1.60    0.11
   8  10   1    1.62    0.12
  -9 -10  -1    4.51    0.21
   9  10   1    4.46    0.21
 -10 -10  -1    0.69    0.09
  10  10   1    0.79    0.10
 -11 -10  -1    0.43    0.08
 -12 -10  -1    0.68    0.10
 -20  11   1    0.05    0.06
 -20  11   1    0.06    0.07
  19 -11  -1    8.68    0.36
 -19  11   1    8.65    0.34
 -19  11   1    7.88    0.31
  18 -11  -1   -0.02    0.05
 -18  11   1    0.00    0.06
 -18  11   1    0.01    0.05
  17 -11  -1    0.01    0.05
 -17  11   1    0.02    0.06
 -17  11   1    0.01    0.05
  16 -11  -1    0.37    0.08
 -16  11   1    0.40    0.08
 -16  11   1    0.39    0.07
  15 -11  -1    0.09    0.05
 -15  11   1    0.12    0.06
 -15  11   1    0.19    0.05
  14 -11  -1    0.00    0.04
 -14  11   1    0.05    0.03
 -14  11   1    0.05    0.05
  13 -11  -1   15.05    0.50
 -13  11   1   14.72    0.47
 -13  11   1   15.18    0.52
  12 -11  -1    2.35    0.13
 -12  11   1    2.51    0.14
  11 -11  -1    0.16    0.05
 -11  11   1    0.17    0.06
  10 -11  -1   22.50    0.71
 -10  11   1   22.90    0.74
   9 -11  -1   -0.02    0.03
  -9  11   1    0.00    0.04
  -9  11   1    0.01    0.02
   8 -11  -1    2.02    0.10
  -8  11   1    1.97    0.12
  -8  11   1    1.87    0.09
   7 -11  -1    0.46    0.05
  -7  11   1    0.47    0.06
  -7  11   1    0.36    0.04
   6 -11  -1    0.30    0.04
  -6  11   1    0.33    0.05
  -6  11   1    0.43    0.05
   5 -11  -1    0.24    0.04
  -5  11   1    0.21    0.05
  -5  11   1    0.22    0.04
   4 -11  -1   36.56    1.10
  -4  11   1   35.59    1.10
  -4  11   1   37.65    1.15
   3 -11  -1    0.63    0.06
  -3  11   1    0.75    0.06
  -3  11   1    0.70    0.07
   2 -11  -1    7.42    0.25
  -2  11   1    7.06    0.27
  -2  11   1    7.27    0.26
   1 -11  -1    0.67    0.06
  -1  11   1    0.78    0.08
  -1  11   1    0.66    0.06
   0 -11  -1    0.12    0.03
   0  11   1    0.13    0.04
   0  11   1    0.16    0.04
  -1 -11  -1    0.03    0.03
   1  11   1   -0.02    0.03
   1  11   1    0.02    0.03
  -2 -11  -1   17.04    0.55
   2  11   1   17.83    0.57
   2  11   1   16.62    0.55
  -3 -11  -1    0.35    0.05
   3  11   1    0.22    0.05
   3  11   1    0.29    0.06
  -4 -11  -1    0.42    0.06
   4  11   1    0.34    0.06
  -5 -11  -1   17.42    0.56
   5  11   1   17.05    0.57
  -6 -11  -1    3.97    0.18
   6  11   1    3.95    0.19
  -7 -11  -1    2.04    0.13
   7  11   1    2.10    0.14
  -8 -11  -1    1.11    0.10
   8  11   1    1.13    0.11
  -9 -11  -1    0.51    0.08
   9  11   1    0.48    0.08
 -10 -11  -1    0.17    0.06
  10  11   1    0.14    0.07
 -11 -11  -1    1.05    0.12
 -20  12   1    2.62    0.18
  19 -12  -1    0.03    0.06
 -19  12   1    0.10    0.07
  18 -12  -1    0.03    0.06
 -18  12   1    0.06    0.06
  17 -12  -1    0.08    0.06
 -17  12   1    0.00    0.06
  16 -12  -1    1.14    0.11
 -16  12   1    1.01    0.12
  15 -12  -1    0.07    0.05
 -15  12   1    0.00    0.06
  14 -12  -1   20.43    0.66
 -14  12   1   19.29    0.67
  13 -12  -1    0.04    0.05
 -13  12   1    0.01    0.05
  12 -12  -1   -0.01    0.03
 -12  12   1   -0.01    0.04
  11 -12  -1    1.22    0.09
 -11  12   1    1.02    0.10
  10 -12  -1    0.23    0.05
 -10  12   1    0.07    0.05
   9 -12  -1    0.30    0.05
  -9  12   1    0.22    0.04
  -9  12   1    0.30    0.06
   8 -12  -1    3.31    0.15
  -8  12   1    3.19    0.13
  -8  12   1    3.17    0.16
   7 -12  -1    3.86    0.16
  -7  12   1    3.90    0.15
  -7  12   1    3.73    0.18
   6 -12  -1   -0.01    0.03
  -6  12   1    0.02    0.04
  -6  12   1   -0.02    0.02
   5 -12  -1   35.00    1.04
  -5  12   1   33.55    1.03
  -5  12   1   33.66    1.08
   4 -12  -1    0.05    0.03
  -4  12   1    0.04    0.03
  -4  12   1    0.03    0.04
   3 -12  -1    1.55    0.09
  -3  12   1    1.59    0.09
  -3  12   1    1.54    0.10
   2 -12  -1    2.44    0.12
  -2  12   1    2.42    0.12
  -2  12   1    2.70    0.13
   1 -12  -1    0.00    0.03
  -1  12   1   -0.02    0.03
  -1  12   1   -0.01    0.03
   0 -12  -1    1.55    0.09
   0  12   1    1.61    0.10
   0  12   1    1.52    0.10
  -1 -12  -1   18.03    0.57
   1  12   1   18.13    0.59
   1  12   1   17.45    0.58
  -2 -12  -1    0.27    0.05
   2  12   1    0.23    0.05
   2  12   1    0.35    0.06
  -3 -12  -1    0.32    0.06
   3  12   1    0.47    0.07
  -4 -12  -1   10.90    0.38
   4  12   1   10.71    0.39
  -5 -12  -1    1.04    0.09
   5  12   1    1.04    0.10
  -6 -12  -1    2.63    0.15
   6  12   1    2.82    0.16
  -7 -12  -1    0.95    0.09
   7  12   1    1.05    0.11
  -8 -12  -1    1.59    0.12
   8  12   1    1.75    0.14
  -9 -12  -1    0.28    0.07
   9  12   1    0.44    0.09
 -10 -12  -1    2.09    0.15
  10  12   1    1.96    0.16
 -20  13   1   -0.01    0.06
  19 -13  -1   -0.01    0.06
 -19  13   1    0.04    0.06
  18 -13  -1    0.32    0.08
 -18  13   1    0.25    0.08
  17 -13  -1   -0.01    0.05
 -17  13   1   -0.02    0.06
  16 -13  -1   -0.06    0.04
 -16  13   1    0.08    0.06
  15 -13  -1    5.65    0.25
 -15  13   1    5.74    0.26
  14 -13  -1    0.05    0.05
 -14  13   1    0.02    0.06
  13 -13  -1    0.00    0.04
 -13  13   1   -0.03    0.05
  12 -13  -1    8.05    0.30
 -12  13   1    8.12    0.32
  11 -13  -1    0.25    0.05
 -11  13   1    0.12    0.06
  10 -13  -1   -0.04    0.03
 -10  13   1   -0.01    0.05
   9 -13  -1   15.71    0.51
  -9  13   1   15.34    0.54
  -9  13   1   15.87    0.49
   8 -13  -1    7.72    0.28
  -8  13   1    7.58    0.31
  -8  13   1    8.08    0.27
   7 -13  -1    0.09    0.04
  -7  13   1    0.10    0.03
  -7  13   1    0.07    0.05
   6 -13  -1   36.63    1.08
  -6  13   1   34.24    1.12
  -6  13   1   35.07    1.07
   5 -13  -1    0.03    0.04
  -5  13   1    0.10    0.05
  -5  13   1    0.07    0.04
   4 -13  -1    0.52    0.06
  -4  13   1    0.38    0.06
  -4  13   1    0.39    0.05
   3 -13  -1   -0.03    0.03
  -3  13   1   -0.04    0.04
  -3  13   1    0.02    0.04
   2 -13  -1    7.47    0.26
  -2  13   1    7.02    0.28
  -2  13   1    7.34    0.27
   1 -13  -1    8.55    0.30
  -1  13   1    8.53    0.31
  -1  13   1    8.27    0.32
   0 -13  -1   35.88    1.08
   0  13   1   35.46    1.12
   0  13   1   34.37    1.08
  -1 -13  -1    1.64    0.10
   1  13   1    1.62    0.11
   1  13   1    1.68    0.11
  -2 -13  -1    1.25    0.09
   2  13   1    1.09    0.10
  -3 -13  -1   12.17    0.41
   3  13   1   11.88    0.43
  -4 -13  -1    1.98    0.12
   4  13   1    1.96    0.13
  -5 -13  -1    1.16    0.10
   5  13   1    1.07    0.11
  -6 -13  -1    1.82    0.12
   6  13   1    1.51    0.13
  -7 -13  -1    1.61    0.12
   7  13   1    1.79    0.14
  -8 -13  -1    0.22    0.06
   8  13   1    0.18    0.07
  -9 -13  -1   10.26    0.39
   9  13   1   10.40    0.41
  10  13   1    0.00    0.07
 -19  14   1    0.09    0.07
  18 -14  -1    0.29    0.08
 -18  14   1    0.43    0.09
  17 -14  -1   -0.09    0.05
 -17  14   1    0.03    0.06
  16 -14  -1    7.40    0.31
 -16  14   1    7.81    0.33
  15 -14  -1   -0.01    0.05
 -15  14   1    0.04    0.06
  14 -14  -1    0.94    0.10
 -14  14   1    0.87    0.11
  13 -14  -1    7.90    0.30
 -13  14   1    7.92    0.33
  12 -14  -1    0.87    0.09
 -12  14   1    0.66    0.09
  11 -14  -1    2.05    0.12
 -11  14   1    1.82    0.14
  10 -14  -1    3.74    0.17
 -10  14   1    3.72    0.20
   9 -14  -1    3.91    0.17
  -9  14   1    3.46    0.15
  -9  14   1    3.78    0.20
   8 -14  -1   -0.01    0.04
  -8  14   1   -0.03    0.05
  -8  14   1   -0.01    0.03
   7 -14  -1   27.10    0.84
  -7  14   1   26.13    0.88
  -7  14   1   27.23    0.82
   6 -14  -1    0.56    0.07
  -6  14   1    0.46    0.08
  -6  14   1    0.48    0.06
   5 -14  -1    2.00    0.11
  -5  14   1    1.99    0.13
  -5  14   1    2.15    0.12
   4 -14  -1    0.77    0.08
  -4  14   1    0.84    0.10
  -4  14   1    0.90    0.08
   3 -14  -1   10.45    0.36
  -3  14   1   10.05    0.38
  -3  14   1   10.60    0.36
   2 -14  -1    2.99    0.14
  -2  14   1    3.19    0.15
  -2  14   1    3.10    0.16
   1 -14  -1   27.50    0.85
  -1  14   1   27.29    0.89
  -1  14   1   26.99    0.86
   0 -14  -1    0.31    0.05
   0  14   1    0.10    0.05
   0  14   1    0.28    0.07
  -1 -14  -1    0.08    0.04
   1  14   1    0.13    0.05
   1  14   1    0.06    0.05
  -2 -14  -1    5.75    0.23
   2  14   1    5.64    0.24
  -3 -14  -1    1.55    0.11
   3  14   1    1.55    0.12
  -4 -14  -1    1.52    0.11
   4  14   1    1.20    0.12
  -5 -14  -1    1.82    0.12
   5  14   1    1.67    0.14
  -6 -14  -1    1.46    0.11
   6  14   1    1.36    0.13
  -7 -14  -1    0.61    0.09
   7  14   1    0.70    0.10
  -8 -14  -1    7.37    0.31
   8  14   1    7.60    0.33
  18 -15  -1    0.01    0.06
 -18  15   1    0.07    0.07
  17 -15  -1    1.87    0.14
 -17  15   1    1.72    0.16
  16 -15  -1    0.06    0.05
 -16  15   1    0.20    0.08
  15 -15  -1    0.35    0.07
 -15  15   1    0.30    0.08
  14 -15  -1    5.84    0.25
 -14  15   1    5.97    0.28
  13 -15  -1    0.50    0.07
 -13  15   1    0.51    0.09
  12 -15  -1    1.80    0.12
 -12  15   1    1.54    0.14
  11 -15  -1    3.25    0.16
 -11  15   1    3.20    0.19
  10 -15  -1    0.97    0.09
 -10  15   1    0.66    0.10
   9 -15  -1    0.02    0.04
  -9  15   1   -0.04    0.05
   8 -15  -1   15.67    0.51
  -8  15   1   15.78    0.50
  -8  15   1   14.90    0.55
   7 -15  -1    0.41    0.06
  -7  15   1    0.42    0.06
  -7  15   1    0.37    0.08
   6 -15  -1    3.74    0.16
  -6  15   1    3.57    0.16
  -6  15   1    3.46    0.19
   5 -15  -1    2.39    0.13
  -5  15   1    2.50    0.13
  -5  15   1    2.37    0.15
   4 -15  -1    4.12    0.18
  -4  15   1    4.24    0.21
  -4  15   1    4.38    0.19
   3 -15  -1    1.08    0.09
  -3  15   1    1.26    0.11
  -3  15   1    0.97    0.09
   2 -15  -1    6.23    0.24
  -2  15   1    6.15    0.26
  -2  15   1    6.29    0.25
   1 -15  -1    1.03    0.09
  -1  15   1    1.06    0.11
  -1  15   1    1.21    0.10
   0 -15  -1    0.04    0.04
   0  15   1    0.12    0.05
   0  15   1    0.04    0.05
  -1 -15  -1    3.31    0.16
   1  15   1    3.22    0.17
  -2 -15  -1    0.79    0.09
   2  15   1    0.81    0.10
  -3 -15  -1    1.40    0.11
   3  15   1    1.26    0.12
  -4 -15  -1   -0.01    0.05
   4  15   1    0.12    0.06
  -5 -15  -1    1.30    0.12
   5  15   1    1.23    0.13
  -6 -15  -1    0.98    0.11
   6  15   1    1.12    0.12
  -7 -15  -1    0.99    0.11
   7  15   1    1.18    0.14
 -18  16   1    5.03    0.28
  17 -16  -1    0.04    0.06
 -17  16   1    0.05    0.07
  16 -16  -1    0.10    0.06
 -16  16   1    0.11    0.08
  15 -16  -1    5.23    0.24
 -15  16   1    5.40    0.27
  14 -16  -1    0.05    0.05
 -14  16   1    0.05    0.07
  13 -16  -1    0.36    0.07
 -13  16   1    0.31    0.09
  12 -16  -1    1.35    0.11
 -12  16   1    1.47    0.14
  11 -16  -1    0.80    0.09
 -11  16   1    0.73    0.11
  10 -16  -1    0.22    0.06
 -10  16   1    0.22    0.07
   9 -16  -1    9.22    0.33
  -9  16   1    8.83    0.37
   8 -16  -1   -0.02    0.04
  -8  16   1    0.01    0.03
  -8  16   1    0.01    0.06
   7 -16  -1    1.47    0.10
  -7  16   1    1.54    0.10
  -7  16   1    1.30    0.13
   6 -16  -1    1.27    0.10
  -6  16   1    1.41    0.10
  -6  16   1    1.47    0.13
   5 -16  -1    1.95    0.12
  -5  16   1    2.00    0.12
  -5  16   1    1.99    0.14
   4 -16  -1    2.05    0.12
  -4  16   1    2.06    0.12
  -4  16   1    2.09    0.15
   3 -16  -1    9.67    0.34
  -3  16   1    9.59    0.35
  -3  16   1    9.33    0.37
   2 -16  -1    1.48    0.10
  -2  16   1    1.40    0.12
  -2  16   1    1.54    0.11
   1 -16  -1    0.08    0.04
  -1  16   1    0.13    0.06
  -1  16   1    0.05    0.05
   0 -16  -1    0.79    0.09
   0  16   1    0.64    0.09
  -1 -16  -1    1.00    0.09
   1  16   1    1.13    0.11
  -2 -16  -1    4.03    0.19
   2  16   1    3.81    0.21
  -3 -16  -1    0.84    0.10
   3  16   1    0.74    0.10
  -4 -16  -1    2.44    0.16
   4  16   1    2.73    0.18
  -5 -16  -1    0.06    0.06
   5  16   1    0.14    0.07
  -6 -16  -1    0.31    0.08
  17 -17  -1    0.82    0.12
 -17  17   1    0.89    0.13
  16 -17  -1    7.35    0.31
 -16  17   1    7.95    0.35
  15 -17  -1    1.80    0.14
 -15  17   1    1.76    0.17
  14 -17  -1    3.19    0.17
 -14  17   1    2.79    0.21
  13 -17  -1    1.77    0.13
 -13  17   1    1.80    0.16
  12 -17  -1    1.70    0.13
 -12  17   1    1.38    0.15
  11 -17  -1    0.07    0.05
 -11  17   1    0.00    0.07
  10 -17  -1   10.89    0.39
 -10  17   1   11.02    0.44
   9 -17  -1    0.02    0.05
  -9  17   1   -0.01    0.06
   8 -17  -1    0.83    0.09
  -8  17   1    0.77    0.11
  -8  17   1    0.76    0.08
   7 -17  -1    1.64    0.11
  -7  17   1    1.63    0.11
  -7  17   1    1.49    0.14
   6 -17  -1    2.30    0.13
  -6  17   1    2.28    0.13
  -6  17   1    1.91    0.16
   5 -17  -1    1.60    0.11
  -5  17   1    1.57    0.14
  -5  17   1    1.53    0.11
   4 -17  -1    3.96    0.18
  -4  17   1    4.01    0.21
  -4  17   1    3.95    0.19
   3 -17  -1    0.81    0.09
  -3  17   1    0.65    0.08
  -3  17   1    0.59    0.09
   2 -17  -1    0.18    0.06
  -2  17   1    0.14    0.06
  -2  17   1    0.09    0.06
   1 -17  -1    8.35    0.32
  -1  17   1    8.32    0.33
   0 -17  -1    1.37    0.11
   0  17   1    1.50    0.13
  -1 -17  -1    2.98    0.17
   1  17   1    3.36    0.19
  -2 -17  -1    1.75    0.13
   2  17   1    1.80    0.15
  -3 -17  -1    0.86    0.10
   3  17   1    0.84    0.12
  -4 -17  -1    0.51    0.09
   4  17   1    0.54    0.10
 -16  18   1    0.16    0.10
  15 -18  -1    2.29    0.15
 -15  18   1    2.13    0.20
  14 -18  -1    0.66    0.10
 -14  18   1    0.63    0.12
  13 -18  -1    0.56    0.09
 -13  18   1    0.31    0.10
  12 -18  -1    0.10    0.06
 -12  18   1    0.06    0.08
  11 -18  -1   11.94    0.43
 -11  18   1   12.08    0.49
  10 -18  -1    0.01    0.05
 -10  18   1   -0.04    0.07
   9 -18  -1    1.70    0.12
  -9  18   1    1.50    0.15
   8 -18  -1    0.76    0.09
  -8  18   1    0.62    0.08
  -8  18   1    0.67    0.12
   7 -18  -1    3.27    0.17
  -7  18   1    2.96    0.16
  -7  18   1    2.87    0.19
   6 -18  -1    1.17    0.11
  -6  18   1    1.29    0.14
  -6  18   1    1.22    0.11
   5 -18  -1    6.13    0.25
  -5  18   1    6.15    0.29
  -5  18   1    6.35    0.26
   4 -18  -1    0.14    0.06
  -4  18   1    0.07    0.07
  -4  18   1    0.16    0.06
   3 -18  -1    0.11    0.06
  -3  18   1    0.11    0.06
  -3  18   1    0.12    0.07
   2 -18  -1    3.95    0.19
  -2  18   1    3.96    0.20
   1 -18  -1    1.03    0.10
  -1  18   1    1.03    0.12
   0 -18  -1    1.46    0.12
   0  18   1    1.32    0.13
  -1 -18  -1    0.09    0.06
   1  18   1   -0.02    0.06
  -2 -18  -1    1.80    0.14
   2  18   1    1.70    0.15
  14 -19  -1    0.03    0.06
 -14  19   1    0.12    0.09
  13 -19  -1    0.02    0.06
 -13  19   1    0.06    0.09
  12 -19  -1    5.38    0.24
 -12  19   1    5.37    0.29
  11 -19  -1    0.16    0.06
 -11  19   1   -0.01    0.07
  10 -19  -1    0.24    0.07
 -10  19   1    0.28    0.10
   9 -19  -1    0.35    0.08
  -9  19   1    0.30    0.09
   8 -19  -1    1.96    0.14
  -8  19   1    1.92    0.18
   7 -19  -1    1.42    0.12
  -7  19   1    1.42    0.12
  -7  19   1    1.21    0.14
   6 -19  -1    1.20    0.11
  -6  19   1    1.33    0.15
  -6  19   1    1.15    0.11
   5 -19  -1    0.23    0.07
  -5  19   1    0.15    0.08
  -5  19   1    0.09    0.06
   4 -19  -1    0.09    0.05
  -4  19   1   -0.08    0.05
  -4  19   1   -0.08    0.06
   3 -19  -1    3.98    0.19
  -3  19   1    3.63    0.20
   2 -19  -1    0.20    0.07
  -2  19   1    0.16    0.07
   1 -19  -1    2.18    0.15
  -1  19   1    2.39    0.17
   0 -19  -1    0.40    0.08
   0  19   1    0.40    0.09
  12 -20  -1    0.05    0.06
 -12  20   1    0.03    0.09
  11 -20  -1    1.35    0.12
 -11  20   1    1.07    0.15
  10 -20  -1    1.05    0.12
 -10  20   1    0.90    0.15
   9 -20  -1    2.35    0.16
  -9  20   1    2.52    0.21
   8 -20  -1    0.70    0.10
  -8  20   1    0.44    0.11
   7 -20  -1    6.58    0.27
  -7  20   1    6.12    0.32
  -7  20   1    5.95    0.26
   6 -20  -1    1.24    0.12
  -6  20   1    1.13    0.15
  -6  20   1    1.20    0.12
   5 -20  -1    0.09    0.06
  -5  20   1    0.08    0.08
  -5  20   1    0.10    0.07
   4 -20  -1    5.53    0.26
  -4  20   1    6.03    0.27
   3 -20  -1    1.96    0.15
  -3  20   1    1.99    0.16
 -10  21   1    0.40    0.13
  -9  21   1    0.57    0.12
  -8  21   1    3.84    0.26
  -7  21   1    0.77    0.13
  -7  21   1    0.71    0.10
  -6  21   1    0.18    0.07
  -5  21   1    6.06    0.30
  -6  22  -2    0.00    0.06
  -8  22  -2    1.66    0.19
  -9  22  -2    1.82    0.19
  -3  21  -2    1.81    0.15
  -4  21  -2    5.44    0.26
   4 -21   2    5.35    0.25
  -5  21  -2    0.89    0.11
   5 -21   2    0.70    0.11
  -6  21  -2    6.23    0.28
   6 -21   2    6.37    0.27
  -7  21  -2    2.14    0.19
  -7  21  -2    1.87    0.15
   7 -21   2    2.02    0.15
  -8  21  -2   12.19    0.49
   8 -21   2   11.87    0.44
  -9  21  -2    0.12    0.09
   9 -21   2   -0.09    0.06
 -10  21  -2    1.06    0.15
  10 -21   2    0.92    0.11
 -11  21  -2    2.49    0.21
  11 -21   2    2.47    0.16
 -12  21  -2    4.42    0.27
  -1  20  -2    9.98    0.40
   1 -20   2   10.15    0.38
  -2  20  -2    3.21    0.20
   2 -20   2    3.32    0.19
  -3  20  -2    4.85    0.24
   3 -20   2    4.96    0.23
  -4  20  -2   -0.02    0.06
   4 -20   2   -0.01    0.06
  -5  20  -2    1.60    0.13
   5 -20   2    1.54    0.13
  -6  20  -2    0.31    0.07
  -6  20  -2    0.28    0.09
   6 -20   2    0.17    0.06
  -7  20  -2    4.11    0.24
  -7  20  -2    4.18    0.20
   7 -20   2    4.66    0.21
  -8  20  -2   -0.03    0.07
   8 -20   2   -0.05    0.05
  -9  20  -2    0.48    0.11
   9 -20   2    0.44    0.08
 -10  20  -2    2.58    0.20
  10 -20   2    2.55    0.16
 -11  20  -2    2.55    0.20
  11 -20   2    2.54    0.16
 -12  20  -2    1.97    0.18
  12 -20   2    1.88    0.14
 -13  20  -2    1.48    0.17
  13 -20   2    1.19    0.12
 -14  20  -2   -0.04    0.07
  14 -20   2   -0.09    0.06
  -2 -19   2    0.55    0.09
   1  19  -2    0.25    0.08
  -1 -19   2    0.18    0.07
   0  19  -2    2.23    0.17
   0 -19   2    2.54    0.15
  -1  19  -2    1.38    0.13
   1 -19   2    1.43    0.12
  -2  19  -2    4.20    0.21
   2 -19   2    4.31    0.20
  -3  19  -2    1.33    0.12
   3 -19   2    1.38    0.11
  -4  19  -2    0.69    0.09
   4 -19   2    0.66    0.09
  -5  19  -2    0.22    0.08
  -5  19  -2    0.26    0.06
   5 -19   2    0.21    0.06
  -6  19  -2   10.39    0.38
  -6  19  -2   10.41    0.42
   6 -19   2   10.41    0.38
  -7  19  -2   -0.02    0.06
  -7  19  -2    0.02    0.05
   7 -19   2    0.01    0.05
  -8  19  -2    0.78    0.12
   8 -19   2    0.73    0.09
  -9  19  -2    5.45    0.28
   9 -19   2    5.16    0.23
 -10  19  -2    0.88    0.12
  10 -19   2    0.90    0.10
 -11  19  -2    1.39    0.15
  11 -19   2    1.29    0.11
 -12  19  -2    0.89    0.13
  12 -19   2    0.77    0.10
 -13  19  -2   -0.05    0.07
  13 -19   2   -0.04    0.05
 -14  19  -2   -0.04    0.07
  14 -19   2   -0.05    0.05
 -15  19  -2    4.44    0.26
  15 -19   2    4.69    0.23
   3  18  -2    0.15    0.07
  -3 -18   2    0.17    0.07
   2  18  -2    0.17    0.08
  -2 -18   2    0.33    0.07
   1  18  -2    1.04    0.12
  -1 -18   2    0.98    0.11
   0  18  -2    1.06    0.11
   0 -18   2    0.93    0.10
  -1  18  -2    3.44    0.18
   1 -18   2    3.31    0.17
  -2  18  -2    0.73    0.09
   2 -18   2    0.81    0.09
  -3  18  -2    1.30    0.11
   3 -18   2    1.21    0.11
  -4  18  -2    0.16    0.05
  -4  18  -2    0.14    0.06
   4 -18   2    0.07    0.05
  -5  18  -2    2.97    0.18
  -5  18  -2    3.15    0.16
   5 -18   2    3.07    0.16
  -6  18  -2    0.04    0.04
  -6  18  -2   -0.02    0.06
   6 -18   2    0.05    0.05
  -7  18  -2    0.67    0.08
  -7  18  -2    0.75    0.11
   7 -18   2    0.82    0.09
  -8  18  -2    5.61    0.27
   8 -18   2    5.33    0.23
  -9  18  -2    2.70    0.18
   9 -18   2    2.66    0.15
 -10  18  -2    1.93    0.16
  10 -18   2    2.09    0.13
 -11  18  -2    4.67    0.24
  11 -18   2    4.47    0.21
 -12  18  -2    1.70    0.16
  12 -18   2    1.72    0.13
 -13  18  -2   -0.08    0.07
  13 -18   2    0.06    0.06
 -14  18  -2   12.29    0.48
  14 -18   2   12.31    0.45
 -15  18  -2    0.22    0.09
  15 -18   2    0.24    0.07
 -16  18  -2    2.04    0.18
  16 -18   2    2.17    0.15
   5  17  -2    0.12    0.08
  -5 -17   2    0.27    0.07
   4  17  -2    0.64    0.10
  -4 -17   2    0.80    0.10
   3  17  -2   -0.04    0.06
  -3 -17   2    0.02    0.05
   2  17  -2   11.28    0.42
  -2 -17   2   10.65    0.40
   1  17  -2    2.24    0.16
  -1 -17   2    2.50    0.14
   0  17  -2    4.04    0.20
   0 -17   2    3.93    0.19
  -1  17  -2    1.77    0.13
   1 -17   2    1.74    0.12
  -2  17  -2    1.12    0.10
   2 -17   2    1.07    0.09
  -3  17  -2    0.99    0.10
  -3  17  -2    1.02    0.11
   3 -17   2    1.04    0.09
  -4  17  -2   10.16    0.36
  -4  17  -2    9.78    0.39
   4 -17   2   10.25    0.36
  -5  17  -2    0.04    0.04
  -5  17  -2    0.12    0.06
   5 -17   2    0.13    0.05
  -6  17  -2    1.14    0.09
  -6  17  -2    1.07    0.12
   6 -17   2    1.30    0.10
  -7  17  -2    1.88    0.11
  -7  17  -2    2.10    0.15
   7 -17   2    1.95    0.12
  -8  17  -2    0.31    0.05
  -8  17  -2    0.24    0.07
   8 -17   2    0.31    0.06
  -9  17  -2    0.46    0.09
   9 -17   2    0.48    0.07
 -10  17  -2    1.22    0.13
  10 -17   2    1.36    0.10
 -11  17  -2    1.37    0.13
  11 -17   2    1.35    0.11
 -12  17  -2    0.12    0.07
  12 -17   2    0.06    0.05
 -13  17  -2   13.53    0.51
  13 -17   2   13.33    0.47
 -14  17  -2    0.41    0.09
  14 -17   2    0.33    0.07
 -15  17  -2    1.64    0.16
  15 -17   2    1.58    0.13
 -16  17  -2    0.83    0.12
  16 -17   2    0.76    0.11
 -17  17  -2    0.50    0.10
  17 -17   2    0.63    0.10
   7  16  -2    0.08    0.07
   6  16  -2    0.14    0.07
  -6 -16   2    0.15    0.07
   5  16  -2    0.27    0.08
  -5 -16   2    0.35    0.08
   4  16  -2    0.06    0.06
  -4 -16   2    0.01    0.05
   3  16  -2   12.27    0.46
  -3 -16   2   12.58    0.44
   2  16  -2    2.82    0.17
  -2 -16   2    2.77    0.15
   1  16  -2    0.85    0.10
  -1 -16   2    0.94    0.09
   0  16  -2    0.34    0.07
   0 -16   2    0.31    0.06
  -1  16  -2    4.19    0.20
   1 -16   2    4.30    0.19
  -2  16  -2    0.73    0.09
  -2  16  -2    0.72    0.09
   2 -16   2    0.73    0.08
  -3  16  -2    8.72    0.33
  -3  16  -2    9.09    0.34
   3 -16   2    9.09    0.32
  -4  16  -2    0.05    0.04
  -4  16  -2    0.02    0.05
   4 -16   2    0.06    0.04
  -5  16  -2    1.89    0.11
  -5  16  -2    1.76    0.13
   5 -16   2    1.99    0.11
  -6  16  -2   16.00    0.56
  -6  16  -2   16.63    0.53
   6 -16   2   15.77    0.53
  -7  16  -2    0.62    0.09
  -7  16  -2    0.68    0.07
   7 -16   2    0.71    0.08
  -8  16  -2    2.63    0.16
  -8  16  -2    2.65    0.13
   8 -16   2    2.57    0.14
  -9  16  -2    3.92    0.21
   9 -16   2    3.88    0.18
 -10  16  -2    0.51    0.09
  10 -16   2    0.70    0.08
 -11  16  -2    0.04    0.06
  11 -16   2    0.02    0.04
 -12  16  -2   11.38    0.43
  12 -16   2   11.42    0.41
 -13  16  -2    0.03    0.06
  13 -16   2    0.16    0.06
 -14  16  -2    0.10    0.07
  14 -16   2    0.07    0.05
 -15  16  -2    0.32    0.08
  15 -16   2    0.19    0.07
 -16  16  -2    0.11    0.07
  16 -16   2    0.15    0.06
 -17  16  -2    0.01    0.07
  17 -16   2   -0.09    0.05
 -18  16  -2    5.70    0.27
  18 -16   2    5.39    0.26
   8  15  -2    1.27    0.14
  -8 -15   2    1.04    0.11
   7  15  -2    0.08    0.07
  -7 -15   2    0.03    0.06
   6  15  -2    0.03    0.06
  -6 -15   2    0.08    0.06
   5  15  -2    0.12    0.06
  -5 -15   2    0.22    0.06
   4  15  -2    4.68    0.23
  -4 -15   2    4.74    0.21
   3  15  -2    1.25    0.11
  -3 -15   2    1.33    0.11
   2  15  -2    0.25    0.06
  -2 -15   2    0.23    0.05
   1  15  -2    0.96    0.09
  -1 -15   2    0.99    0.09
   0  15  -2    4.33    0.20
   0 -15   2    4.21    0.19
  -1  15  -2    3.07    0.16
  -1  15  -2    3.30    0.16
   1 -15   2    3.28    0.15
  -2  15  -2    6.80    0.27
  -2  15  -2    7.07    0.28
   2 -15   2    7.08    0.26
  -3  15  -2    0.06    0.05
  -3  15  -2    0.02    0.04
   3 -15   2   -0.02    0.03
  -4  15  -2    0.76    0.09
  -4  15  -2    0.77    0.07
   4 -15   2    0.87    0.08
  -5  15  -2   10.73    0.37
  -5  15  -2   10.50    0.39
   5 -15   2   11.21    0.37
  -6  15  -2    5.10    0.23
  -6  15  -2    5.03    0.20
   6 -15   2    5.08    0.20
  -7  15  -2    3.55    0.18
  -7  15  -2    3.45    0.15
   7 -15   2    3.51    0.16
  -8  15  -2    2.84    0.16
  -8  15  -2    2.79    0.13
   8 -15   2    2.97    0.14
  -9  15  -2    0.63    0.09
   9 -15   2    0.81    0.08
 -10  15  -2    0.00    0.05
  10 -15   2    0.14    0.05
 -11  15  -2   21.64    0.72
  11 -15   2   20.55    0.68
 -12  15  -2    0.23    0.07
  12 -15   2    0.14    0.05
 -13  15  -2    0.75    0.10
  13 -15   2    0.88    0.09
 -14  15  -2    0.52    0.09
  14 -15   2    0.51    0.08
 -15  15  -2    0.82    0.11
  15 -15   2    0.75    0.09
 -16  15  -2    0.25    0.07
  16 -15   2    0.23    0.07
 -17  15  -2    3.79    0.21
  17 -15   2    3.74    0.20
 -18  15  -2    0.20    0.08
  18 -15   2    0.22    0.08
  10  14  -2    0.05    0.07
   9  14  -2    2.25    0.17
  -9 -14   2    1.91    0.15
   8  14  -2    3.84    0.21
  -8 -14   2    3.60    0.19
   7  14  -2    1.03    0.12
  -7 -14   2    1.07    0.11
   6  14  -2    0.01    0.05
  -6 -14   2    0.05    0.05
   5  14  -2    7.50    0.31
  -5 -14   2    7.55    0.29
   4  14  -2    0.66    0.09
  -4 -14   2    0.51    0.07
   3  14  -2    2.62    0.16
  -3 -14   2    3.08    0.15
   2  14  -2    1.43    0.11
  -2 -14   2    1.58    0.10
   1  14  -2    5.76    0.24
  -1 -14   2    5.71    0.23
   0  14  -2    2.28    0.13
   0  14  -2    2.57    0.14
   0 -14   2    2.47    0.13
  -1  14  -2   18.37    0.61
  -1  14  -2   19.36    0.62
   1 -14   2   18.74    0.60
  -2  14  -2    0.06    0.05
  -2  14  -2    0.24    0.05
   2 -14   2    0.23    0.05
  -3  14  -2    0.98    0.09
  -3  14  -2    1.04    0.10
   3 -14   2    1.02    0.08
  -4  14  -2   35.64    1.10
  -4  14  -2   36.51    1.14
   4 -14   2   36.34    1.10
  -5  14  -2    4.71    0.21
  -5  14  -2    4.73    0.19
   5 -14   2    4.50    0.19
  -6  14  -2    1.64    0.12
  -6  14  -2    1.87    0.10
   6 -14   2    1.77    0.10
  -7  14  -2    6.34    0.27
  -7  14  -2    6.85    0.24
   7 -14   2    6.57    0.25
  -8  14  -2    2.39    0.15
  -8  14  -2    2.50    0.12
   8 -14   2    2.53    0.13
  -9  14  -2    0.05    0.05
   9 -14   2    0.05    0.04
 -10  14  -2   20.36    0.67
  10 -14   2   19.57    0.64
 -11  14  -2    0.28    0.07
  11 -14   2    0.34    0.06
 -12  14  -2    0.25    0.07
  12 -14   2    0.36    0.06
 -13  14  -2    0.50    0.08
  13 -14   2    0.45    0.07
 -14  14  -2    0.33    0.07
  14 -14   2    0.29    0.06
 -15  14  -2    0.00    0.06
  15 -14   2   -0.05    0.04
 -16  14  -2    3.40    0.19
  16 -14   2    3.33    0.18
 -17  14  -2   -0.07    0.05
  17 -14   2   -0.04    0.05
 -18  14  -2    0.00    0.06
  18 -14   2    0.01    0.06
 -19  14  -2    1.25    0.13
  19 -14   2    1.30    0.13
  11  13  -2    1.13    0.14
  10  13  -2    1.81    0.16
 -10 -13   2    1.77    0.14
   9  13  -2    0.16    0.08
  -9 -13   2    0.31    0.07
   8  13  -2    0.54    0.09
  -8 -13   2    0.60    0.09
   7  13  -2   -0.01    0.05
  -7 -13   2    0.10    0.05
   6  13  -2    7.84    0.31
  -6 -13   2    7.84    0.30
   5  13  -2    1.96    0.13
  -5 -13   2    1.80    0.12
   4  13  -2    1.58    0.12
  -4 -13   2    1.58    0.11
   3  13  -2    0.15    0.05
  -3 -13   2    0.16    0.05
   2  13  -2    2.69    0.15
  -2 -13   2    2.81    0.14
   1  13  -2    4.15    0.18
  -1 -13   2    4.02    0.17
   0  13  -2   35.15    1.06
   0  13  -2   32.74    1.03
   0 -13   2   33.05    1.03
  -1  13  -2    0.25    0.05
  -1  13  -2    0.26    0.05
   1 -13   2    0.28    0.05
  -2  13  -2    0.49    0.06
  -2  13  -2    0.63    0.07
   2 -13   2    0.65    0.07
  -3  13  -2    4.79    0.19
  -3  13  -2    4.29    0.18
   3 -13   2    4.62    0.18
  -4  13  -2    0.55    0.06
  -4  13  -2    0.59    0.07
   4 -13   2    0.60    0.06
  -5  13  -2    1.38    0.10
  -5  13  -2    1.53    0.09
   5 -13   2    1.38    0.08
  -6  13  -2    0.39    0.06
  -6  13  -2    0.46    0.05
   6 -13   2    0.47    0.06
  -7  13  -2    3.61    0.17
  -7  13  -2    3.50    0.14
   7 -13   2    3.51    0.15
  -8  13  -2    2.11    0.13
  -8  13  -2    2.14    0.10
   8 -13   2    2.14    0.12
  -9  13  -2   28.85    0.93
   9 -13   2   29.13    0.90
 -10  13  -2    0.05    0.04
  10 -13   2    0.02    0.04
 -11  13  -2    0.62    0.08
  11 -13   2    0.64    0.07
 -12  13  -2    1.72    0.12
  12 -13   2    1.69    0.11
 -13  13  -2    0.23    0.06
  13 -13   2    0.29    0.06
 -14  13  -2   -0.01    0.05
  14 -13   2    0.01    0.04
 -15  13  -2    7.27    0.30
  15 -13   2    7.27    0.29
 -16  13  -2    0.33    0.07
  16 -13   2    0.29    0.07
 -17  13  -2   -0.06    0.05
  17 -13   2    0.05    0.06
 -18  13  -2    2.49    0.16
  18 -13   2    2.32    0.16
 -19  13  -2    0.08    0.07
  19 -13   2    0.07    0.06
  11  12  -2    1.83    0.15
 -11 -12   2    1.79    0.14
  10  12  -2    0.07    0.07
 -10 -12   2    0.12    0.06
   9  12  -2    0.55    0.09
  -9 -12   2    0.45    0.08
   8  12  -2    0.03    0.05
  -8 -12   2    0.05    0.05
   7  12  -2    6.17    0.26
  -7 -12   2    5.88    0.25
   6  12  -2    0.19    0.06
  -6 -12   2    0.24    0.06
   5  12  -2    3.55    0.18
  -5 -12   2    3.70    0.17
   4  12  -2    9.92    0.36
  -4 -12   2   10.02    0.35
   3  12  -2    3.13    0.16
  -3 -12   2    3.30    0.15
   2  12  -2    5.46    0.22
  -2 -12   2    5.76    0.22
   1  12  -2   30.88    0.93
   1  12  -2   28.82    0.91
  -1 -12   2   29.06    0.91
   0  12  -2    0.08    0.04
   0  12  -2    0.09    0.04
   0 -12   2    0.04    0.03
  -1  12  -2    0.52    0.06
  -1  12  -2    0.56    0.06
   1 -12   2    0.52    0.05
  -2  12  -2    6.87    0.25
  -2  12  -2    7.46    0.26
   2 -12   2    7.02    0.25
  -3  12  -2    3.22    0.13
  -3  12  -2    2.98    0.14
   3 -12   2    3.14    0.13
  -4  12  -2    9.04    0.31
  -4  12  -2    9.50    0.33
   4 -12   2    8.96    0.31
  -5  12  -2    0.57    0.05
  -5  12  -2    0.92    0.07
   5 -12   2    0.69    0.06
  -6  12  -2    0.22    0.03
  -6  12  -2    0.20    0.04
   6 -12   2    0.21    0.04
  -7  12  -2    0.62    0.07
  -7  12  -2    0.46    0.05
   7 -12   2    0.54    0.06
  -8  12  -2   13.66    0.43
  -8  12  -2   13.60    0.47
   8 -12   2   13.92    0.45
  -9  12  -2    0.00    0.04
   9 -12   2   -0.02    0.03
 -10  12  -2    1.06    0.09
  10 -12   2    1.05    0.08
  10 -12   2    1.09    0.08
 -11  12  -2    1.80    0.11
  11 -12   2    1.85    0.10
  11 -12   2    1.67    0.11
 -12  12  -2    0.08    0.05
  12 -12   2    0.08    0.04
  12 -12   2    0.09    0.04
 -13  12  -2   -0.05    0.04
  13 -12   2    0.01    0.04
  13 -12   2   -0.03    0.04
 -14  12  -2    8.36    0.32
  14 -12   2    8.32    0.31
  14 -12   2    8.14    0.30
 -15  12  -2    0.35    0.07
  15 -12   2    0.30    0.07
  15 -12   2    0.37    0.07
 -16  12  -2   -0.01    0.05
  16 -12   2   -0.01    0.05
  16 -12   2   -0.01    0.05
 -17  12  -2    5.20    0.24
  17 -12   2    5.29    0.24
  17 -12   2    5.07    0.24
 -18  12  -2   -0.04    0.05
 -18  12  -2   -0.01    0.05
  18 -12   2    0.05    0.06
 -19  12  -2   -0.02    0.05
 -19  12  -2    0.08    0.06
  19 -12   2   -0.02    0.06
 -20  12  -2    0.41    0.08
 -20  12  -2    0.59    0.10
  12  11  -2    1.00    0.12
 -12 -11   2    0.81    0.11
  11  11  -2    0.25    0.07
  11  11  -2    0.21    0.07
 -11 -11   2    0.14    0.07
  10  11  -2    0.31    0.07
 -10 -11   2    0.34    0.07
   9  11  -2    0.19    0.06
  -9 -11   2    0.24    0.06
   8  11  -2    6.19    0.26
  -8 -11   2    6.07    0.25
   7  11  -2    0.66    0.08
  -7 -11   2    0.62    0.08
   6  11  -2    2.69    0.15
  -6 -11   2    2.82    0.14
   5  11  -2    2.26    0.13
  -5 -11   2    2.22    0.12
   4  11  -2    7.38    0.29
  -4 -11   2    7.85    0.28
   3  11  -2    1.46    0.10
  -3 -11   2    1.36    0.09
   2  11  -2   16.65    0.56
   2  11  -2   18.63    0.57
  -2 -11   2   17.67    0.56
   1  11  -2    0.15    0.03
   1  11  -2    0.11    0.04
  -1 -11   2    0.09    0.03
   0  11  -2    0.22    0.04
   0  11  -2    0.21    0.04
   0 -11   2    0.24    0.04
  -1  11  -2   43.83    1.34
  -1  11  -2   46.49    1.38
   1 -11   2   44.68    1.35
  -2  11  -2   10.31    0.35
  -2  11  -2    9.98    0.34
   2 -11   2   10.33    0.34
  -3  11  -2    7.16    0.25
  -3  11  -2    6.98    0.26
   3 -11   2    7.50    0.25
  -4  11  -2    7.47    0.26
  -4  11  -2    7.67    0.27
   4 -11   2    7.75    0.26
  -5  11  -2    1.55    0.09
  -5  11  -2    1.57    0.08
   5 -11   2    1.56    0.08
  -6  11  -2    0.07    0.03
  -6  11  -2    0.05    0.02
   6 -11   2    0.05    0.03
   6 -11   2    0.09    0.02
  -7  11  -2   35.74    1.06
  -7  11  -2   36.31    1.11
   7 -11   2   36.09    1.08
   7 -11   2   34.25    1.04
  -8  11  -2    0.00    0.02
  -8  11  -2   -0.02    0.03
   8 -11   2    0.00    0.03
   8 -11   2    0.01    0.02
  -9  11  -2    0.19    0.04
   9 -11   2    0.22    0.04
   9 -11   2    0.26    0.04
 -10  11  -2    6.78    0.26
  10 -11   2    6.77    0.24
  10 -11   2    6.73    0.25
 -11  11  -2   -0.01    0.04
  11 -11   2    0.03    0.03
  11 -11   2    0.04    0.04
 -12  11  -2    0.55    0.07
  12 -11   2    0.79    0.08
  12 -11   2    0.78    0.08
 -13  11  -2    4.24    0.19
  13 -11   2    4.06    0.18
  13 -11   2    4.03    0.19
 -14  11  -2   -0.04    0.04
  14 -11   2   -0.02    0.04
  14 -11   2    0.01    0.04
 -15  11  -2    0.00    0.05
  15 -11   2    0.04    0.05
  15 -11   2    0.11    0.06
 -16  11  -2    9.02    0.34
  16 -11   2    8.99    0.35
  16 -11   2    9.01    0.34
 -17  11  -2    0.06    0.06
  17 -11   2    0.03    0.06
  17 -11   2    0.07    0.06
 -18  11  -2    0.00    0.05
 -18  11  -2   -0.01    0.05
  18 -11   2    0.02    0.05
 -19  11  -2    0.29    0.07
 -19  11  -2    0.39    0.08
  19 -11   2    0.32    0.08
 -20  11  -2    0.56    0.09
 -20  11  -2    0.58    0.09
  20 -11   2    0.39    0.09
  13  10  -2    0.42    0.09
  12  10  -2    0.66    0.10
  11  10  -2    0.31    0.07
  11  10  -2    0.22    0.07
  10  10  -2    0.14    0.06
  10  10  -2    0.15    0.06
   9  10  -2    8.35    0.32
   9  10  -2    8.64    0.33
   8  10  -2    1.23    0.10
   8  10  -2    1.44    0.11
   7  10  -2    3.10    0.16
   7  10  -2    3.37    0.17
  -7 -10   2    3.30    0.14
   6  10  -2    2.39    0.13
  -6 -10   2    2.45    0.13
  -6 -10   2    2.46    0.11
   5  10  -2    3.64    0.17
  -5 -10   2    3.56    0.14
  -5 -10   2    3.72    0.16
   4  10  -2    0.33    0.05
  -4 -10   2    0.42    0.05
  -4 -10   2    0.43    0.04
   3  10  -2   15.02    0.46
   3  10  -2   13.38    0.46
  -3 -10   2   13.89    0.45
  -3 -10   2   13.66    0.42
   2  10  -2    0.08    0.03
   2  10  -2    0.04    0.03
  -2 -10   2    0.08    0.02
  -2 -10   2    0.04    0.03
   1  10  -2   -0.03    0.02
   1  10  -2   -0.01    0.02
  -1 -10   2    0.00    0.02
  -1 -10   2    0.05    0.03
   0  10  -2   35.05    1.09
   0  10  -2   37.84    1.12
   0 -10   2   36.70    1.04
   0 -10   2   35.37    1.09
  -1  10  -2    3.42    0.14
  -1  10  -2    3.42    0.14
   1 -10   2    3.35    0.13
   1 -10   2    3.44    0.11
  -2  10  -2    1.67    0.08
  -2  10  -2    1.69    0.09
   2 -10   2    1.71    0.06
   2 -10   2    1.61    0.08
  -3  10  -2    3.32    0.13
  -3  10  -2    3.54    0.14
   3 -10   2    3.62    0.12
   3 -10   2    3.61    0.14
  -4  10  -2    3.04    0.12
  -4  10  -2    3.03    0.13
   4 -10   2    3.29    0.13
   4 -10   2    3.27    0.11
  -5  10  -2    0.04    0.02
  -5  10  -2    0.01    0.03
   5 -10   2    0.03    0.03
   5 -10   2    0.04    0.02
  -6  10  -2   61.35    1.83
  -6  10  -2   61.99    1.90
   6 -10   2   65.48    1.86
   6 -10   2   61.27    1.80
  -7  10  -2    0.09    0.02
  -7  10  -2    0.09    0.03
   7 -10   2    0.13    0.03
   7 -10   2    0.11    0.03
  -8  10  -2    0.30    0.05
  -8  10  -2    0.37    0.03
   8 -10   2    0.33    0.04
   8 -10   2    0.30    0.04
  -9  10  -2    0.85    0.07
   9 -10   2    0.75    0.06
   9 -10   2    0.73    0.07
 -10  10  -2    9.22    0.31
  10 -10   2    8.65    0.30
  10 -10   2    8.30    0.30
 -11  10  -2    4.59    0.19
  11 -10   2    4.55    0.18
  11 -10   2    4.33    0.18
 -12  10  -2   22.44    0.71
  12 -10   2   22.11    0.69
  12 -10   2   21.64    0.70
 -13  10  -2    0.10    0.05
  13 -10   2    0.17    0.05
  13 -10   2    0.20    0.05
 -14  10  -2    0.02    0.05
  14 -10   2    0.00    0.04
  14 -10   2    0.06    0.05
 -15  10  -2   11.46    0.40
  15 -10   2   11.46    0.40
  15 -10   2   10.98    0.41
 -16  10  -2    0.02    0.05
  16 -10   2    0.00    0.05
  16 -10   2   -0.04    0.05
 -17  10  -2    0.21    0.06
  17 -10   2    0.17    0.07
  17 -10   2    0.17    0.06
 -18  10  -2    0.85    0.11
 -18  10  -2    0.88    0.10
  18 -10   2    0.99    0.11
 -19  10  -2    0.05    0.06
 -19  10  -2    0.09    0.06
  19 -10   2   -0.01    0.06
 -20  10  -2   -0.03    0.06
 -20  10  -2    0.04    0.06
  20 -10   2   -0.01    0.06
  14   9  -2    0.48    0.10
  13   9  -2    1.19    0.12
  12   9  -2    0.59    0.09
 -12  -9   2    0.73    0.09
  11   9  -2    0.06    0.05
  11   9  -2   -0.02    0.05
 -11  -9   2    0.03    0.05
  10   9  -2    2.65    0.15
  10   9  -2    2.71    0.15
 -10  -9   2    2.58    0.13
   9   9  -2    1.67    0.12
   9   9  -2    1.51    0.12
  -9  -9   2    1.75    0.10
   8   9  -2    1.00    0.09
   8   9  -2    1.02    0.09
  -8  -9   2    1.05    0.08
   7   9  -2    0.50    0.07
   7   9  -2    0.53    0.07
  -7  -9   2    0.52    0.06
   6   9  -2    1.30    0.09
   6   9  -2    1.23    0.09
  -6  -9   2    1.31    0.07
   5   9  -2    0.13    0.04
   5   9  -2    0.13    0.04
  -5  -9   2    0.18    0.03
   4   9  -2    5.73    0.22
  -4  -9   2    5.70    0.19
  -4  -9   2    5.86    0.21
   3   9  -2    0.34    0.05
   3   9  -2    0.46    0.05
  -3  -9   2    0.33    0.04
  -3  -9   2    0.39    0.05
   2   9  -2    0.50    0.05
   2   9  -2    0.51    0.06
  -2  -9   2    0.50    0.04
  -2  -9   2    0.53    0.05
   1   9  -2   47.00    1.44
   1   9  -2   51.15    1.48
  -1  -9   2   48.02    1.45
  -1  -9   2   48.59    1.40
   0   9  -2    1.07    0.06
   0   9  -2    0.95    0.06
   0  -9   2    0.93    0.06
   0  -9   2    0.91    0.04
  -1   9  -2    2.18    0.10
  -1   9  -2    2.17    0.10
   1  -9   2    2.15    0.09
   1  -9   2    2.21    0.08
  -2   9  -2    3.62    0.14
  -2   9  -2    3.51    0.14
   2  -9   2    3.90    0.12
   2  -9   2    3.88    0.14
  -3   9  -2    0.45    0.04
  -3   9  -2    0.48    0.05
   3  -9   2    0.56    0.03
   3  -9   2    0.46    0.04
  -4   9  -2    1.03    0.07
  -4   9  -2    1.06    0.06
   4  -9   2    1.08    0.05
   4  -9   2    1.20    0.06
  -5   9  -2   16.50    0.51
  -5   9  -2   17.02    0.54
   5  -9   2   16.40    0.50
   5  -9   2   17.89    0.53
  -6   9  -2   -0.03    0.01
  -6   9  -2    0.00    0.03
   6  -9   2    0.05    0.02
   6  -9   2    0.02    0.02
  -7   9  -2    2.69    0.10
  -7   9  -2    2.62    0.12
   7  -9   2    2.79    0.11
   7  -9   2    2.71    0.12
  -8   9  -2   20.72    0.61
  -8   9  -2   20.29    0.65
   8  -9   2   20.78    0.63
   8  -9   2   19.89    0.62
  -9   9  -2    2.89    0.13
   9  -9   2    2.73    0.12
   9  -9   2    2.71    0.12
 -10   9  -2    1.74    0.10
  10  -9   2    1.58    0.10
  10  -9   2    1.49    0.09
 -11   9  -2   18.47    0.59
  11  -9   2   18.20    0.57
  11  -9   2   18.05    0.58
 -12   9  -2    0.00    0.04
  12  -9   2    0.03    0.04
  12  -9   2    0.01    0.04
 -13   9  -2    0.24    0.05
  13  -9   2    0.29    0.06
  13  -9   2    0.20    0.05
 -14   9  -2    4.40    0.19
  14  -9   2    4.45    0.20
  14  -9   2    4.28    0.20
 -15   9  -2    0.06    0.05
  15  -9   2   -0.01    0.04
  15  -9   2    0.09    0.06
 -16   9  -2   -0.06    0.04
  16  -9   2    0.08    0.06
  16  -9   2    0.05    0.05
 -17   9  -2    0.07    0.05
  17  -9   2   -0.05    0.05
  17  -9   2    0.02    0.06
 -18   9  -2    0.09    0.05
 -18   9  -2    0.05    0.05
  18  -9   2   -0.02    0.06
 -19   9  -2    0.04    0.05
 -19   9  -2   -0.03    0.05
  19  -9   2    0.05    0.06
 -20   9  -2    1.00    0.12
 -20   9  -2    1.03    0.12
  20  -9   2    1.05    0.13
 -15  -8   2    0.11    0.07
  14   8  -2    0.15    0.07
 -14  -8   2    0.11    0.06
  13   8  -2    0.22    0.07
 -13  -8   2    0.28    0.07
  12   8  -2    1.02    0.11
 -12  -8   2    0.90    0.10
  11   8  -2    1.17    0.11
  11   8  -2    1.42    0.11
 -11  -8   2    0.95    0.09
  10   8  -2    0.98    0.09
  10   8  -2    0.97    0.10
 -10  -8   2    0.94    0.08
   9   8  -2    0.37    0.06
   9   8  -2    0.34    0.06
  -9  -8   2    0.34    0.05
   8   8  -2    0.57    0.07
   8   8  -2    0.68    0.08
  -8  -8   2    0.70    0.07
   7   8  -2    0.94    0.08
   7   8  -2    0.93    0.08
  -7  -8   2    1.01    0.07
   6   8  -2    2.38    0.12
   6   8  -2    2.49    0.12
  -6  -8   2    2.50    0.11
   5   8  -2    1.35    0.08
   5   8  -2    1.51    0.09
  -5  -8   2    1.40    0.07
   4   8  -2    0.06    0.03
   4   8  -2    0.03    0.03
   4   8  -2   -0.01    0.02
  -4  -8   2    0.02    0.02
   3   8  -2    0.07    0.03
   3   8  -2    0.00    0.03
  -3  -8   2    0.05    0.03
  -3  -8   2    0.07    0.02
   2   8  -2   25.83    0.77
   2   8  -2   24.81    0.76
  -2  -8   2   25.10    0.73
  -2  -8   2   24.27    0.76
   1   8  -2    4.04    0.15
   1   8  -2    4.09    0.15
  -1  -8   2    3.89    0.13
  -1  -8   2    3.85    0.15
   0   8  -2    1.07    0.06
   0   8  -2    1.08    0.06
   0  -8   2    1.01    0.05
   0  -8   2    1.10    0.06
  -1   8  -2   13.18    0.41
  -1   8  -2   12.30    0.40
   1  -8   2   12.46    0.40
   1  -8   2   12.91    0.37
  -2   8  -2    1.36    0.07
  -2   8  -2    1.44    0.07
   2  -8   2    1.45    0.05
   2  -8   2    1.47    0.07
  -3   8  -2   -0.02    0.01
  -3   8  -2    0.01    0.02
   3  -8   2    0.01    0.01
   3  -8   2   -0.01    0.02
  -4   8  -2  177.21    5.39
  -4   8  -2  187.68    5.59
   4  -8   2  189.32    5.45
   4  -8   2  180.39    5.27
  -5   8  -2    0.50    0.04
  -5   8  -2    0.64    0.05
   5  -8   2    0.61    0.04
   5  -8   2    0.67    0.05
  -6   8  -2    2.95    0.12
  -6   8  -2    2.93    0.10
   6  -8   2    3.00    0.11
   6  -8   2    2.67    0.12
  -7   8  -2   20.85    0.60
  -7   8  -2   20.96    0.65
   7  -8   2   19.27    0.61
   7  -8   2   20.68    0.63
  -8   8  -2    0.02    0.03
  -8   8  -2    0.02    0.01
   8  -8   2    0.00    0.03
   8  -8   2    0.04    0.03
  -9   8  -2    0.95    0.07
   9  -8   2    0.93    0.07
   9  -8   2    0.81    0.06
 -10   8  -2   19.61    0.63
  10  -8   2   19.90    0.61
  10  -8   2   19.59    0.62
 -11   8  -2    1.59    0.10
  11  -8   2    1.53    0.10
  11  -8   2    1.64    0.10
 -12   8  -2    0.06    0.04
  12  -8   2    0.01    0.04
  12  -8   2   -0.02    0.04
 -13   8  -2   31.53    0.98
  13  -8   2   32.06    0.96
  13  -8   2   30.38    0.98
 -14   8  -2    0.02    0.04
  14  -8   2    0.02    0.05
  14  -8   2    0.01    0.04
 -15   8  -2    0.28    0.06
  15  -8   2    0.37    0.08
  15  -8   2    0.29    0.07
 -16   8  -2    0.35    0.07
  16  -8   2    0.32    0.08
  16  -8   2    0.25    0.07
 -17   8  -2   -0.01    0.05
  17  -8   2    0.04    0.05
  17  -8   2   -0.06    0.05
 -18   8  -2    0.07    0.05
 -18   8  -2    0.12    0.05
  18  -8   2    0.03    0.06
 -19   8  -2    3.94    0.19
 -19   8  -2    3.74    0.19
  19  -8   2    3.14    0.20
 -20   8  -2   -0.01    0.06
  20  -8   2   -0.05    0.06
  15   7  -2   -0.04    0.06
 -15  -7   2    0.00    0.06
  14   7  -2    0.49    0.09
 -14  -7   2    0.57    0.09
  13   7  -2    0.09    0.06
 -13  -7   2    0.09    0.05
  12   7  -2   24.95    0.83
 -12  -7   2   26.21    0.80
  11   7  -2    0.45    0.07
  11   7  -2    0.58    0.07
 -11  -7   2    0.67    0.08
  10   7  -2    0.05    0.05
  10   7  -2    0.18    0.05
 -10  -7   2    0.12    0.04
   9   7  -2    2.55    0.13
   9   7  -2    2.21    0.13
  -9  -7   2    2.29    0.12
   8   7  -2    2.08    0.11
   8   7  -2    2.05    0.12
  -8  -7   2    2.02    0.10
   7   7  -2    5.79    0.22
   7   7  -2    5.56    0.22
  -7  -7   2    5.94    0.20
   6   7  -2   16.17    0.52
   6   7  -2   17.04    0.52
  -6  -7   2   15.59    0.49
   5   7  -2   -0.05    0.03
   5   7  -2    0.07    0.02
   5   7  -2    0.02    0.03
  -5  -7   2    0.03    0.02
   4   7  -2    0.06    0.03
   4   7  -2    0.06    0.02
   4   7  -2    0.02    0.03
  -4  -7   2    0.05    0.02
   3   7  -2   54.87    1.58
   3   7  -2   54.54    1.61
   3   7  -2   51.68    1.58
  -3  -7   2   52.17    1.53
   2   7  -2    3.55    0.14
   2   7  -2    3.61    0.13
  -2  -7   2    3.49    0.13
  -2  -7   2    3.46    0.12
   1   7  -2    4.22    0.15
   1   7  -2    4.33    0.15
  -1  -7   2    4.07    0.14
  -1  -7   2    4.34    0.15
   0   7  -2   15.96    0.48
   0   7  -2   14.74    0.47
   0  -7   2   15.05    0.47
   0  -7   2   15.50    0.45
  -1   7  -2    1.56    0.07
  -1   7  -2    1.56    0.07
   1  -7   2    1.52    0.06
   1  -7   2    1.48    0.07
  -2   7  -2    6.14    0.20
   2  -7   2    5.92    0.20
  -3   7  -2   91.99    2.79
  -3   7  -2   93.24    2.88
   3  -7   2   96.13    2.86
   3  -7   2   96.56    2.73
  -4   7  -2    1.15    0.05
  -4   7  -2    1.00    0.06
   4  -7   2    1.26    0.05
   4  -7   2    1.04    0.06
  -5   7  -2    0.19    0.02
  -5   7  -2    0.12    0.02
   5  -7   2    0.14    0.02
   5  -7   2    0.09    0.02
  -6   7  -2   15.56    0.47
  -6   7  -2   14.48    0.44
   6  -7   2   14.24    0.45
   6  -7   2   14.75    0.46
  -7   7  -2    3.93    0.15
  -7   7  -2    3.81    0.12
   7  -7   2    3.35    0.14
   7  -7   2    3.84    0.14
  -8   7  -2    0.05    0.03
   8  -7   2    0.01    0.03
   8  -7   2   -0.03    0.02
  -9   7  -2   62.72    1.87
   9  -7   2   61.14    1.83
   9  -7   2   61.31    1.79
 -10   7  -2    0.54    0.06
  10  -7   2    0.57    0.06
  10  -7   2    0.64    0.07
 -11   7  -2    0.38    0.05
  11  -7   2    0.36    0.05
  11  -7   2    0.41    0.06
 -12   7  -2   17.70    0.56
  12  -7   2   17.59    0.56
  12  -7   2   16.78    0.56
 -13   7  -2    0.05    0.04
  13  -7   2    0.06    0.05
  13  -7   2    0.01    0.04
 -14   7  -2    0.42    0.06
  14  -7   2    0.48    0.08
  14  -7   2    0.39    0.07
 -15   7  -2    0.84    0.08
  15  -7   2    0.89    0.10
  15  -7   2    0.97    0.11
 -16   7  -2    0.48    0.07
  16  -7   2    0.49    0.09
  16  -7   2    0.42    0.08
 -17   7  -2    0.03    0.05
  17  -7   2   -0.02    0.05
  17  -7   2    0.03    0.06
 -18   7  -2    5.59    0.23
 -18   7  -2    5.42    0.23
  18  -7   2    5.16    0.26
 -19   7  -2    0.07    0.06
  19  -7   2   -0.01    0.06
 -20   7  -2    0.14    0.07
  20  -7   2    0.08    0.07
  16   6  -2    0.11    0.07
 -16  -6   2    0.13    0.07
  15   6  -2    0.13    0.07
 -15  -6   2    0.13    0.06
  14   6  -2    0.06    0.06
 -14  -6   2    0.17    0.06
  13   6  -2    7.32    0.31
 -13  -6   2    7.73    0.29
  12   6  -2    1.57    0.12
 -12  -6   2    1.76    0.11
  11   6  -2    1.19    0.09
  11   6  -2    1.16    0.10
 -11  -6   2    1.16    0.09
  10   6  -2    2.69    0.13
  10   6  -2    2.73    0.14
 -10  -6   2    2.63    0.13
   9   6  -2    3.42    0.15
   9   6  -2    3.31    0.16
  -9  -6   2    3.53    0.15
   8   6  -2    0.65    0.07
   8   6  -2    0.78    0.07
  -8  -6   2    0.87    0.07
   7   6  -2   21.39    0.69
   7   6  -2   22.84    0.68
  -7  -6   2   21.73    0.66
   6   6  -2    0.07    0.03
   6   6  -2    0.00    0.03
   6   6  -2    0.02    0.02
  -6  -6   2    0.06    0.03
   5   6  -2    0.08    0.03
   5   6  -2    0.18    0.04
   5   6  -2    0.11    0.02
  -5  -6   2    0.10    0.03
   4   6  -2   59.75    1.79
   4   6  -2   61.06    1.78
   4   6  -2   62.57    1.82
  -4  -6   2   58.88    1.74
   3   6  -2    5.48    0.18
   3   6  -2    5.66    0.19
   3   6  -2    5.55    0.19
  -3  -6   2    5.22    0.17
   2   6  -2    6.08    0.21
   2   6  -2    6.28    0.20
   2   6  -2    6.35    0.21
  -2  -6   2    6.07    0.19
   1   6  -2    0.67    0.04
   1   6  -2    0.75    0.04
  -1  -6   2    0.53    0.04
  -1  -6   2    0.59    0.03
   0   6  -2    0.81    0.05
   0   6  -2    0.77    0.04
   0  -6   2    0.82    0.04
   0  -6   2    0.86    0.04
  -1   6  -2    2.95    0.11
  -2   6  -2  240.95    7.21
  -2   6  -2  252.51    7.44
   2  -6   2  247.07    7.29
   2  -6   2  245.81    7.06
  -3   6  -2    0.84    0.04
   3  -6   2    0.76    0.04
  -4   6  -2    0.03    0.02
  -4   6  -2    0.04    0.01
   4  -6   2    0.05    0.02
   4  -6   2    0.01    0.01
  -5   6  -2    5.79    0.19
  -5   6  -2    6.55    0.21
   5  -6   2    5.95    0.20
   5  -6   2    5.84    0.20
  -6   6  -2    0.76    0.05
  -6   6  -2    0.93    0.04
   6  -6   2    0.90    0.05
  -7   6  -2    0.01    0.02
   7  -6   2    0.00    0.02
   7  -6   2   -0.01    0.02
  -8   6  -2    0.82    0.06
   8  -6   2    1.07    0.07
   8  -6   2    1.20    0.07
  -9   6  -2    0.99    0.06
   9  -6   2    0.74    0.06
   9  -6   2    1.05    0.07
 -10   6  -2    0.52    0.05
  10  -6   2    0.30    0.05
  10  -6   2    0.41    0.06
 -11   6  -2   20.30    0.64
  11  -6   2   20.20    0.64
  11  -6   2   20.23    0.64
 -12   6  -2    0.56    0.06
  12  -6   2    0.59    0.07
  12  -6   2    0.46    0.07
 -13   6  -2    0.03    0.03
  13  -6   2    0.00    0.05
  13  -6   2   -0.04    0.04
 -14   6  -2    1.45    0.10
  14  -6   2    1.50    0.11
  14  -6   2    1.50    0.12
 -15   6  -2    0.84    0.08
  15  -6   2    1.06    0.11
  15  -6   2    0.98    0.10
 -16   6  -2    0.70    0.08
  16  -6   2    0.59    0.09
  16  -6   2    0.57    0.09
 -17   6  -2    2.35    0.13
  17  -6   2    2.06    0.16
  17  -6   2    2.14    0.15
 -18   6  -2    0.02    0.05
 -18   6  -2   -0.05    0.05
  18  -6   2   -0.05    0.06
 -19   6  -2    0.10    0.06
  19  -6   2    0.04    0.07
  20  -6   2    1.73    0.16
  16   5  -2    0.00    0.06
 -16  -5   2   -0.01    0.06
  15   5  -2    0.42    0.09
 -15  -5   2    0.51    0.08
  14   5  -2    4.10    0.21
 -14  -5   2    4.32    0.20
  13   5  -2    0.06    0.06
 -13  -5   2    0.07    0.05
  12   5  -2    1.04    0.10
 -12  -5   2    1.19    0.10
  11   5  -2    6.22    0.23
  11   5  -2    5.96    0.25
 -11  -5   2    5.93    0.23
  10   5  -2    2.11    0.11
  10   5  -2    1.80    0.12
 -10  -5   2    1.86    0.10
   9   5  -2    3.85    0.17
   9   5  -2    3.99    0.16
  -9  -5   2    3.86    0.16
   8   5  -2    3.92    0.17
   8   5  -2    4.06    0.16
  -8  -5   2    4.01    0.15
   7   5  -2    0.08    0.04
   7   5  -2    0.11    0.03
  -7  -5   2    0.12    0.02
  -7  -5   2    0.11    0.03
   6   5  -2    0.02    0.02
   6   5  -2   -0.01    0.03
   6   5  -2    0.01    0.02
  -6  -5   2    0.01    0.02
   5   5  -2   40.42    1.22
   5   5  -2   40.73    1.21
   5   5  -2   42.29    1.23
  -5  -5   2   39.28    1.18
   4   5  -2    5.92    0.20
   4   5  -2    6.05    0.20
   4   5  -2    6.08    0.19
  -4  -5   2    5.66    0.19
   3   5  -2    1.64    0.06
   3   5  -2    1.62    0.07
   3   5  -2    1.64    0.07
  -3  -5   2    1.64    0.07
   2   5  -2    0.72    0.04
   2   5  -2    0.80    0.04
   2   5  -2    0.86    0.05
  -2  -5   2    0.72    0.04
   1   5  -2    0.83    0.04
   1   5  -2    0.80    0.04
  -1  -5   2    0.81    0.04
  -1  -5   2    0.78    0.04
   0   5  -2    1.43    0.06
   0  -5   2    1.57    0.06
  -1   5  -2  280.65    8.13
  -1   5  -2  281.86    8.36
   1  -5   2  283.91    7.95
   1  -5   2  264.65    9.45
  -3   5  -2    1.50    0.05
   3  -5   2    1.36    0.06
  -4   5  -2   12.13    0.37
  -4   5  -2   11.42    0.35
   4  -5   2   11.86    0.36
   4  -5   2   11.61    0.35
  -5   5  -2    0.18    0.01
  -5   5  -2    0.17    0.02
   5  -5   2    0.15    0.02
  -6   5  -2    0.07    0.02
   6  -5   2    0.09    0.02
   6  -5   2    0.03    0.02
  -7   5  -2   14.45    0.46
   7  -5   2   14.39    0.45
   7  -5   2   14.66    0.45
  -8   5  -2    0.07    0.02
   8  -5   2    0.08    0.03
   8  -5   2    0.05    0.02
  -9   5  -2    0.03    0.02
   9  -5   2    0.05    0.03
   9  -5   2    0.08    0.03
 -10   5  -2   10.83    0.37
  10  -5   2   11.81    0.38
  10  -5   2   11.26    0.38
 -11   5  -2   -0.01    0.03
  11  -5   2    0.00    0.04
  11  -5   2    0.02    0.03
 -12   5  -2    2.51    0.12
  12  -5   2    2.32    0.13
  12  -5   2    2.65    0.14
  13  -5   2    0.25    0.06
  13  -5   2    0.29    0.07
 -14   5  -2    0.25    0.05
  14  -5   2    0.22    0.07
  14  -5   2    0.22    0.06
 -15   5  -2    0.19    0.05
  15  -5   2    0.11    0.06
  15  -5   2    0.18    0.07
 -16   5  -2    5.57    0.23
  16  -5   2    5.76    0.26
  16  -5   2    5.83    0.26
 -17   5  -2    0.12    0.06
 -17   5  -2    0.12    0.05
  17  -5   2    0.07    0.06
 -18   5  -2    0.07    0.05
  18  -5   2    0.02    0.06
 -19   5  -2    1.12    0.12
  19  -5   2    1.12    0.14
  20  -5   2    0.38    0.10
  17   4  -2    0.37    0.10
 -17  -4   2    0.52    0.09
  16   4  -2    0.53    0.10
 -16  -4   2    0.59    0.09
  15   4  -2    4.88    0.24
 -15  -4   2    4.95    0.22
  14   4  -2    0.17    0.07
 -14  -4   2    0.28    0.07
  13   4  -2    0.11    0.06
 -13  -4   2    0.04    0.05
  12   4  -2    4.89    0.22
 -12  -4   2    4.84    0.20
  11   4  -2    3.93    0.18
  11   4  -2    4.27    0.17
 -11  -4   2    3.93    0.17
  10   4  -2    2.64    0.14
  10   4  -2    2.84    0.12
 -10  -4   2    2.54    0.12
   9   4  -2   46.12    1.43
   9   4  -2   48.08    1.40
  -9  -4   2   47.64    1.38
   8   4  -2    0.09    0.04
   8   4  -2    0.00    0.03
  -8  -4   2    0.08    0.02
  -8  -4   2    0.11    0.03
   7   4  -2    0.63    0.05
   7   4  -2    0.68    0.06
  -7  -4   2    0.62    0.03
  -7  -4   2    0.60    0.05
   6   4  -2   21.15    0.65
   6   4  -2   21.65    0.64
  -6  -4   2   20.57    0.63
  -6  -4   2   20.42    0.62
   5   4  -2    1.12    0.06
   5   4  -2    1.26    0.05
   5   4  -2    1.17    0.07
  -5  -4   2    1.20    0.06
   4   4  -2    2.44    0.08
   4   4  -2    2.32    0.10
   4   4  -2    2.33    0.09
  -4  -4   2    2.27    0.09
   3   4  -2    5.53    0.20
   3   4  -2    6.75    0.21
   3   4  -2    7.03    0.21
  -3  -4   2    6.53    0.20
   2   4  -2    0.49    0.03
   2   4  -2    0.54    0.03
   2   4  -2    0.45    0.03
  -2  -4   2    0.51    0.03
   1   4  -2    0.87    0.04
  -1  -4   2    0.99    0.04
   0   4  -2    9.62    0.29
   0   4  -2    9.70    0.29
   0  -4   2    8.81    0.29
   0  -4   2    9.43    0.28
  -1   4  -2    0.06    0.01
   1  -4   2    0.01    0.01
   1  -4   2    0.02    0.01
  -2   4  -2    0.10    0.01
   2  -4   2    0.05    0.01
  -3   4  -2   37.84    1.11
  -3   4  -2   38.42    1.15
   3  -4   2   38.21    1.10
   3  -4   2   38.07    1.15
  -4   4  -2    1.40    0.05
  -4   4  -2    1.25    0.06
   4  -4   2    1.27    0.06
  -5   4  -2    0.76    0.04
   5  -4   2    0.79    0.05
  -6   4  -2   11.86    0.37
   6  -4   2   11.98    0.37
   6  -4   2   11.77    0.37
  -7   4  -2    0.28    0.03
   7  -4   2    0.31    0.04
  -8   4  -2    0.75    0.05
   8  -4   2    0.72    0.06
   8  -4   2    0.71    0.05
  -9   4  -2   79.84    2.42
   9  -4   2   82.85    2.40
   9  -4   2   78.93    2.33
 -10   4  -2    2.30    0.10
  10  -4   2    2.31    0.12
  10  -4   2    2.16    0.11
 -11   4  -2    0.27    0.04
  11  -4   2    0.31    0.05
  11  -4   2    0.24    0.06
 -12   4  -2    0.62    0.06
  12  -4   2    0.44    0.07
  12  -4   2    0.44    0.07
 -13   4  -2    0.75    0.07
  13  -4   2    0.96    0.10
  13  -4   2    0.80    0.08
 -14   4  -2   -0.01    0.03
  14  -4   2    0.05    0.05
  14  -4   2    0.00    0.05
 -15   4  -2    7.28    0.27
  15  -4   2    7.42    0.30
  15  -4   2    7.43    0.30
 -16   4  -2    0.02    0.04
  16  -4   2    0.08    0.06
  16  -4   2    0.10    0.06
 -17   4  -2    0.06    0.05
  17  -4   2    0.08    0.06
 -18   4  -2    0.97    0.11
  18  -4   2    0.90    0.12
 -19   4  -2    0.04    0.06
  19  -4   2    0.14    0.07
  17   3  -2    0.14    0.07
 -17  -3   2    0.07    0.06
  16   3  -2    4.66    0.24
 -16  -3   2    4.79    0.22
  15   3  -2    0.20    0.07
 -15  -3   2    0.27    0.07
  14   3  -2    0.04    0.05
 -14  -3   2    0.14    0.05
  13   3  -2    2.12    0.14
 -13  -3   2    1.86    0.12
  12   3  -2    1.60    0.12
 -12  -3   2    1.67    0.11
  11   3  -2    0.45    0.05
  11   3  -2    0.38    0.06
 -11  -3   2    0.44    0.06
  10   3  -2   42.81    1.24
  10   3  -2   41.04    1.27
 -10  -3   2   41.49    1.23
   9   3  -2    0.09    0.04
   9   3  -2    0.08    0.03
  -9  -3   2    0.09    0.02
  -9  -3   2    0.05    0.03
   8   3  -2    0.02    0.03
   8   3  -2    0.06    0.02
  -8  -3   2    0.04    0.03
  -8  -3   2    0.04    0.02
   7   3  -2   32.27    0.96
   7   3  -2   33.30    0.95
  -7  -3   2   30.91    0.96
  -7  -3   2   30.64    0.93
   6   3  -2    0.81    0.05
   6   3  -2    0.78    0.05
  -6  -3   2    0.75    0.03
  -6  -3   2    0.78    0.05
   5   3  -2    1.10    0.06
   5   3  -2    1.10    0.06
  -5  -3   2    1.14    0.04
  -5  -3   2    1.13    0.05
  -4  -3   2    0.17    0.02
   3   3  -2    3.81    0.12
   3   3  -2    3.44    0.12
   3   3  -2    3.69    0.13
  -3  -3   2    3.45    0.12
   2   3  -2    0.41    0.02
   2   3  -2    0.37    0.03
  -2  -3   2    0.38    0.02
   1   3  -2    0.26    0.02
   1   3  -2    0.12    0.02
   1   3  -2    0.24    0.03
  -1  -3   2    0.13    0.02
   0  -3   2    0.24    0.02
  -1   3  -2    0.15    0.01
   1  -3   2    0.16    0.01
  -2   3  -2   47.38    1.38
  -2   3  -2   47.36    1.43
   2  -3   2   47.79    1.40
   2  -3   2   46.43    1.36
   3  -3   2    0.09    0.02
   3  -3   2    0.03    0.01
  -4   3  -2    1.01    0.04
  -4   3  -2    0.89    0.03
   4  -3   2    0.88    0.05
  -5   3  -2  168.35    5.19
   5  -3   2  168.02    4.99
   5  -3   2  179.16    5.12
  -6   3  -2    1.00    0.05
   6  -3   2    1.04    0.06
  -7   3  -2    0.00    0.02
   7  -3   2    0.02    0.02
   7  -3   2    0.02    0.02
  -8   3  -2   88.66    2.76
   8  -3   2   89.05    2.64
   8  -3   2   96.69    2.70
  -9   3  -2    0.36    0.04
   9  -3   2    0.34    0.05
   9  -3   2    0.36    0.05
 -10   3  -2    0.11    0.03
  10  -3   2    0.08    0.04
  10  -3   2    0.11    0.05
 -11   3  -2    0.64    0.06
  11  -3   2    0.50    0.06
  11  -3   2    0.52    0.07
 -12   3  -2    0.00    0.03
  12  -3   2    0.06    0.05
  12  -3   2    0.06    0.04
 -13   3  -2    0.10    0.04
  13  -3   2    0.08    0.05
  13  -3   2    0.09    0.06
 -14   3  -2   20.41    0.65
  14  -3   2   20.61    0.67
  14  -3   2   20.50    0.68
 -15   3  -2    0.06    0.04
  15  -3   2    0.06    0.05
  15  -3   2   -0.01    0.06
 -16   3  -2    0.13    0.06
  16  -3   2    0.17    0.07
  16  -3   2    0.09    0.06
 -17   3  -2    0.39    0.08
  17  -3   2    0.42    0.09
 -18   3  -2    0.02    0.06
  18  -3   2    0.07    0.06
 -19   3  -2   -0.03    0.06
  19  -3   2    0.09    0.07
  18   2  -2    0.02    0.07
 -18  -2   2    0.00    0.06
  17   2  -2    1.12    0.13
 -17  -2   2    0.99    0.12
  16   2  -2    0.32    0.08
 -16  -2   2    0.25    0.07
  15   2  -2    0.19    0.07
 -15  -2   2    0.18    0.06
  14   2  -2    1.66    0.13
 -14  -2   2    1.45    0.11
  13   2  -2    0.14    0.06
 -13  -2   2    0.16    0.05
  12   2  -2    0.11    0.05
 -12  -2   2    0.07    0.04
  11   2  -2    4.65    0.20
 -11  -2   2    4.70    0.18
  10   2  -2    0.21    0.03
  10   2  -2    0.20    0.05
 -10  -2   2    0.20    0.03
 -10  -2   2    0.17    0.04
   9   2  -2    0.16    0.04
   9   2  -2    0.22    0.03
  -9  -2   2    0.18    0.04
  -9  -2   2    0.18    0.02
   8   2  -2   75.08    2.23
   8   2  -2   79.57    2.20
  -8  -2   2   74.30    2.17
  -8  -2   2   72.77    2.26
   7   2  -2    0.58    0.04
   7   2  -2    0.57    0.05
  -7  -2   2    0.63    0.03
  -7  -2   2    0.58    0.04
   6   2  -2    4.49    0.15
   6   2  -2    3.62    0.15
  -6  -2   2    4.53    0.14
  -6  -2   2    4.39    0.15
   5   2  -2    5.51    0.19
   5   2  -2    6.01    0.19
  -5  -2   2    5.69    0.18
  -5  -2   2    5.51    0.18
   4   2  -2    4.75    0.16
   4   2  -2    4.75    0.16
  -4  -2   2    5.10    0.16
   3   2  -2    1.62    0.07
  -3  -2   2    1.71    0.06
   2   2  -2   19.40    0.59
   2   2  -2   20.87    0.58
  -2  -2   2   19.01    0.57
   0   2  -2    0.01    0.00
   0   2  -2    0.01    0.00
   0  -2   2    0.01    0.01
  -1   2  -2   25.60    0.80
  -1   2  -2   26.64    0.78
   1  -2   2   26.06    0.77
   1  -2   2   27.93    0.79
  -2   2  -2    0.07    0.01
   3  -2   2    0.06    0.01
  -4   2  -2   44.77    1.25
  -4   2  -2   40.13    1.30
   4  -2   2   44.15    1.27
   4  -2   2   43.13    1.24
  -5   2  -2    0.43    0.03
   5  -2   2    0.55    0.04
  -6   2  -2    0.00    0.01
  -6   2  -2   -0.02    0.01
   6  -2   2    0.01    0.02
   6  -2   2    0.02    0.02
  -7   2  -2   19.67    0.64
   7  -2   2   22.48    0.64
   7  -2   2   20.51    0.63
  -8   2  -2    0.29    0.03
   8  -2   2    0.27    0.05
   8  -2   2    0.24    0.04
   8  -2   2    0.32    0.02
  -9   2  -2    1.22    0.06
   9  -2   2    1.22    0.09
   9  -2   2    1.16    0.05
   9  -2   2    1.16    0.08
 -10   2  -2    0.43    0.05
  10  -2   2    0.51    0.06
  10  -2   2    0.40    0.06
 -11   2  -2    0.00    0.03
  11  -2   2    0.00    0.03
  11  -2   2    0.10    0.05
 -12   2  -2    1.00    0.07
  12  -2   2    0.91    0.10
  12  -2   2    0.97    0.09
 -13   2  -2   23.37    0.73
  13  -2   2   23.81    0.75
  13  -2   2   22.57    0.74
 -14   2  -2    0.12    0.04
  14  -2   2    0.05    0.06
  14  -2   2    0.10    0.05
 -15   2  -2    0.15    0.05
  15  -2   2    0.15    0.06
  15  -2   2    0.14    0.07
 -16   2  -2    2.95    0.16
  16  -2   2    3.02    0.18
 -17   2  -2    0.34    0.07
  17  -2   2    0.42    0.09
 -18   2  -2    0.20    0.07
  18  -2   2    0.25    0.08
  19  -2   2    0.16    0.08
  18   1  -2    0.31    0.09
 -18  -1   2    0.31    0.08
  17   1  -2    0.02    0.06
 -17  -1   2   -0.03    0.05
  16   1  -2    0.11    0.06
 -16  -1   2    0.13    0.06
  15   1  -2    0.12    0.06
 -15  -1   2    0.03    0.05
  14   1  -2    1.68    0.12
 -14  -1   2    1.61    0.11
  13   1  -2    0.46    0.07
 -13  -1   2    0.48    0.07
  12   1  -2    0.08    0.05
 -12  -1   2    0.06    0.04
  11   1  -2    0.12    0.04
 -11  -1   2    0.20    0.04
 -11  -1   2    0.10    0.03
  10   1  -2    0.00    0.03
  10   1  -2   -0.03    0.02
 -10  -1   2    0.01    0.03
   9   1  -2   42.06    1.21
   9   1  -2   41.87    1.24
  -9  -1   2   40.41    1.20
  -9  -1   2   40.06    1.24
   8   1  -2    2.70    0.13
   8   1  -2    3.24    0.11
  -8  -1   2    3.03    0.11
  -8  -1   2    3.20    0.12
   7   1  -2    2.38    0.09
   7   1  -2    2.02    0.10
  -7  -1   2    2.32    0.09
  -7  -1   2    2.23    0.08
   6   1  -2   31.63    0.90
   6   1  -2   29.67    0.91
  -6  -1   2   29.39    0.89
  -6  -1   2   30.82    0.92
   5   1  -2    0.03    0.01
   5   1  -2    0.02    0.02
  -5  -1   2    0.05    0.01
  -5  -1   2    0.07    0.02
   4   1  -2    0.04    0.01
   4   1  -2    0.04    0.01
  -4  -1   2    0.09    0.02
   3   1  -2  635.17   17.54
   3   1  -2  515.49   17.99
  -3  -1   2  588.82   17.41
  -3  -1   2  552.04   17.24
   2   1  -2    0.02    0.01
   2   1  -2    0.04    0.01
   0   1  -2   80.91    2.44
   0   1  -2   85.98    2.43
   0  -1   2   81.81    2.40
   0  -1   2   84.26    2.51
  -1   1  -2    0.01    0.00
   1  -1   2    0.00    0.00
   1  -1   2    0.00    0.01
   1  -1   2    0.02    0.01
  -2   1  -2   -0.01    0.00
   2  -1   2    0.00    0.01
   2  -1   2    0.00    0.01
   2  -1   2    0.00    0.01
  -3   1  -2   35.85    1.19
  -3   1  -2   38.98    1.14
   3  -1   2   42.95    1.15
   3  -1   2   38.30    1.13
  -4   1  -2    1.58    0.06
   4  -1   2    1.77    0.07
  -5   1  -2    0.67    0.04
   5  -1   2    0.70    0.03
   5  -1   2    0.74    0.05
  -6   1  -2   58.41    1.94
   6  -1   2   67.34    1.90
   6  -1   2   65.07    1.86
   6  -1   2   66.55    1.88
  -7   1  -2    0.50    0.04
   7  -1   2    0.61    0.03
   7  -1   2    0.49    0.05
   7  -1   2    0.52    0.05
  -8   1  -2    0.10    0.02
   8  -1   2    0.06    0.03
   8  -1   2    0.10    0.04
   8  -1   2    0.07    0.02
  -9   1  -2   13.60    0.45
   9  -1   2   14.89    0.46
   9  -1   2   14.00    0.46
   9  -1   2   14.41    0.43
 -10   1  -2    0.74    0.05
  10  -1   2    0.68    0.08
  10  -1   2    0.63    0.07
 -11   1  -2    1.44    0.08
  11  -1   2    1.44    0.11
  11  -1   2    1.43    0.10
 -12   1  -2   39.40    1.22
  12  -1   2   41.16    1.22
  12  -1   2   38.57    1.20
 -13   1  -2    0.10    0.04
  13  -1   2    0.06    0.06
  13  -1   2    0.09    0.05
 -14   1  -2    0.03    0.03
  14  -1   2    0.02    0.05
  14  -1   2   -0.08    0.05
 -15   1  -2    3.34    0.17
  15  -1   2    3.47    0.18
 -16   1  -2    0.17    0.06
  16  -1   2    0.27    0.08
 -17   1  -2    0.44    0.08
  17  -1   2    0.45    0.09
 -18   1  -2    1.62    0.14
  18  -1   2    1.52    0.14
  19  -1   2    0.07    0.07
  18   0  -2    0.44    0.10
 -18   0   2    0.40    0.09
  17   0  -2   -0.06    0.05
 -17   0   2    0.04    0.06
  16   0  -2    0.69    0.11
 -16   0   2    0.69    0.09
  15   0  -2    0.23    0.06
 -15   0   2    0.33    0.07
  14   0  -2    1.38    0.12
 -14   0   2    1.41    0.10
  13   0  -2    0.96    0.09
 -13   0   2    1.04    0.09
  12   0  -2    0.02    0.04
 -12   0   2    0.04    0.04
 -12   0   2    0.05    0.03
  11   0  -2    0.97    0.08
 -11   0   2    1.02    0.06
 -11   0   2    0.97    0.08
  10   0  -2    6.73    0.25
  10   0  -2    6.80    0.21
 -10   0   2    6.43    0.23
 -10   0   2    6.46    0.22
   9   0  -2    2.26    0.09
   9   0  -2    2.03    0.11
  -9   0   2    2.19    0.09
  -9   0   2    2.16    0.10
   8   0  -2    0.03    0.02
   8   0  -2    0.04    0.02
  -8   0   2    0.02    0.02
  -8   0   2    0.04    0.02
   7   0  -2    5.81    0.18
   7   0  -2    5.69    0.20
  -7   0   2    5.33    0.19
  -7   0   2    5.50    0.18
   6   0  -2    0.64    0.04
   6   0  -2    0.62    0.05
  -6   0   2    0.68    0.04
  -6   0   2    0.71    0.04
  -5   0   2    1.92    0.07
  -5   0   2    1.89    0.07
   4   0  -2  102.30    2.74
   4   0  -2   91.88    2.77
  -4   0   2   87.21    2.70
  -4   0   2   89.89    3.22
   3   0  -2    0.16    0.01
  -3   0   2    0.25    0.02
   2   0  -2    0.00    0.00
   2   0  -2   -0.01    0.01
   1   0  -2  105.35    3.06
   1   0  -2  103.95    3.04
  -1   0   2  101.93    2.99
  -1   0   2  105.06    3.13
   0   0   2    0.00    0.00
  -1   0  -2    0.02    0.01
   1   0   2    0.02    0.01
   2   0   2  268.53    8.17
   2   0   2  258.71    8.09
   2   0   2  270.32    8.01
   2   0   2  268.31    7.65
   3   0   2    0.01    0.01
   3   0   2    0.02    0.01
   3   0   2    0.02    0.01
   3   0   2    0.02    0.02
   4   0   2    0.00    0.02
   4   0   2    0.03    0.01
   4   0   2    0.01    0.01
   4   0   2    0.03    0.02
  -5   0  -2  210.85    6.78
   5   0   2  230.65    6.67
   5   0   2  225.93    6.51
   5   0   2  233.05    6.57
  -6   0  -2    0.23    0.03
   6   0   2    0.27    0.02
   6   0   2    0.16    0.03
   6   0   2    0.18    0.03
  -7   0  -2    1.06    0.05
   7   0   2    1.17    0.08
   7   0   2    1.06    0.06
   7   0   2    1.04    0.05
  -8   0  -2    5.46    0.19
   8   0   2    6.00    0.21
   8   0   2    5.83    0.19
   8   0   2    5.61    0.21
  -9   0  -2    6.89    0.23
   9   0   2    6.83    0.26
   9   0   2    7.15    0.22
   9   0   2    6.91    0.25
 -10   0  -2    0.90    0.06
  10   0   2    0.63    0.08
  10   0   2    0.83    0.07
 -11   0  -2   14.86    0.48
  11   0   2   15.29    0.50
  11   0   2   15.02    0.50
 -12   0  -2   -0.01    0.03
  12   0   2   -0.04    0.04
  12   0   2    0.04    0.05
 -13   0  -2    0.13    0.04
  13   0   2    0.07    0.05
  13   0   2    0.07    0.06
 -14   0  -2    1.00    0.09
  14   0   2    1.02    0.10
 -15   0  -2    0.51    0.08
  15   0   2    0.61    0.09
 -16   0  -2    0.27    0.07
  16   0   2    0.26    0.07
 -17   0  -2    0.95    0.11
  17   0   2    1.01    0.13
 -18   0  -2   -0.02    0.05
  18   0   2    0.08    0.07
  19  -1  -2    0.17    0.08
 -19   1   2    0.20    0.08
  18  -1  -2    0.05    0.07
 -18   1   2    0.04    0.06
  17  -1  -2    1.74    0.15
 -17   1   2    1.39    0.13
  16  -1  -2    0.29    0.07
 -16   1   2    0.36    0.07
  15  -1  -2    0.34    0.07
 -15   1   2    0.37    0.07
  14  -1  -2    5.75    0.25
 -14   1   2    5.70    0.23
  13  -1  -2    0.21    0.05
 -13   1   2    0.27    0.05
  12  -1  -2    0.05    0.04
 -12   1   2    0.05    0.03
 -12   1   2    0.07    0.04
  11  -1  -2   21.58    0.69
 -11   1   2   21.89    0.67
 -11   1   2   21.45    0.66
  10  -1  -2    0.77    0.04
  10  -1  -2    0.70    0.07
 -10   1   2    0.75    0.05
 -10   1   2    0.72    0.06
   9  -1  -2    0.42    0.05
   9  -1  -2    0.52    0.03
  -9   1   2    0.41    0.05
  -9   1   2    0.39    0.04
   8  -1  -2   12.40    0.40
   8  -1  -2   13.13    0.37
  -8   1   2   11.76    0.38
  -8   1   2   11.73    0.39
   7  -1  -2    4.85    0.19
  -7   1   2    5.72    0.18
  -7   1   2    5.68    0.18
   6  -1  -2    4.16    0.16
  -6   1   2    4.61    0.15
  -6   1   2    4.89    0.15
   5  -1  -2  144.50    4.45
   5  -1  -2  159.13    4.35
  -5   1   2  149.40    4.49
  -5   1   2  140.77    5.11
   3  -1  -2    0.00    0.01
   3  -1  -2   -0.01    0.01
  -3   1   2    0.02    0.01
  -3   1   2    0.02    0.01
   2  -1  -2   49.87    1.43
   2  -1  -2   49.04    1.42
  -2   1   2   45.97    1.40
  -2   1   2   47.57    1.47
   1  -1  -2    0.02    0.01
   1  -1  -2    0.02    0.01
  -1   1   2    0.03    0.01
   0   1   2    0.02    0.01
   1   1   2    0.93    0.04
   1   1   2    0.94    0.04
   1   1   2    1.04    0.04
   1   1   2    1.12    0.04
   2   1   2   -0.01    0.01
   2   1   2    0.01    0.01
   2   1   2    0.00    0.01
   2   1   2   -0.01    0.01
   3   1   2    0.38    0.03
   3   1   2    0.39    0.03
   3   1   2    0.41    0.03
   3   1   2    0.40    0.02
   4   1   2  127.40    3.73
   4   1   2  127.91    3.84
   4   1   2  128.61    3.76
   4   1   2  123.00    3.71
   5   1   2    2.88    0.10
   5   1   2    2.74    0.11
   5   1   2    2.64    0.11
   5   1   2    2.91    0.11
   6   1   2    1.04    0.05
   6   1   2    1.04    0.07
   6   1   2    0.95    0.06
   6   1   2    1.13    0.06
  -7  -1  -2    3.61    0.14
   7   1   2    4.16    0.16
   7   1   2    3.67    0.13
   7   1   2    3.76    0.15
  -8  -1  -2    0.15    0.03
   8   1   2    0.16    0.03
   8   1   2    0.21    0.05
   8   1   2    0.10    0.04
  -9  -1  -2    0.11    0.03
   9   1   2    0.09    0.05
   9   1   2    0.06    0.03
   9   1   2    0.08    0.02
 -10  -1  -2    5.83    0.21
  10   1   2    5.87    0.23
  10   1   2    6.18    0.21
  10   1   2    5.85    0.23
 -11  -1  -2    0.43    0.05
  11   1   2    0.42    0.06
  11   1   2    0.47    0.07
 -12  -1  -2    0.16    0.04
  12   1   2    0.14    0.05
  12   1   2    0.12    0.06
 -13  -1  -2    4.61    0.20
  13   1   2    4.78    0.22
  13   1   2    4.81    0.21
 -14  -1  -2    0.08    0.05
  14   1   2    0.07    0.05
 -15  -1  -2    0.43    0.07
  15   1   2    0.32    0.07
 -16  -1  -2    0.87    0.10
  16   1   2    0.71    0.10
 -17  -1  -2    0.28    0.07
  17   1   2    0.22    0.08
  18   1   2    0.04    0.07
  19  -2  -2    0.04    0.07
 -19   2   2    0.02    0.06
  18  -2  -2    2.67    0.18
 -18   2   2    2.71    0.17
  17  -2  -2    0.27    0.08
 -17   2   2    0.34    0.07
  16  -2  -2    1.38    0.12
 -16   2   2    1.27    0.11
  15  -2  -2    2.64    0.16
 -15   2   2    2.62    0.14
  14  -2  -2   -0.03    0.04
 -14   2   2    0.05    0.04
  13  -2  -2    0.16    0.05
 -13   2   2    0.23    0.04
 -13   2   2    0.27    0.06
  12  -2  -2   20.02    0.63
 -12   2   2   19.06    0.61
 -12   2   2   18.88    0.60
  11  -2  -2    0.40    0.06
 -11   2   2    0.39    0.05
 -11   2   2    0.38    0.05
  10  -2  -2    0.17    0.04
 -10   2   2    0.15    0.03
 -10   2   2    0.27    0.04
   9  -2  -2    0.22    0.04
   9  -2  -2    0.24    0.02
  -9   2   2    0.33    0.04
   8  -2  -2    0.50    0.05
   8  -2  -2    0.57    0.03
  -8   2   2    0.61    0.04
  -8   2   2    0.62    0.05
   7  -2  -2    0.21    0.03
  -7   2   2    0.36    0.03
  -7   2   2    0.28    0.03
   6  -2  -2  123.04    3.32
   6  -2  -2  112.87    3.43
  -6   2   2  108.42    3.44
  -6   2   2  109.57    3.29
   5  -2  -2    0.05    0.02
  -5   2   2    0.13    0.02
  -5   2   2    0.09    0.02
   3  -2  -2   36.32    1.11
   3  -2  -2   38.89    1.09
  -3   2   2   35.75    1.06
  -3   2   2   37.01    1.11
   1  -2  -2    0.13    0.01
   0  -2  -2   25.91    0.79
   0   2   2   27.79    0.77
   0   2   2   26.79    0.81
   1   2   2    0.32    0.03
   1   2   2    0.30    0.02
   1   2   2    0.36    0.02
   2   2   2    0.32    0.02
   2   2   2    0.30    0.03
   2   2   2    0.36    0.02
   2   2   2    0.29    0.03
   3   2   2    0.83    0.05
   3   2   2    0.97    0.05
   4   2   2    0.01    0.02
   4   2   2    0.06    0.02
   4   2   2    0.05    0.02
   4   2   2    0.06    0.02
   5   2   2    0.78    0.06
   5   2   2    0.92    0.05
   5   2   2    0.82    0.05
   5   2   2    0.84    0.05
   6   2   2    0.59    0.05
   6   2   2    0.59    0.06
   6   2   2    0.54    0.05
   6   2   2    0.74    0.04
   7   2   2    0.36    0.05
   7   2   2    0.41    0.05
   7   2   2    0.38    0.04
   7   2   2    0.43    0.05
  -8  -2  -2    0.30    0.04
   8   2   2    0.29    0.04
   8   2   2    0.30    0.05
   8   2   2    0.31    0.04
  -9  -2  -2    2.47    0.10
   9   2   2    2.67    0.11
   9   2   2    2.36    0.13
   9   2   2    2.60    0.12
 -10  -2  -2    0.02    0.03
  10   2   2    0.00    0.03
  10   2   2    0.00    0.04
  10   2   2    0.01    0.02
 -11  -2  -2    0.32    0.04
  11   2   2    0.24    0.06
  11   2   2    0.23    0.05
 -12  -2  -2   18.54    0.59
  12   2   2   18.53    0.61
  12   2   2   18.37    0.61
 -13  -2  -2    0.24    0.06
  13   2   2    0.23    0.06
 -14  -2  -2    0.64    0.08
  14   2   2    0.91    0.10
 -15  -2  -2    3.39    0.18
  15   2   2    3.38    0.19
 -16  -2  -2    0.30    0.07
  16   2   2    0.37    0.08
 -17  -2  -2    0.09    0.07
  17   2   2    0.17    0.08
  19  -3  -2    2.10    0.17
 -19   3   2    2.43    0.16
  18  -3  -2    0.39    0.09
 -18   3   2    0.32    0.08
  17  -3  -2    0.09    0.06
 -17   3   2   -0.02    0.05
  16  -3  -2    4.09    0.21
 -16   3   2    4.13    0.19
  15  -3  -2    0.03    0.05
 -15   3   2    0.02    0.05
  14  -3  -2    0.43    0.07
 -14   3   2    0.41    0.05
 -14   3   2    0.42    0.06
  13  -3  -2   24.69    0.79
 -13   3   2   24.99    0.76
 -13   3   2   24.49    0.77
  12  -3  -2   -0.02    0.03
 -12   3   2    0.00    0.03
 -12   3   2    0.02    0.03
  11  -3  -2    0.14    0.04
 -11   3   2    0.04    0.03
 -11   3   2    0.08    0.03
  10  -3  -2    9.60    0.32
 -10   3   2    8.95    0.30
 -10   3   2    8.88    0.30
   9  -3  -2    2.54    0.08
   9  -3  -2    2.39    0.11
  -9   3   2    2.54    0.11
  -9   3   2    2.58    0.11
   8  -3  -2    0.42    0.03
   8  -3  -2    0.40    0.04
  -8   3   2    0.50    0.04
  -8   3   2    0.45    0.04
   7  -3  -2   44.81    1.32
   7  -3  -2   45.39    1.30
  -7   3   2   43.34    1.34
  -7   3   2   43.80    1.28
  -6   3   2    0.69    0.04
  -6   3   2    0.65    0.04
   5  -3  -2    0.01    0.01
   5  -3  -2    0.01    0.01
  -5   3   2    0.01    0.01
  -5   3   2   -0.01    0.01
   4  -3  -2   44.55    1.25
   4  -3  -2   42.64    1.26
  -4   3   2   41.98    1.29
  -4   3   2   41.96    1.23
  -3   3   2    2.04    0.06
  -3   3   2    1.71    0.07
   2  -3  -2    0.02    0.01
  -2   3   2    0.01    0.01
  -2   3   2    0.03    0.01
   1  -3  -2    5.63    0.17
  -1   3   2    5.66    0.18
  -1   3   2    5.36    0.18
   0   3   2    0.22    0.02
  -1  -3  -2    0.04    0.01
   1   3   2    0.02    0.01
   1   3   2    0.02    0.01
   1   3   2    0.02    0.01
   2   3   2  113.89    3.14
   2   3   2  110.16    3.22
   2   3   2  104.94    3.29
   2   3   2  106.59    3.22
   3   3   2    0.02    0.02
   3   3   2    0.05    0.02
   3   3   2    0.02    0.01
   3   3   2    0.03    0.02
   4   3   2    0.30    0.03
   4   3   2    0.31    0.03
   4   3   2    0.25    0.03
   4   3   2    0.31    0.04
   5   3   2    1.44    0.07
   5   3   2    1.47    0.07
   5   3   2    1.32    0.07
   5   3   2    1.28    0.07
   6   3   2    0.67    0.05
   6   3   2    0.65    0.05
   6   3   2    0.75    0.06
   6   3   2    0.66    0.06
   7   3   2    2.32    0.10
   7   3   2    2.35    0.12
   7   3   2    2.56    0.11
   7   3   2    2.51    0.11
  -8  -3  -2   11.15    0.36
   8   3   2   11.26    0.37
   8   3   2   11.10    0.36
   8   3   2   11.45    0.37
  -9  -3  -2    0.29    0.04
   9   3   2    0.24    0.05
   9   3   2    0.25    0.05
   9   3   2    0.15    0.04
 -10  -3  -2    0.14    0.03
  10   3   2    0.02    0.03
  10   3   2    0.10    0.04
  10   3   2    0.07    0.05
 -11  -3  -2   18.83    0.59
  11   3   2   18.47    0.61
 -12  -3  -2    1.07    0.09
  12   3   2    1.16    0.10
 -13  -3  -2    1.16    0.10
  13   3   2    1.28    0.11
 -14  -3  -2    1.33    0.11
  14   3   2    1.36    0.12
 -15  -3  -2   -0.01    0.05
  15   3   2   -0.08    0.05
 -16  -3  -2    0.06    0.06
  16   3   2    0.05    0.07
 -17  -3  -2    3.63    0.20
  17   3   2    3.55    0.22
  19  -4  -2    0.42    0.09
 -19   4   2    0.64    0.09
  18  -4  -2    0.08    0.07
 -18   4   2    0.13    0.06
  17  -4  -2    2.61    0.17
 -17   4   2    2.76    0.16
  16  -4  -2    0.01    0.05
 -16   4   2    0.04    0.05
  15  -4  -2    0.35    0.07
 -15   4   2    0.31    0.05
 -15   4   2    0.28    0.06
  14  -4  -2   27.02    0.87
 -14   4   2   27.57    0.85
 -14   4   2   27.05    0.83
  13  -4  -2    0.02    0.04
 -13   4   2    0.14    0.04
 -13   4   2    0.07    0.04
 -12   4   2    0.76    0.06
 -12   4   2    0.65    0.06
  11  -4  -2    0.16    0.04
 -11   4   2    0.07    0.04
 -11   4   2    0.18    0.04
  10  -4  -2    0.02    0.03
 -10   4   2    0.01    0.02
 -10   4   2   -0.04    0.02
   9  -4  -2    0.02    0.01
   9  -4  -2    0.00    0.03
  -9   4   2   -0.02    0.02
  -9   4   2   -0.01    0.02
   8  -4  -2   58.41    1.70
   8  -4  -2   58.31    1.67
  -8   4   2   56.47    1.65
  -8   4   2   55.75    1.73
   7  -4  -2    0.02    0.02
   7  -4  -2    0.00    0.01
  -7   4   2    0.04    0.02
  -7   4   2    0.01    0.02
  -6   4   2    1.59    0.07
  -6   4   2    1.80    0.07
   5  -4  -2  136.68    3.98
   5  -4  -2  125.71    3.92
  -5   4   2  130.73    3.76
  -5   4   2  129.17    3.98
   4  -4  -2    0.03    0.01
   4  -4  -2    0.03    0.01
  -4   4   2    0.07    0.02
  -4   4   2    0.06    0.01
  -3   4   2    0.65    0.03
  -3   4   2    0.72    0.04
   2  -4  -2   88.68    2.64
  -2   4   2   90.41    2.68
  -2   4   2   85.15    2.60
  -1   4   2    1.16    0.06
  -1   4   2    1.10    0.05
   0  -4  -2    0.20    0.02
   0   4   2    0.26    0.03
   0   4   2    0.29    0.02
   0   4   2    0.29    0.03
  -1  -4  -2  152.43    4.65
   1   4   2  156.09    4.64
   1   4   2  163.76    4.51
   1   4   2  155.52    4.79
   2   4   2    0.50    0.03
   2   4   2    0.47    0.04
   2   4   2    0.51    0.03
   2   4   2    0.52    0.04
   3   4   2    2.38    0.10
   3   4   2    2.32    0.09
   3   4   2    2.36    0.09
   3   4   2    2.46    0.10
   4   4   2    0.23    0.03
   4   4   2    0.29    0.04
   4   4   2    0.32    0.03
   5   4   2    2.31    0.10
   5   4   2    2.30    0.10
   5   4   2    2.23    0.10
   5   4   2    2.45    0.10
   6   4   2    1.86    0.09
   6   4   2    1.86    0.10
   6   4   2    1.94    0.09
   6   4   2    1.88    0.09
   7   4   2   50.15    1.49
   7   4   2   49.10    1.47
   7   4   2   50.07    1.52
   7   4   2   49.98    1.46
   8   4   2    0.06    0.04
   8   4   2    0.07    0.04
   8   4   2    0.09    0.03
   8   4   2    0.08    0.04
  -9  -4  -2   -0.01    0.02
   9   4   2    0.02    0.04
   9   4   2    0.07    0.05
   9   4   2    0.02    0.03
 -10  -4  -2    1.32    0.09
  10   4   2    1.32    0.10
  10   4   2    1.48    0.09
 -11  -4  -2    1.07    0.08
  11   4   2    1.06    0.10
 -12  -4  -2    0.88    0.09
  12   4   2    0.91    0.10
 -13  -4  -2    0.52    0.08
  13   4   2    0.48    0.08
 -14  -4  -2    0.34    0.07
  14   4   2    0.35    0.08
 -15  -4  -2    0.16    0.06
  15   4   2    0.25    0.08
 -16  -4  -2    6.55    0.28
  16   4   2    6.74    0.30
  20  -5  -2    0.36    0.09
 -20   5   2    0.50    0.09
  19  -5  -2    0.61    0.11
 -19   5   2    0.77    0.10
  18  -5  -2    1.82    0.15
 -18   5   2    2.15    0.14
  17  -5  -2    0.00    0.05
 -17   5   2    0.01    0.05
  16  -5  -2    0.13    0.06
 -16   5   2    0.26    0.05
 -16   5   2    0.12    0.05
  15  -5  -2    5.62    0.25
 -15   5   2    6.25    0.23
 -15   5   2    6.14    0.24
  14  -5  -2    2.66    0.16
 -14   5   2    3.08    0.14
 -14   5   2    3.09    0.14
  13  -5  -2    3.23    0.16
 -13   5   2    3.45    0.15
 -13   5   2    3.46    0.15
  12  -5  -2   -0.04    0.03
 -12   5   2    0.00    0.03
 -12   5   2    0.05    0.03
  11  -5  -2    0.30    0.05
 -11   5   2    0.52    0.06
 -11   5   2    0.55    0.05
  10  -5  -2    1.28    0.08
 -10   5   2    1.54    0.08
 -10   5   2    1.33    0.08
   9  -5  -2   24.06    0.68
   9  -5  -2   23.48    0.72
  -9   5   2   22.47    0.72
  -9   5   2   22.91    0.69
   8  -5  -2    0.02    0.01
   8  -5  -2   -0.01    0.02
  -8   5   2    0.01    0.02
  -8   5   2    0.01    0.02
  -7   5   2    2.21    0.10
  -7   5   2    2.34    0.09
   6  -5  -2   16.95    0.47
   6  -5  -2   15.41    0.49
  -6   5   2   15.46    0.50
  -6   5   2   15.98    0.47
   5  -5  -2    0.01    0.01
   5  -5  -2    0.01    0.02
  -5   5   2    0.02    0.01
  -5   5   2    0.01    0.02
  -4   5   2    0.92    0.04
  -4   5   2    0.88    0.05
   3  -5  -2    9.31    0.29
  -3   5   2    9.09    0.29
  -3   5   2    9.58    0.27
  -3   5   2    9.44    0.30
   2  -5  -2   -0.02    0.01
  -2   5   2    0.00    0.01
  -2   5   2    0.02    0.01
   1  -5  -2    0.05    0.01
  -1   5   2    0.06    0.02
  -1   5   2    0.06    0.02
   0  -5  -2   96.89    2.88
   0   5   2  100.57    2.95
   0   5   2   94.23    2.90
  -1  -5  -2    0.87    0.05
   1   5   2    0.86    0.04
   1   5   2    0.98    0.06
   1   5   2    0.89    0.05
  -2  -5  -2    0.34    0.03
   2   5   2    0.30    0.03
   2   5   2    0.30    0.04
   2   5   2    0.35    0.03
   3   5   2    6.89    0.24
   3   5   2    6.92    0.25
   3   5   2    7.75    0.23
   3   5   2    7.28    0.24
   4   5   2    1.20    0.07
   4   5   2    1.15    0.07
   4   5   2    1.22    0.07
   4   5   2    1.19    0.07
   5   5   2    1.17    0.07
   5   5   2    1.25    0.07
   5   5   2    1.26    0.07
   5   5   2    1.19    0.07
   6   5   2   28.84    0.88
   6   5   2   27.68    0.87
   6   5   2   28.30    0.86
   6   5   2   28.75    0.85
   7   5   2    0.25    0.05
   7   5   2    0.25    0.04
   7   5   2    0.24    0.05
   7   5   2    0.26    0.05
  -8  -5  -2    0.26    0.04
   8   5   2    0.25    0.05
   8   5   2    0.26    0.05
   8   5   2    0.22    0.04
  -9  -5  -2    3.78    0.15
  -9  -5  -2    3.77    0.15
   9   5   2    3.75    0.16
   9   5   2    3.48    0.16
 -10  -5  -2    0.98    0.08
  10   5   2    1.01    0.08
  10   5   2    0.96    0.09
 -11  -5  -2    1.00    0.09
  11   5   2    1.16    0.10
 -12  -5  -2    0.63    0.08
  12   5   2    0.71    0.09
 -13  -5  -2    1.60    0.11
  13   5   2    1.61    0.12
 -14  -5  -2    0.45    0.08
  14   5   2    0.41    0.08
 -15  -5  -2    5.88    0.25
  15   5   2    6.00    0.27
 -16  -5  -2    0.16    0.07
  16   5   2    0.08    0.07
  20  -6  -2    0.05    0.07
 -20   6   2    0.01    0.06
  19  -6  -2    1.51    0.14
 -19   6   2    1.54    0.13
  18  -6  -2    0.09    0.06
 -18   6   2    0.13    0.06
  17  -6  -2    0.00    0.05
 -17   6   2    0.11    0.05
  16  -6  -2    7.78    0.32
 -16   6   2    8.36    0.30
 -16   6   2    8.26    0.30
  15  -6  -2    0.25    0.06
 -15   6   2    0.39    0.06
 -15   6   2    0.37    0.06
  14  -6  -2    1.76    0.12
 -14   6   2    1.74    0.11
 -14   6   2    1.70    0.10
  13  -6  -2    1.14    0.09
 -13   6   2    1.11    0.08
 -13   6   2    1.15    0.08
  12  -6  -2    0.24    0.05
 -12   6   2    0.32    0.05
 -12   6   2    0.33    0.05
  11  -6  -2    0.36    0.05
 -11   6   2    0.54    0.05
 -11   6   2    0.46    0.05
  10  -6  -2   12.68    0.42
 -10   6   2   13.04    0.40
 -10   6   2   12.71    0.42
   9  -6  -2    0.58    0.03
   9  -6  -2    0.61    0.06
  -9   6   2    0.83    0.05
  -9   6   2    0.76    0.06
   8  -6  -2    0.21    0.03
  -8   6   2    0.29    0.04
  -8   6   2    0.34    0.03
   7  -6  -2   63.76    1.91
   7  -6  -2   67.00    1.91
  -7   6   2   63.83    1.86
  -7   6   2   64.46    1.96
   6  -6  -2    0.55    0.03
   6  -6  -2    0.54    0.05
  -6   6   2    0.62    0.05
  -6   6   2    0.64    0.03
  -5   6   2    1.22    0.07
  -5   6   2    1.17    0.05
   4  -6  -2   24.12    0.73
  -4   6   2   24.88    0.69
  -4   6   2   23.22    0.72
  -4   6   2   24.14    0.75
   3  -6  -2    2.95    0.11
  -3   6   2    3.43    0.12
  -3   6   2    3.14    0.12
   2  -6  -2    0.48    0.04
  -2   6   2    0.58    0.04
  -2   6   2    0.61    0.05
   1  -6  -2  182.81    5.70
  -1   6   2  192.56    5.66
  -1   6   2  201.11    5.84
   0  -6  -2    0.01    0.01
   0  -6  -2    0.00    0.01
   0   6   2    0.00    0.02
   0   6   2    0.00    0.02
  -1  -6  -2    5.80    0.20
  -1  -6  -2    6.12    0.18
   1   6   2    6.30    0.21
   1   6   2    5.97    0.21
  -2  -6  -2   56.92    1.70
  -2  -6  -2   57.22    1.65
   2   6   2   59.85    1.75
   2   6   2   56.98    1.70
  -3  -6  -2    2.49    0.10
  -3  -6  -2    2.35    0.09
   3   6   2    2.65    0.11
   3   6   2    2.40    0.11
  -4  -6  -2    0.44    0.04
   4   6   2    0.49    0.05
   4   6   2    0.48    0.05
   4   6   2    0.51    0.05
  -5  -6  -2   61.84    1.79
   5   6   2   62.47    1.85
   5   6   2   62.04    1.84
   5   6   2   62.77    1.89
  -6  -6  -2    1.82    0.09
   6   6   2    1.79    0.10
   6   6   2    1.85    0.10
   6   6   2    1.79    0.10
  -7  -6  -2    0.03    0.03
   7   6   2    0.03    0.03
   7   6   2    0.07    0.04
   7   6   2    0.07    0.04
  -8  -6  -2    5.52    0.20
   8   6   2    5.54    0.21
   8   6   2    5.41    0.21
   8   6   2    5.56    0.21
  -9  -6  -2    1.35    0.09
   9   6   2    1.27    0.09
   9   6   2    1.35    0.10
 -10  -6  -2    2.49    0.12
  10   6   2    2.28    0.13
  10   6   2    2.30    0.13
 -11  -6  -2    1.60    0.10
  11   6   2    1.65    0.12
 -12  -6  -2    0.32    0.06
  12   6   2    0.26    0.06
 -13  -6  -2    0.11    0.05
  13   6   2    0.12    0.06
 -14  -6  -2    6.70    0.27
  14   6   2    6.63    0.29
 -15  -6  -2    0.04    0.06
  15   6   2   -0.02    0.06
  20  -7  -2    0.77    0.12
 -20   7   2    0.84    0.11
  19  -7  -2   -0.01    0.06
 -19   7   2    0.02    0.05
  18  -7  -2    0.17    0.07
 -18   7   2    0.17    0.06
  17  -7  -2    2.54    0.17
 -17   7   2    2.80    0.15
 -17   7   2    2.76    0.15
  16  -7  -2    0.08    0.06
 -16   7   2    0.12    0.05
 -16   7   2    0.12    0.05
  15  -7  -2    0.26    0.06
 -15   7   2    0.25    0.05
 -15   7   2    0.16    0.05
  14  -7  -2    0.18    0.06
 -14   7   2    0.25    0.05
 -14   7   2    0.24    0.05
  13  -7  -2    0.37    0.06
 -13   7   2    0.32    0.06
 -13   7   2    0.33    0.05
  12  -7  -2    0.43    0.06
 -12   7   2    0.41    0.06
 -12   7   2    0.57    0.06
  11  -7  -2   31.70    1.02
 -11   7   2   34.11    0.98
 -11   7   2   33.95    1.04
  10  -7  -2    0.05    0.04
 -10   7   2    0.13    0.03
 -10   7   2    0.09    0.03
   9  -7  -2    2.70    0.13
   9  -7  -2    2.98    0.10
  -9   7   2    2.93    0.11
  -9   7   2    2.97    0.13
   8  -7  -2    5.65    0.18
   8  -7  -2    5.32    0.20
  -8   7   2    5.49    0.19
  -8   7   2    6.20    0.21
   7  -7  -2    0.26    0.03
  -7   7   2    0.28    0.04
  -7   7   2    0.34    0.03
   6  -7  -2    0.14    0.03
  -6   7   2    0.07    0.02
  -6   7   2    0.08    0.03
   5  -7  -2   65.23    1.96
  -5   7   2   66.39    1.94
  -5   7   2   67.36    1.89
  -5   7   2   66.46    2.01
   4  -7  -2    6.08    0.21
  -4   7   2    6.23    0.22
  -4   7   2    6.50    0.21
   3  -7  -2    0.43    0.04
  -3   7   2    0.55    0.04
  -3   7   2    0.44    0.05
   2  -7  -2  155.88    4.60
  -2   7   2  159.72    4.70
  -2   7   2  150.38    4.57
   1  -7  -2    3.62    0.14
  -1   7   2    4.00    0.15
  -1   7   2    4.02    0.14
   0  -7  -2    6.24    0.21
   0   7   2    6.22    0.22
   0   7   2    6.31    0.21
  -1  -7  -2    2.93    0.12
  -1  -7  -2    3.26    0.10
   1   7   2    3.25    0.14
   1   7   2    3.55    0.13
  -2  -7  -2    5.28    0.19
  -2  -7  -2    5.34    0.17
   2   7   2    5.60    0.20
   2   7   2    5.62    0.20
  -3  -7  -2    1.05    0.07
  -3  -7  -2    1.00    0.05
   3   7   2    0.98    0.07
   3   7   2    1.07    0.07
  -4  -7  -2   44.07    1.28
  -4  -7  -2   44.03    1.33
   4   7   2   44.17    1.33
   4   7   2   45.38    1.36
  -5  -7  -2    0.80    0.05
   5   7   2    0.70    0.07
   5   7   2    0.66    0.06
   5   7   2    0.68    0.06
  -6  -7  -2    0.01    0.03
   6   7   2    0.04    0.03
   6   7   2    0.08    0.04
   6   7   2    0.03    0.03
  -7  -7  -2    7.22    0.24
   7   7   2    7.35    0.26
   7   7   2    7.22    0.26
   7   7   2    7.03    0.26
  -8  -7  -2    0.68    0.06
   8   7   2    0.62    0.07
   8   7   2    0.69    0.07
  -9  -7  -2    0.75    0.07
   9   7   2    0.73    0.08
   9   7   2    0.73    0.08
 -10  -7  -2    1.68    0.10
  10   7   2    1.79    0.11
  10   7   2    1.72    0.12
 -11  -7  -2    0.26    0.06
  11   7   2    0.19    0.06
 -12  -7  -2    0.16    0.05
  12   7   2    0.28    0.07
 -13  -7  -2    0.70    0.09
  13   7   2    0.77    0.10
  14   7   2   -0.01    0.06
  20  -8  -2    0.02    0.07
 -20   8   2    0.06    0.06
  19  -8  -2   -0.02    0.06
 -19   8   2    0.03    0.06
  18  -8  -2    4.69    0.25
 -18   8   2    5.75    0.24
 -18   8   2    5.47    0.23
  17  -8  -2   -0.01    0.05
 -17   8   2    0.07    0.05
 -17   8   2    0.02    0.05
  16  -8  -2   -0.03    0.04
 -16   8   2    0.01    0.04
 -16   8   2   -0.01    0.04
  15  -8  -2    1.24    0.11
 -15   8   2    1.40    0.10
 -15   8   2    1.35    0.10
  14  -8  -2    0.08    0.05
 -14   8   2    0.10    0.04
 -14   8   2    0.02    0.04
  13  -8  -2   -0.01    0.04
 -13   8   2    0.04    0.04
 -13   8   2   -0.01    0.04
  12  -8  -2   24.35    0.79
 -12   8   2   25.43    0.75
 -12   8   2   25.34    0.80
  11  -8  -2    2.32    0.13
 -11   8   2    2.66    0.11
 -11   8   2    2.50    0.13
  10  -8  -2    0.14    0.04
 -10   8   2    0.12    0.04
 -10   8   2    0.17    0.03
   9  -8  -2   34.35    1.09
   9  -8  -2   38.56    1.06
  -9   8   2   35.06    1.12
  -9   8   2   35.88    1.05
   8  -8  -2    0.25    0.03
   8  -8  -2    0.18    0.04
  -8   8   2    0.22    0.04
  -8   8   2    0.33    0.03
   7  -8  -2    0.70    0.06
  -7   8   2    0.71    0.06
  -7   8   2    0.75    0.04
   6  -8  -2   18.79    0.58
  -6   8   2   18.38    0.56
  -6   8   2   18.37    0.60
  -6   8   2   18.94    0.54
   5  -8  -2    3.59    0.14
  -5   8   2    3.79    0.16
  -5   8   2    3.89    0.12
  -5   8   2    3.77    0.14
   4  -8  -2    0.03    0.02
  -4   8   2    0.02    0.02
  -4   8   2    0.07    0.03
   3  -8  -2   13.31    0.42
  -3   8   2   13.43    0.42
  -3   8   2   13.77    0.44
   2  -8  -2    0.02    0.02
  -2   8   2    0.06    0.02
  -2   8   2   -0.01    0.02
   1  -8  -2    1.21    0.07
  -1   8   2    1.30    0.08
  -1   8   2    1.33    0.07
   0  -8  -2    0.39    0.04
   0   8   2    0.46    0.05
   0   8   2    0.38    0.04
  -1  -8  -2    2.72    0.09
  -1  -8  -2    2.55    0.11
   1   8   2    2.66    0.12
   1   8   2    2.72    0.12
  -2  -8  -2    2.49    0.11
  -2  -8  -2    2.55    0.09
   2   8   2    2.64    0.12
   2   8   2    2.53    0.12
  -3  -8  -2   20.44    0.64
  -3  -8  -2   20.51    0.60
   3   8   2   20.98    0.66
   3   8   2   20.37    0.64
  -4  -8  -2    0.75    0.05
  -4  -8  -2    0.75    0.06
   4   8   2    0.84    0.07
   4   8   2    0.77    0.07
  -5  -8  -2    0.17    0.03
  -5  -8  -2    0.21    0.04
   5   8   2    0.20    0.04
   5   8   2    0.17    0.04
  -6  -8  -2   18.89    0.57
  -6  -8  -2   18.88    0.60
   6   8   2   18.89    0.60
   6   8   2   18.29    0.60
   6   8   2   19.79    0.62
  -7  -8  -2    0.75    0.06
   7   8   2    0.86    0.08
   7   8   2    0.71    0.08
  -8  -8  -2    0.28    0.05
   8   8   2    0.29    0.06
   8   8   2    0.27    0.06
   9   8   2    0.11    0.05
   9   8   2    0.03    0.04
  10   8   2    1.34    0.11
  10   8   2    1.45    0.11
  11   8   2    0.39    0.07
  12   8   2    0.76    0.10
  13   8   2    0.11    0.07
  14   8   2    0.15    0.07
  20  -9  -2   -0.02    0.06
 -20   9   2   -0.05    0.05
  19  -9  -2    2.50    0.18
 -19   9   2    2.66    0.16
 -19   9   2    2.94    0.18
  18  -9  -2    0.05    0.06
 -18   9   2    0.04    0.05
 -18   9   2    0.00    0.05
  17  -9  -2    0.49    0.09
 -17   9   2    0.63    0.08
 -17   9   2    0.55    0.08
  16  -9  -2    0.17    0.06
 -16   9   2    0.17    0.05
 -16   9   2    0.30    0.06
  15  -9  -2    0.26    0.06
 -15   9   2    0.24    0.05
 -15   9   2    0.18    0.06
  14  -9  -2   -0.04    0.04
 -14   9   2    0.00    0.04
 -14   9   2   -0.02    0.03
  13  -9  -2   22.05    0.72
 -13   9   2   23.25    0.73
 -13   9   2   22.04    0.68
  12  -9  -2    0.07    0.04
 -12   9   2    0.13    0.05
 -12   9   2    0.12    0.04
  11  -9  -2    0.52    0.06
 -11   9   2    0.35    0.06
 -11   9   2    0.52    0.05
  10  -9  -2   12.20    0.41
 -10   9   2   12.56    0.39
 -10   9   2   12.51    0.43
   9  -9  -2    4.66    0.15
   9  -9  -2    4.36    0.18
  -9   9   2    4.58    0.19
  -9   9   2    4.41    0.16
   8  -9  -2    6.29    0.20
   8  -9  -2    6.09    0.22
  -8   9   2    5.92    0.23
  -8   9   2    6.18    0.20
   7  -9  -2    0.21    0.04
  -7   9   2    0.25    0.03
  -7   9   2    0.17    0.05
   6  -9  -2    0.95    0.07
  -6   9   2    1.02    0.06
  -6   9   2    1.05    0.04
  -6   9   2    0.93    0.08
   5  -9  -2    1.19    0.07
  -5   9   2    1.25    0.08
  -5   9   2    1.25    0.07
   4  -9  -2   62.89    1.89
  -4   9   2   65.23    1.95
  -4   9   2   63.66    1.88
   3  -9  -2    1.51    0.08
  -3   9   2    1.59    0.08
  -3   9   2    1.45    0.09
   2  -9  -2    0.53    0.05
  -2   9   2    0.55    0.05
  -2   9   2    0.51    0.06
   1  -9  -2    0.33    0.04
  -1   9   2    0.21    0.04
   0  -9  -2    2.72    0.12
   0   9   2    2.94    0.13
   0   9   2    2.91    0.13
  -1  -9  -2    3.50    0.14
   1   9   2    3.43    0.15
   1   9   2    3.63    0.15
  -2  -9  -2   19.58    0.62
   2   9   2   20.28    0.64
   2   9   2   20.07    0.63
  -3  -9  -2    0.03    0.03
   3   9   2    0.01    0.03
   3   9   2    0.05    0.04
  -4  -9  -2    0.40    0.05
   4   9   2    0.32    0.05
   4   9   2    0.32    0.05
  -5  -9  -2   15.50    0.50
   5   9   2   16.07    0.52
   5   9   2   15.03    0.51
  -6  -9  -2    0.32    0.05
   6   9   2    0.31    0.05
  -7  -9  -2    1.74    0.11
   7   9   2    1.90    0.12
  -8  -9  -2    1.23    0.10
   8   9   2    1.09    0.10
  -9  -9  -2    3.35    0.17
   9   9   2    3.31    0.17
   9   9   2    3.53    0.17
  10   9   2    0.32    0.07
  10   9   2    0.33    0.07
  11   9   2    2.76    0.16
  12   9   2    0.18    0.07
  13   9   2    0.30    0.08
  20 -10  -2    4.26    0.26
 -20  10   2    4.67    0.22
  19 -10  -2    0.13    0.07
 -19  10   2    0.02    0.05
 -19  10   2    0.15    0.07
  18 -10  -2    0.68    0.10
 -18  10   2    0.61    0.08
 -18  10   2    0.81    0.10
  17 -10  -2    2.29    0.16
 -17  10   2    2.17    0.13
 -17  10   2    2.26    0.15
  16 -10  -2    0.16    0.06
 -16  10   2    0.18    0.05
 -16  10   2    0.21    0.06
  15 -10  -2    0.04    0.05
 -15  10   2    0.11    0.04
 -15  10   2    0.09    0.05
  14 -10  -2    3.66    0.18
 -14  10   2    3.96    0.16
 -14  10   2    4.13    0.19
  13 -10  -2    0.10    0.05
 -13  10   2    0.08    0.05
 -13  10   2    0.07    0.04
  12 -10  -2    0.12    0.04
 -12  10   2    0.04    0.05
 -12  10   2    0.14    0.04
  11 -10  -2   15.67    0.52
 -11  10   2   16.35    0.49
 -11  10   2   15.76    0.54
  10 -10  -2    1.73    0.10
 -10  10   2    1.70    0.11
 -10  10   2    1.82    0.08
   9 -10  -2    1.01    0.08
   9 -10  -2    1.06    0.06
  -9  10   2    0.79    0.09
   8 -10  -2    5.76    0.22
  -8  10   2    5.94    0.20
  -8  10   2    5.92    0.23
   7 -10  -2    0.22    0.04
  -7  10   2    0.19    0.03
  -7  10   2    0.18    0.04
   6 -10  -2    0.17    0.04
  -6  10   2    0.16    0.03
  -6  10   2    0.15    0.04
   5 -10  -2   59.87    1.78
  -5  10   2   59.81    1.77
  -5  10   2   60.30    1.84
   4 -10  -2    0.02    0.03
  -4  10   2   -0.01    0.02
  -4  10   2    0.03    0.03
   3 -10  -2    1.57    0.08
  -3  10   2    1.58    0.10
  -3  10   2    1.45    0.08
   2 -10  -2    0.07    0.03
  -2  10   2    0.25    0.04
  -2  10   2    0.11    0.04
   1 -10  -2    8.52    0.29
  -1  10   2    8.70    0.29
  -1  10   2    8.38    0.31
   0 -10  -2    7.50    0.26
   0  10   2    7.70    0.28
   0  10   2    7.74    0.27
  -1 -10  -2   25.67    0.80
   1  10   2   24.91    0.80
   1  10   2   27.20    0.83
  -2 -10  -2    0.16    0.04
   2  10   2    0.06    0.04
   2  10   2    0.14    0.04
  -3 -10  -2    0.68    0.06
   3  10   2    0.63    0.07
   3  10   2    0.55    0.07
  -4 -10  -2    8.53    0.30
   4  10   2    9.04    0.32
   4  10   2    8.29    0.31
  -5 -10  -2    0.94    0.08
   5  10   2    0.83    0.09
  -6 -10  -2    2.04    0.12
   6  10   2    1.86    0.12
  -7 -10  -2    1.59    0.11
   7  10   2    1.51    0.11
  -8 -10  -2    1.02    0.10
   8  10   2    0.92    0.10
  -9 -10  -2    0.49    0.08
   9  10   2    0.46    0.08
 -10 -10  -2    6.13    0.26
  10  10   2    6.26    0.27
 -11 -10  -2   -0.05    0.04
 -12 -10  -2    0.19    0.07
 -20  11   2    0.07    0.07
  19 -11  -2    1.75    0.15
 -19  11   2    1.87    0.15
  18 -11  -2    0.47    0.09
 -18  11   2    0.33    0.08
  17 -11  -2    0.00    0.05
 -17  11   2   -0.04    0.06
  16 -11  -2    0.16    0.06
 -16  11   2    0.18    0.07
  15 -11  -2   13.30    0.48
 -15  11   2   13.97    0.49
  14 -11  -2   -0.04    0.04
 -14  11   2   -0.04    0.05
  13 -11  -2    0.81    0.09
 -13  11   2    0.88    0.10
  12 -11  -2   12.68    0.43
 -12  11   2   12.04    0.44
  11 -11  -2    0.72    0.07
 -11  11   2    0.59    0.08
  10 -11  -2    0.04    0.04
 -10  11   2    0.04    0.05
   9 -11  -2    1.16    0.08
   9 -11  -2    1.17    0.06
  -9  11   2    1.14    0.09
   8 -11  -2    1.44    0.09
  -8  11   2    1.34    0.07
  -8  11   2    1.40    0.10
   7 -11  -2    0.03    0.03
  -7  11   2   -0.04    0.03
   6 -11  -2   17.56    0.54
  -6  11   2   16.71    0.57
  -6  11   2   16.74    0.53
   5 -11  -2    0.23    0.04
  -5  11   2    0.21    0.05
  -5  11   2    0.27    0.04
   4 -11  -2    0.81    0.07
  -4  11   2    0.84    0.07
  -4  11   2    0.88    0.08
   3 -11  -2    0.75    0.06
  -3  11   2    0.77    0.07
  -3  11   2    0.89    0.08
   2 -11  -2    7.66    0.26
  -2  11   2    7.57    0.27
  -2  11   2    7.65    0.29
   1 -11  -2    2.77    0.12
  -1  11   2    2.71    0.14
  -1  11   2    2.75    0.13
   0 -11  -2    7.27    0.26
   0  11   2    7.14    0.26
   0  11   2    7.55    0.28
  -1 -11  -2    0.10    0.03
   1  11   2    0.03    0.04
   1  11   2    0.06    0.04
  -2 -11  -2    0.04    0.03
   2  11   2    0.06    0.04
   2  11   2   -0.01    0.04
  -3 -11  -2    9.45    0.33
   3  11   2    8.93    0.34
   3  11   2   10.00    0.35
  -4 -11  -2    3.15    0.15
   4  11   2    3.04    0.16
  -5 -11  -2    4.72    0.20
   5  11   2    4.65    0.21
  -6 -11  -2    3.35    0.16
   6  11   2    3.36    0.17
  -7 -11  -2    1.38    0.11
   7  11   2    1.38    0.12
  -8 -11  -2    0.14    0.05
   8  11   2    0.06    0.05
  -9 -11  -2    5.00    0.23
   9  11   2    5.77    0.25
 -10 -11  -2    0.07    0.06
  10  11   2   -0.06    0.06
 -11 -11  -2    0.22    0.07
 -20  12   2    0.11    0.07
  19 -12  -2    0.16    0.08
 -19  12   2    0.22    0.08
  18 -12  -2    0.05    0.06
 -18  12   2    0.10    0.07
  17 -12  -2    0.00    0.05
 -17  12   2   -0.08    0.06
  16 -12  -2    5.30    0.25
 -16  12   2    5.66    0.25
  15 -12  -2    0.32    0.07
 -15  12   2    0.30    0.08
  14 -12  -2    2.16    0.14
 -14  12   2    2.15    0.14
  13 -12  -2   11.12    0.39
 -13  12   2   11.00    0.41
  12 -12  -2    0.12    0.05
 -12  12   2    0.07    0.05
  11 -12  -2    0.08    0.04
 -11  12   2    0.12    0.06
  10 -12  -2    1.06    0.09
 -10  12   2    1.13    0.10
   9 -12  -2    0.04    0.04
  -9  12   2    0.04    0.03
  -9  12   2    0.10    0.05
   8 -12  -2    0.01    0.03
  -8  12   2    0.01    0.05
  -8  12   2   -0.02    0.03
  -7  12   2    3.08    0.16
  -7  12   2    3.19    0.13
   6 -12  -2    0.16    0.04
  -6  12   2    0.15    0.04
  -6  12   2    0.10    0.05
   5 -12  -2    1.61    0.09
  -5  12   2    1.57    0.09
  -5  12   2    1.53    0.11
   4 -12  -2   18.00    0.56
  -4  12   2   17.34    0.59
  -4  12   2   17.37    0.56
   3 -12  -2    0.24    0.04
  -3  12   2    0.25    0.06
  -3  12   2    0.24    0.04
   2 -12  -2    0.18    0.04
  -2  12   2    0.13    0.05
  -2  12   2    0.09    0.04
   1 -12  -2    0.77    0.07
  -1  12   2    0.65    0.07
  -1  12   2    0.83    0.08
   0 -12  -2    2.75    0.12
   0  12   2    2.23    0.14
   0  12   2    2.39    0.13
  -1 -12  -2    0.21    0.05
   1  12   2    0.28    0.05
   1  12   2    0.19    0.06
  -2 -12  -2   21.68    0.67
   2  12   2   20.45    0.68
   2  12   2   21.58    0.70
  -3 -12  -2    2.92    0.14
   3  12   2    2.87    0.15
   3  12   2    3.29    0.17
  -4 -12  -2    2.89    0.14
   4  12   2    2.76    0.16
  -5 -12  -2    2.05    0.12
   5  12   2    1.91    0.13
  -6 -12  -2    0.85    0.09
   6  12   2    1.05    0.11
  -7 -12  -2    0.84    0.09
   7  12   2    0.91    0.11
  -8 -12  -2    5.57    0.24
   8  12   2    5.65    0.26
  -9 -12  -2    0.03    0.05
   9  12   2   -0.01    0.06
 -10 -12  -2    1.21    0.12
  10  12   2    1.09    0.13
 -20  13   2    0.36    0.10
  19 -13  -2    0.09    0.07
 -19  13   2    0.04    0.07
  18 -13  -2   -0.01    0.05
 -18  13   2   -0.02    0.06
  17 -13  -2    1.41    0.12
 -17  13   2    1.46    0.14
  16 -13  -2    0.05    0.05
 -16  13   2   -0.03    0.06
  15 -13  -2    0.17    0.06
 -15  13   2    0.12    0.07
  14 -13  -2   14.80    0.51
 -14  13   2   14.57    0.53
  13 -13  -2    0.18    0.05
 -13  13   2    0.12    0.06
  12 -13  -2    0.53    0.07
 -12  13   2    0.61    0.09
  11 -13  -2    0.67    0.08
 -11  13   2    0.84    0.10
  10 -13  -2    1.31    0.10
 -10  13   2    1.26    0.12
   9 -13  -2    0.00    0.04
  -9  13   2    0.05    0.05
  -9  13   2    0.02    0.03
   8 -13  -2   52.61    1.54
  -8  13   2   51.99    1.52
  -8  13   2   48.79    1.60
   7 -13  -2   -0.03    0.04
  -7  13   2    0.03    0.03
  -7  13   2   -0.05    0.05
   6 -13  -2    5.56    0.21
  -6  13   2    5.43    0.24
  -6  13   2    5.52    0.21
   5 -13  -2    8.95    0.31
  -5  13   2    8.90    0.34
  -5  13   2    8.97    0.31
   4 -13  -2    0.19    0.05
  -4  13   2    0.17    0.04
  -4  13   2    0.24    0.06
   3 -13  -2    0.77    0.07
  -3  13   2    0.90    0.09
  -3  13   2    0.75    0.08
   2 -13  -2   27.02    0.83
  -2  13   2   26.60    0.87
  -2  13   2   26.58    0.83
   1 -13  -2    4.69    0.19
  -1  13   2    4.47    0.21
  -1  13   2    4.85    0.20
   0 -13  -2    0.16    0.05
   0  13   2    0.17    0.06
   0  13   2    0.20    0.05
  -1 -13  -2    7.07    0.26
   1  13   2    6.86    0.27
   1  13   2    7.04    0.28
  -2 -13  -2    1.38    0.10
   2  13   2    1.26    0.10
   2  13   2    1.32    0.11
  -3 -13  -2    3.30    0.16
   3  13   2    3.54    0.18
  -4 -13  -2    0.02    0.04
   4  13   2    0.13    0.06
  -5 -13  -2    0.97    0.09
   5  13   2    0.94    0.10
  -6 -13  -2    0.19    0.06
   6  13   2    0.29    0.07
  -7 -13  -2    5.16    0.23
   7  13   2    5.22    0.25
  -8 -13  -2    0.16    0.06
   8  13   2    0.03    0.07
  -9 -13  -2    0.23    0.07
   9  13   2    0.14    0.08
 -19  14   2    0.02    0.07
  18 -14  -2    2.88    0.19
 -18  14   2    3.13    0.20
  17 -14  -2    0.13    0.07
 -17  14   2    0.07    0.07
  16 -14  -2    0.64    0.10
 -16  14   2    0.62    0.10
  15 -14  -2    5.09    0.23
 -15  14   2    5.02    0.25
  14 -14  -2    0.47    0.07
 -14  14   2    0.59    0.09
  13 -14  -2    0.19    0.06
 -13  14   2    0.15    0.07
  12 -14  -2    4.38    0.19
 -12  14   2    4.10    0.21
  11 -14  -2    1.92    0.12
 -11  14   2    2.09    0.15
  10 -14  -2    0.07    0.04
 -10  14   2    0.06    0.06
   9 -14  -2   28.82    0.88
  -9  14   2   27.28    0.92
  -9  14   2   28.21    0.86
   8 -14  -2    0.08    0.05
  -8  14   2    0.09    0.04
  -8  14   2    0.09    0.06
   7 -14  -2    1.84    0.11
  -7  14   2    1.82    0.13
  -7  14   2    1.92    0.11
   6 -14  -2    1.51    0.10
  -6  14   2    1.48    0.12
  -6  14   2    1.56    0.10
   5 -14  -2    5.03    0.20
  -5  14   2    5.42    0.21
  -5  14   2    4.92    0.23
   4 -14  -2    3.71    0.16
  -4  14   2    3.46    0.19
  -4  14   2    3.87    0.17
   3 -14  -2   24.55    0.75
  -3  14   2   23.26    0.79
  -3  14   2   23.35    0.75
   2 -14  -2    1.62    0.10
  -2  14   2    1.37    0.11
  -2  14   2    1.48    0.11
   1 -14  -2    0.50    0.06
  -1  14   2    0.50    0.08
  -1  14   2    0.41    0.07
   0 -14  -2   10.26    0.35
   0  14   2    9.83    0.37
   0  14   2    9.55    0.36
  -1 -14  -2    0.45    0.07
   1  14   2    0.46    0.08
   1  14   2    0.39    0.07
  -2 -14  -2    3.72    0.18
   2  14   2    4.09    0.19
  -3 -14  -2    0.06    0.05
   3  14   2    0.02    0.05
  -4 -14  -2    1.42    0.11
   4  14   2    1.50    0.13
  -5 -14  -2    0.78    0.09
   5  14   2    0.82    0.10
  -6 -14  -2    4.50    0.21
   6  14   2    4.19    0.23
  -7 -14  -2    0.04    0.05
   7  14   2    0.06    0.07
  -8 -14  -2    0.24    0.07
   8  14   2    0.42    0.09
  18 -15  -2    0.37    0.09
 -18  15   2    0.33    0.09
  17 -15  -2    0.04    0.06
 -17  15   2    0.11    0.07
  16 -15  -2    7.01    0.30
 -16  15   2    6.94    0.32
  15 -15  -2   -0.03    0.05
 -15  15   2   -0.03    0.06
  14 -15  -2    0.58    0.08
 -14  15   2    0.61    0.10
  13 -15  -2    0.64    0.09
 -13  15   2    0.12    0.07
  12 -15  -2    2.14    0.13
 -12  15   2    1.80    0.16
  11 -15  -2    0.07    0.05
 -11  15   2    0.04    0.06
  10 -15  -2   17.71    0.57
 -10  15   2   16.72    0.61
   9 -15  -2    0.00    0.04
  -9  15   2    0.01    0.06
  -9  15   2    0.02    0.04
   8 -15  -2    1.38    0.10
  -8  15   2    1.41    0.13
  -8  15   2    1.42    0.09
   7 -15  -2    1.65    0.11
  -7  15   2    1.63    0.10
  -7  15   2    1.62    0.14
   6 -15  -2    4.49    0.19
  -6  15   2    4.53    0.19
  -6  15   2    4.34    0.22
   5 -15  -2    1.42    0.10
  -5  15   2    1.51    0.10
  -5  15   2    1.54    0.13
   4 -15  -2   11.58    0.40
  -4  15   2   11.58    0.40
  -4  15   2   11.41    0.43
   3 -15  -2    1.52    0.10
  -3  15   2    1.63    0.13
  -3  15   2    1.49    0.11
   2 -15  -2    0.19    0.05
  -2  15   2    0.19    0.06
  -2  15   2    0.09    0.06
   1 -15  -2   15.75    0.52
  -1  15   2   15.55    0.53
  -1  15   2   15.51    0.55
   0 -15  -2    1.51    0.11
   0  15   2    1.60    0.12
   0  15   2    1.67    0.13
  -1 -15  -2    1.85    0.12
   1  15   2    1.81    0.13
  -2 -15  -2    0.02    0.04
   2  15   2    0.03    0.06
  -3 -15  -2    2.96    0.16
   3  15   2    2.70    0.17
  -4 -15  -2    1.20    0.11
   4  15   2    1.24    0.13
  -5 -15  -2    8.51    0.33
   5  15   2    8.19    0.34
  -6 -15  -2    0.04    0.06
   6  15   2    0.04    0.06
  -7 -15  -2   -0.07    0.05
  17 -16  -2    3.20    0.19
 -17  16   2    3.42    0.22
  16 -16  -2    0.04    0.06
 -16  16   2    0.10    0.08
  15 -16  -2   -0.02    0.05
 -15  16   2   -0.04    0.07
  14 -16  -2    0.05    0.05
 -14  16   2    0.11    0.07
  13 -16  -2    0.90    0.10
 -13  16   2    0.90    0.12
  12 -16  -2   -0.01    0.05
 -12  16   2    0.01    0.07
  11 -16  -2   17.29    0.57
 -11  16   2   16.66    0.61
  10 -16  -2    0.31    0.07
 -10  16   2    0.17    0.07
   9 -16  -2    1.00    0.09
  -9  16   2    0.94    0.12
   8 -16  -2    3.55    0.17
  -8  16   2    3.36    0.20
  -8  16   2    3.59    0.16
   7 -16  -2    0.76    0.08
  -7  16   2    0.62    0.09
  -7  16   2    0.79    0.08
   6 -16  -2    0.35    0.06
  -6  16   2    0.23    0.05
  -6  16   2    0.36    0.08
   5 -16  -2    6.63    0.25
  -5  16   2    6.46    0.25
  -5  16   2    6.23    0.29
   4 -16  -2    0.73    0.08
  -4  16   2    0.80    0.09
  -4  16   2    0.72    0.10
   3 -16  -2    0.09    0.05
  -3  16   2    0.13    0.05
  -3  16   2    0.11    0.06
   2 -16  -2    9.14    0.33
  -2  16   2    8.68    0.36
  -2  16   2    8.87    0.34
   1 -16  -2    0.20    0.05
  -1  16   2    0.27    0.07
  -1  16   2    0.25    0.07
   0 -16  -2    0.72    0.08
   0  16   2    0.56    0.09
  -1 -16  -2    3.33    0.17
   1  16   2    3.22    0.18
  -2 -16  -2    4.04    0.19
   2  16   2    3.92    0.21
  -3 -16  -2    1.71    0.13
   3  16   2    1.62    0.14
  -4 -16  -2    1.93    0.14
   4  16   2    2.16    0.16
  -5 -16  -2    0.02    0.06
   5  16   2    0.06    0.07
  16 -17  -2    1.38    0.13
 -16  17   2    1.29    0.16
  15 -17  -2    2.00    0.14
 -15  17   2    1.92    0.18
  14 -17  -2    3.04    0.17
 -14  17   2    3.11    0.21
  13 -17  -2    0.14    0.06
 -13  17   2   -0.04    0.07
  12 -17  -2   13.45    0.47
 -12  17   2   13.00    0.52
  11 -17  -2   -0.02    0.05
 -11  17   2   -0.03    0.07
  10 -17  -2    1.04    0.10
 -10  17   2    0.82    0.12
   9 -17  -2    1.43    0.11
  -9  17   2    1.37    0.15
   8 -17  -2    1.95    0.13
  -8  17   2    2.07    0.17
  -8  17   2    2.12    0.12
   7 -17  -2    2.04    0.13
  -7  17   2    1.84    0.15
  -7  17   2    1.98    0.12
   6 -17  -2    2.56    0.14
  -6  17   2    2.62    0.14
  -6  17   2    2.64    0.18
   5 -17  -2    1.59    0.11
  -5  17   2    1.19    0.13
  -5  17   2    1.42    0.11
   4 -17  -2    0.01    0.04
  -4  17   2    0.01    0.05
  -4  17   2    0.04    0.06
   3 -17  -2    4.72    0.21
  -3  17   2    4.68    0.24
  -3  17   2    4.78    0.22
   2 -17  -2    0.24    0.06
  -2  17   2    0.11    0.06
  -2  17   2    0.23    0.07
   1 -17  -2    0.63    0.08
  -1  17   2    0.57    0.08
   0 -17  -2   -0.03    0.05
   0  17   2    0.12    0.06
  -1 -17  -2    1.98    0.13
   1  17   2    1.97    0.15
  -2 -17  -2    0.15    0.06
   2  17   2    0.15    0.07
  -3 -17  -2    2.57    0.16
   3  17   2    2.76    0.19
  -4 -17  -2    0.06    0.06
  15 -18  -2    0.99    0.11
 -15  18   2    0.88    0.14
  14 -18  -2    0.04    0.05
 -14  18   2   -0.09    0.07
  13 -18  -2    6.88    0.29
 -13  18   2    6.60    0.33
  12 -18  -2   -0.01    0.05
 -12  18   2   -0.04    0.08
  11 -18  -2    1.07    0.10
 -11  18   2    0.92    0.13
  10 -18  -2    0.98    0.11
 -10  18   2    0.75    0.13
   9 -18  -2    2.71    0.15
  -9  18   2    2.53    0.19
   8 -18  -2    2.37    0.14
  -8  18   2    2.18    0.18
  -8  18   2    2.23    0.13
   7 -18  -2    4.00    0.19
  -7  18   2    3.79    0.23
  -7  18   2    3.92    0.18
   6 -18  -2    0.66    0.09
  -6  18   2    0.64    0.08
  -6  18   2    0.64    0.11
   5 -18  -2    0.03    0.05
  -5  18   2    0.06    0.07
  -5  18   2    0.01    0.05
   4 -18  -2    5.41    0.23
  -4  18   2    4.98    0.23
  -4  18   2    5.10    0.26
   3 -18  -2    0.26    0.07
  -3  18   2    0.37    0.09
  -3  18   2    0.37    0.07
   2 -18  -2    0.87    0.10
  -2  18   2    0.81    0.10
   1 -18  -2    0.22    0.07
  -1  18   2    0.18    0.07
   0 -18  -2    2.46    0.15
   0  18   2    2.33    0.16
  -1 -18  -2    0.51    0.09
   1  18   2    0.41    0.09
  -2 -18  -2    3.16    0.18
 -14  19   2    1.72    0.20
  13 -19  -2    0.38    0.08
 -13  19   2    0.33    0.10
  12 -19  -2   -0.02    0.05
 -12  19   2   -0.04    0.08
  11 -19  -2    4.60    0.22
 -11  19   2    4.52    0.27
  10 -19  -2    1.12    0.11
 -10  19   2    1.05    0.14
   9 -19  -2    1.55    0.13
  -9  19   2    1.59    0.17
   8 -19  -2    5.03    0.22
  -8  19   2    4.78    0.22
  -8  19   2    4.95    0.27
   7 -19  -2    1.02    0.10
  -7  19   2    1.02    0.10
  -7  19   2    0.99    0.14
   6 -19  -2   -0.02    0.05
  -6  19   2    0.03    0.07
  -6  19   2   -0.08    0.04
   5 -19  -2    3.97    0.19
  -5  19   2    3.89    0.20
  -5  19   2    3.94    0.23
   4 -19  -2    0.30    0.07
  -4  19   2    0.12    0.07
  -4  19   2    0.16    0.08
   3 -19  -2    1.57    0.12
  -3  19   2    1.30    0.13
   2 -19  -2    0.16    0.07
  -2  19   2    0.18    0.07
   1 -19  -2    3.86    0.20
  -1  19   2    3.83    0.22
   0 -19  -2    1.26    0.13
  11 -20  -2    2.75    0.17
 -11  20   2    2.35    0.21
  10 -20  -2    2.52    0.16
 -10  20   2    2.35    0.21
   9 -20  -2    3.02    0.17
  -9  20   2    3.08    0.23
   8 -20  -2    0.88    0.11
  -8  20   2    0.70    0.13
   7 -20  -2    0.03    0.06
  -7  20   2   -0.01    0.06
  -7  20   2    0.05    0.08
   6 -20  -2    5.99    0.26
  -6  20   2    5.44    0.30
  -6  20   2    5.80    0.26
   5 -20  -2    1.46    0.13
  -5  20   2    1.50    0.17
  -5  20   2    1.57    0.14
   4 -20  -2    3.87    0.20
  -4  20   2    3.68    0.21
   3 -20  -2    1.26    0.14
  -7  21   2    4.60    0.22
  -7  21   2    4.10    0.27
  -6  21   2    1.05    0.15
  -5  22  -3    1.83    0.15
  -6  22  -3    1.31    0.13
  -9  22  -3    0.98    0.14
 -10  22  -3    0.87    0.14
  -2  21  -3    2.69    0.20
  -3  21  -3    0.46    0.09
   3 -21   3    0.43    0.09
  -4  21  -3    5.94    0.27
   4 -21   3    6.07    0.27
  -5  21  -3    2.46    0.16
   5 -21   3    2.28    0.16
  -6  21  -3    5.98    0.27
   6 -21   3    6.36    0.27
  -7  21  -3    0.07    0.09
   7 -21   3    0.04    0.06
  -8  21  -3    0.48    0.11
   8 -21   3    0.57    0.10
  -9  21  -3    5.61    0.30
   9 -21   3    5.48    0.25
 -10  21  -3    1.48    0.17
  10 -21   3    1.51    0.13
 -11  21  -3    1.88    0.19
  11 -21   3    1.74    0.14
 -12  21  -3    1.52    0.17
  12 -21   3    1.52    0.15
   0  20  -3    1.84    0.15
   0 -20   3    1.44    0.13
  -1  20  -3    4.28    0.23
   1 -20   3    4.30    0.21
  -2  20  -3    3.45    0.20
   2 -20   3    3.51    0.19
  -3  20  -3    3.74    0.21
   3 -20   3    4.02    0.20
  -4  20  -3    2.75    0.17
   4 -20   3    2.76    0.16
  -5  20  -3    3.28    0.18
   5 -20   3    3.30    0.18
  -6  20  -3    0.01    0.05
  -6  20  -3    0.08    0.07
   6 -20   3    0.12    0.06
  -7  20  -3    0.06    0.07
  -7  20  -3    0.16    0.06
   7 -20   3    0.14    0.06
  -8  20  -3    3.06    0.20
   8 -20   3    2.87    0.16
  -9  20  -3    1.29    0.15
   9 -20   3    1.13    0.11
 -10  20  -3    2.69    0.20
  10 -20   3    2.86    0.16
 -11  20  -3    0.03    0.07
  11 -20   3    0.02    0.06
 -12  20  -3    0.38    0.10
  12 -20   3    0.33    0.08
 -13  20  -3    0.08    0.08
  13 -20   3    0.05    0.06
 -14  20  -3    4.40    0.26
  14 -20   3    4.38    0.22
   2  19  -3    3.94    0.23
  -2 -19   3    4.21    0.21
   1  19  -3    2.47    0.18
  -1 -19   3    2.30    0.15
   0  19  -3    3.23    0.20
   0 -19   3    3.46    0.18
  -1  19  -3    0.29    0.08
   1 -19   3    0.32    0.07
  -2  19  -3    3.71    0.19
   2 -19   3    3.75    0.18
  -3  19  -3    0.33    0.07
   3 -19   3    0.47    0.07
  -4  19  -3    5.80    0.25
   4 -19   3    5.84    0.24
  -5  19  -3    0.05    0.05
  -5  19  -3    0.05    0.06
   5 -19   3    0.08    0.05
  -6  19  -3    0.46    0.07
  -6  19  -3    0.56    0.10
   6 -19   3    0.55    0.08
  -7  19  -3   10.75    0.42
  -7  19  -3    9.86    0.36
   7 -19   3   10.00    0.37
  -8  19  -3    2.46    0.18
   8 -19   3    2.52    0.15
  -9  19  -3    3.19    0.20
   9 -19   3    3.14    0.17
 -10  19  -3    2.13    0.17
  10 -19   3    1.91    0.13
 -11  19  -3    0.07    0.08
  11 -19   3    0.14    0.06
 -12  19  -3   -0.11    0.06
  12 -19   3   -0.02    0.05
 -13  19  -3    1.69    0.16
  13 -19   3    1.67    0.13
 -14  19  -3    0.01    0.07
  14 -19   3   -0.08    0.05
 -15  19  -3    0.00    0.08
  15 -19   3    0.00    0.05
   4  18  -3    0.66    0.11
  -4 -18   3    0.68    0.10
   3  18  -3    8.81    0.37
  -3 -18   3    9.40    0.36
   2  18  -3    1.45    0.13
  -2 -18   3    1.20    0.11
   1  18  -3    0.59    0.09
  -1 -18   3    0.74    0.09
   0  18  -3    0.48    0.08
   0 -18   3    0.33    0.07
  -1  18  -3    3.09    0.17
   1 -18   3    2.84    0.16
  -2  18  -3    1.28    0.12
   2 -18   3    1.43    0.11
  -3  18  -3    3.58    0.18
   3 -18   3    3.66    0.18
  -4  18  -3    0.01    0.04
  -4  18  -3    0.00    0.05
   4 -18   3   -0.02    0.04
  -5  18  -3    0.20    0.05
  -5  18  -3    0.29    0.07
   5 -18   3    0.25    0.06
  -6  18  -3    2.82    0.15
  -6  18  -3    2.86    0.18
   6 -18   3    2.68    0.15
  -7  18  -3    2.23    0.16
  -7  18  -3    2.34    0.13
   7 -18   3    2.24    0.13
  -8  18  -3    2.24    0.17
   8 -18   3    2.71    0.14
  -9  18  -3    0.49    0.10
   9 -18   3    0.69    0.09
 -10  18  -3    0.84    0.11
  10 -18   3    1.04    0.10
 -11  18  -3    0.09    0.07
  11 -18   3    0.09    0.06
 -12  18  -3   13.10    0.50
  12 -18   3   12.78    0.46
 -13  18  -3    0.60    0.11
  13 -18   3    0.42    0.08
 -14  18  -3    2.19    0.18
  14 -18   3    2.21    0.14
 -15  18  -3    1.03    0.14
  15 -18   3    0.94    0.11
 -16  18  -3    3.24    0.21
  16 -18   3    3.50    0.19
   5  17  -3    0.10    0.07
  -5 -17   3    0.04    0.06
   4  17  -3    3.68    0.21
  -4 -17   3    3.47    0.19
   3  17  -3    0.26    0.07
  -3 -17   3    0.29    0.07
   2  17  -3    2.60    0.17
  -2 -17   3    2.33    0.15
   1  17  -3    4.87    0.23
  -1 -17   3    4.92    0.22
   0  17  -3    3.42    0.18
   0 -17   3    3.42    0.17
  -1  17  -3    2.29    0.14
   1 -17   3    2.27    0.13
  -2  17  -3    4.50    0.20
   2 -17   3    4.30    0.19
  -3  17  -3    0.17    0.06
  -3  17  -3    0.15    0.05
   3 -17   3    0.10    0.05
  -4  17  -3    0.66    0.08
  -4  17  -3    0.49    0.08
   4 -17   3    0.51    0.07
  -5  17  -3   13.21    0.47
  -5  17  -3   12.99    0.44
   5 -17   3   12.70    0.44
  -6  17  -3    2.29    0.15
  -6  17  -3    2.47    0.13
   6 -17   3    2.39    0.13
  -7  17  -3    1.97    0.14
  -7  17  -3    1.92    0.11
   7 -17   3    1.94    0.12
  -8  17  -3    1.12    0.11
   8 -17   3    0.98    0.09
  -9  17  -3    0.33    0.08
   9 -17   3    0.34    0.06
 -10  17  -3   -0.07    0.05
  10 -17   3    0.01    0.04
 -11  17  -3   12.20    0.45
  11 -17   3   11.14    0.41
 -12  17  -3    0.02    0.06
  12 -17   3   -0.01    0.05
 -13  17  -3    2.00    0.16
  13 -17   3    1.96    0.13
 -14  17  -3    2.54    0.17
  14 -17   3    2.62    0.15
 -15  17  -3    0.85    0.11
  15 -17   3    0.58    0.09
 -16  17  -3    0.89    0.12
  16 -17   3    0.95    0.11
 -17  17  -3    7.43    0.33
  17 -17   3    6.95    0.31
   7  16  -3    0.19    0.08
  -7 -16   3    0.14    0.07
   6  16  -3    0.05    0.06
  -6 -16   3    0.04    0.06
   5  16  -3    0.91    0.12
  -5 -16   3    0.72    0.10
   4  16  -3    1.66    0.14
  -4 -16   3    1.72    0.13
   3  16  -3    2.66    0.17
  -3 -16   3    2.87    0.16
   2  16  -3    0.42    0.08
  -2 -16   3    0.35    0.07
   1  16  -3    1.21    0.11
  -1 -16   3    1.35    0.10
   0  16  -3    0.88    0.09
   0 -16   3    0.85    0.08
  -1  16  -3    4.11    0.20
   1 -16   3    4.52    0.19
  -2  16  -3    0.02    0.04
  -2  16  -3    0.01    0.05
   2 -16   3    0.06    0.04
  -3  16  -3    0.28    0.06
  -3  16  -3    0.38    0.07
   3 -16   3    0.32    0.05
  -4  16  -3    8.89    0.34
  -4  16  -3    8.47    0.31
   4 -16   3    8.56    0.31
  -5  16  -3    2.53    0.15
  -5  16  -3    2.73    0.13
   5 -16   3    2.53    0.13
  -6  16  -3    2.16    0.12
  -6  16  -3    2.01    0.14
   6 -16   3    2.02    0.12
  -7  16  -3    0.62    0.07
  -7  16  -3    0.78    0.10
   7 -16   3    0.70    0.08
  -8  16  -3    2.07    0.14
  -8  16  -3    2.28    0.12
   8 -16   3    2.36    0.13
  -9  16  -3    0.30    0.07
   9 -16   3    0.40    0.06
 -10  16  -3   13.31    0.48
  10 -16   3   13.37    0.46
 -11  16  -3   -0.02    0.05
  11 -16   3    0.06    0.04
 -12  16  -3    0.31    0.08
  12 -16   3    0.43    0.07
 -13  16  -3    0.99    0.12
  13 -16   3    0.95    0.10
 -14  16  -3    0.05    0.06
  14 -16   3    0.04    0.05
 -15  16  -3    0.05    0.06
  15 -16   3    0.04    0.05
 -16  16  -3    1.11    0.13
  16 -16   3    1.02    0.11
 -17  16  -3    0.02    0.07
  17 -16   3    0.04    0.06
 -18  16  -3    0.11    0.08
  18 -16   3   -0.05    0.06
   8  15  -3    0.13    0.07
  -8 -15   3    0.05    0.06
   7  15  -3    0.08    0.07
  -7 -15   3    0.02    0.05
   6  15  -3    5.67    0.26
  -6 -15   3    5.52    0.25
   5  15  -3    1.27    0.13
  -5 -15   3    1.29    0.11
   4  15  -3    2.65    0.17
  -4 -15   3    2.59    0.15
   3  15  -3    1.95    0.13
  -3 -15   3    1.77    0.12
   2  15  -3    0.42    0.07
  -2 -15   3    0.47    0.07
   1  15  -3    1.76    0.12
  -1 -15   3    1.62    0.11
   0  15  -3   19.53    0.66
   0 -15   3   21.03    0.65
  -1  15  -3   -0.04    0.04
   1 -15   3    0.08    0.04
  -2  15  -3    0.32    0.06
  -2  15  -3    0.29    0.06
   2 -15   3    0.26    0.05
  -3  15  -3    9.08    0.33
  -3  15  -3    9.96    0.35
   3 -15   3    9.11    0.33
  -4  15  -3    4.78    0.21
  -4  15  -3    4.67    0.19
   4 -15   3    4.69    0.19
  -5  15  -3   10.28    0.35
  -5  15  -3    9.63    0.37
   5 -15   3   10.30    0.35
  -6  15  -3    0.23    0.05
   6 -15   3    0.26    0.06
  -7  15  -3    1.38    0.09
  -7  15  -3    1.40    0.12
   7 -15   3    1.47    0.10
  -8  15  -3    0.44    0.07
  -8  15  -3    0.65    0.06
   8 -15   3    0.54    0.07
  -9  15  -3   24.25    0.80
   9 -15   3   23.84    0.76
 -10  15  -3   -0.02    0.05
  10 -15   3    0.08    0.05
 -11  15  -3    1.45    0.12
  11 -15   3    1.66    0.11
 -12  15  -3    3.32    0.18
  12 -15   3    3.30    0.16
 -13  15  -3    1.48    0.13
  13 -15   3    1.78    0.12
 -14  15  -3    1.06    0.12
  14 -15   3    0.97    0.10
 -15  15  -3    3.87    0.20
  15 -15   3    3.85    0.19
 -16  15  -3    0.12    0.06
  16 -15   3    0.11    0.06
 -17  15  -3    0.09    0.07
  17 -15   3    0.11    0.06
 -18  15  -3    5.97    0.27
  18 -15   3    5.51    0.27
  10  14  -3    0.17    0.07
   9  14  -3    0.26    0.08
  -9 -14   3    0.16    0.07
   8  14  -3    0.21    0.07
  -8 -14   3    0.45    0.08
   7  14  -3    7.99    0.33
  -7 -14   3    8.01    0.32
   6  14  -3    1.06    0.11
  -6 -14   3    0.96    0.10
   5  14  -3    1.35    0.12
  -5 -14   3    1.26    0.10
   4  14  -3    0.19    0.06
  -4 -14   3    0.14    0.05
   3  14  -3    4.15    0.20
  -3 -14   3    4.46    0.19
   2  14  -3    0.72    0.08
  -2 -14   3    0.65    0.07
   1  14  -3   13.82    0.49
  -1 -14   3   14.91    0.48
   0  14  -3    0.38    0.06
   0 -14   3    0.43    0.06
  -1  14  -3    0.75    0.08
  -1  14  -3    0.65    0.08
   1 -14   3    0.71    0.07
  -2  14  -3   49.45    1.47
  -2  14  -3   46.18    1.43
   2 -14   3   46.99    1.43
  -3  14  -3   12.50    0.44
  -3  14  -3   12.62    0.42
   3 -14   3   12.52    0.42
  -4  14  -3    8.79    0.30
  -4  14  -3    8.28    0.31
   4 -14   3    8.40    0.30
  -5  14  -3    4.49    0.20
  -5  14  -3    4.40    0.18
   5 -14   3    4.43    0.18
  -6  14  -3    2.59    0.15
  -6  14  -3    2.71    0.13
   6 -14   3    2.80    0.13
  -7  14  -3   -0.01    0.04
  -7  14  -3    0.00    0.03
   7 -14   3   -0.05    0.04
  -8  14  -3   64.17    1.93
  -8  14  -3   63.09    1.84
   8 -14   3   60.08    1.87
  -9  14  -3    0.33    0.07
   9 -14   3    0.38    0.06
 -10  14  -3    4.34    0.20
  10 -14   3    4.39    0.19
 -11  14  -3    6.27    0.26
  11 -14   3    6.34    0.25
 -12  14  -3    0.11    0.05
  12 -14   3    0.16    0.05
 -13  14  -3    0.33    0.07
  13 -14   3    0.40    0.07
 -14  14  -3    8.10    0.32
  14 -14   3    8.33    0.32
 -15  14  -3    0.04    0.06
  15 -14   3    0.02    0.05
 -16  14  -3    0.01    0.06
  16 -14   3    0.05    0.05
 -17  14  -3    3.82    0.20
  17 -14   3    3.67    0.20
 -18  14  -3   -0.01    0.06
  18 -14   3   -0.03    0.05
 -19  14  -3    0.06    0.07
  19 -14   3    0.05    0.06
  11  13  -3    0.01    0.07
  10  13  -3    0.46    0.09
 -10 -13   3    0.39    0.08
   9  13  -3    0.73    0.11
  -9 -13   3    0.84    0.10
   8  13  -3    2.52    0.17
  -8 -13   3    2.48    0.15
   7  13  -3    1.25    0.12
  -7 -13   3    1.29    0.11
   6  13  -3    1.21    0.12
  -6 -13   3    1.27    0.10
   5  13  -3    5.21    0.23
  -5 -13   3    5.16    0.22
   4  13  -3    3.08    0.17
  -4 -13   3    3.18    0.15
   3  13  -3    3.22    0.17
  -3 -13   3    3.31    0.15
   2  13  -3    3.15    0.16
  -2 -13   3    3.36    0.15
   1  13  -3    0.02    0.04
  -1 -13   3   -0.01    0.03
   0  13  -3    0.27    0.05
   0  13  -3    0.29    0.05
   0 -13   3    0.31    0.05
  -1  13  -3   24.66    0.79
  -1  13  -3   26.82    0.81
   1 -13   3   24.66    0.79
  -2  13  -3    2.01    0.11
  -2  13  -3    2.21    0.12
   2 -13   3    2.13    0.11
  -3  13  -3    0.25    0.05
  -3  13  -3    0.26    0.04
   3 -13   3    0.18    0.04
  -4  13  -3    2.26    0.11
  -4  13  -3    2.36    0.12
   4 -13   3    2.39    0.11
  -5  13  -3    3.35    0.16
  -5  13  -3    3.50    0.14
   5 -13   3    3.70    0.15
  -6  13  -3    0.30    0.05
  -6  13  -3    0.47    0.05
   6 -13   3    0.39    0.05
  -7  13  -3   40.99    1.24
  -7  13  -3   42.64    1.30
   7 -13   3   41.53    1.26
  -8  13  -3    1.00    0.07
  -8  13  -3    1.16    0.10
   8 -13   3    1.06    0.08
  -9  13  -3    1.33    0.10
   9 -13   3    1.15    0.09
 -10  13  -3    2.79    0.15
  10 -13   3    2.66    0.14
 -11  13  -3    0.13    0.05
  11 -13   3    0.14    0.05
 -12  13  -3    0.05    0.05
  12 -13   3    0.12    0.05
 -13  13  -3   10.10    0.36
  13 -13   3    9.65    0.36
  13 -13   3    9.58    0.35
 -14  13  -3    0.27    0.06
  14 -13   3    0.35    0.07
  14 -13   3    0.27    0.06
 -15  13  -3    0.02    0.06
  15 -13   3    0.05    0.05
  15 -13   3    0.03    0.05
 -16  13  -3    7.13    0.29
  16 -13   3    6.97    0.28
  16 -13   3    7.02    0.29
 -17  13  -3   -0.01    0.05
  17 -13   3   -0.01    0.05
  17 -13   3    0.01    0.06
 -18  13  -3    0.09    0.06
  18 -13   3    0.03    0.05
  18 -13   3    0.04    0.06
 -19  13  -3    0.01    0.06
  19 -13   3   -0.02    0.06
  11  12  -3    1.68    0.15
 -11 -12   3    1.76    0.15
  10  12  -3    0.16    0.07
 -10 -12   3    0.19    0.07
   9  12  -3    7.97    0.32
  -9 -12   3    7.76    0.31
   8  12  -3    0.46    0.08
  -8 -12   3    0.49    0.07
   7  12  -3    0.92    0.10
  -7 -12   3    0.88    0.09
   6  12  -3    0.58    0.08
  -6 -12   3    0.63    0.08
   5  12  -3    6.15    0.26
  -5 -12   3    6.39    0.25
   4  12  -3    6.01    0.25
  -4 -12   3    6.38    0.24
   3  12  -3   12.40    0.43
  -3 -12   3   12.79    0.42
   2  12  -3    0.02    0.04
  -2 -12   3    0.06    0.04
   1  12  -3    0.40    0.06
   1  12  -3    0.49    0.06
  -1 -12   3    0.48    0.06
   0  12  -3   16.69    0.54
   0  12  -3   17.26    0.54
   0 -12   3   16.17    0.53
  -1  12  -3    0.54    0.06
  -1  12  -3    0.66    0.06
   1 -12   3    0.54    0.05
  -2  12  -3    0.05    0.03
  -2  12  -3    0.08    0.03
   2 -12   3    0.05    0.03
  -3  12  -3    3.72    0.15
  -3  12  -3    3.60    0.16
   3 -12   3    3.57    0.15
  -4  12  -3    4.32    0.17
  -4  12  -3    4.57    0.18
   4 -12   3    4.48    0.17
  -5  12  -3    1.21    0.07
  -5  12  -3    1.17    0.08
   5 -12   3    1.18    0.07
  -6  12  -3    0.31    0.04
  -6  12  -3    0.40    0.06
   6 -12   3    0.27    0.05
  -7  12  -3    0.76    0.07
  -7  12  -3    0.77    0.05
   7 -12   3    0.57    0.05
   7 -12   3    0.83    0.07
  -8  12  -3    0.01    0.03
  -8  12  -3    0.00    0.02
   8 -12   3    0.01    0.03
   8 -12   3    0.01    0.03
  -9  12  -3    1.69    0.10
   9 -12   3    1.69    0.10
   9 -12   3    1.56    0.09
 -10  12  -3    0.89    0.08
  10 -12   3    1.08    0.08
  10 -12   3    1.05    0.08
 -11  12  -3   -0.08    0.04
  11 -12   3   -0.02    0.03
  11 -12   3   -0.05    0.03
 -12  12  -3    9.15    0.34
  12 -12   3    8.92    0.32
  12 -12   3    9.49    0.33
 -13  12  -3    0.13    0.06
  13 -12   3    0.31    0.06
  13 -12   3    0.23    0.05
 -14  12  -3    0.02    0.05
  14 -12   3   -0.05    0.04
  14 -12   3    0.03    0.05
 -15  12  -3    4.95    0.22
  15 -12   3    4.92    0.22
  15 -12   3    4.86    0.22
 -16  12  -3    0.20    0.06
  16 -12   3    0.20    0.06
  16 -12   3    0.17    0.07
 -17  12  -3    0.00    0.05
  17 -12   3    0.02    0.05
  17 -12   3    0.08    0.06
 -18  12  -3    0.14    0.06
  18 -12   3    0.23    0.08
  18 -12   3    0.05    0.06
 -19  12  -3    0.03    0.05
 -19  12  -3    0.00    0.06
  19 -12   3   -0.02    0.06
 -20  12  -3    0.10    0.06
 -20  12  -3    0.02    0.06
  12  11  -3    0.56    0.10
  11  11  -3    0.36    0.08
  11  11  -3    0.27    0.08
  10  11  -3    3.72    0.19
  10  11  -3    3.48    0.19
   9  11  -3    1.08    0.11
   9  11  -3    1.31    0.12
  -9 -11   3    1.26    0.11
   8  11  -3    0.28    0.06
  -8 -11   3    0.28    0.06
   7  11  -3    1.38    0.11
  -7 -11   3    1.43    0.10
   6  11  -3    5.12    0.22
  -6 -11   3    5.23    0.22
   5  11  -3    3.41    0.17
  -5 -11   3    3.43    0.16
   4  11  -3   15.39    0.51
  -4 -11   3   15.24    0.50
   3  11  -3    0.00    0.04
  -3 -11   3    0.07    0.03
   2  11  -3    0.17    0.04
   2  11  -3    0.13    0.03
  -2 -11   3    0.12    0.03
   1  11  -3    6.55    0.25
   1  11  -3    7.31    0.24
  -1 -11   3    6.71    0.24
   0  11  -3    1.69    0.09
   0  11  -3    1.70    0.09
   0 -11   3    1.36    0.07
   0 -11   3    1.80    0.09
  -1  11  -3    7.22    0.26
  -1  11  -3    7.06    0.26
   1 -11   3    7.20    0.25
   1 -11   3    7.79    0.23
  -2  11  -3    0.15    0.04
  -2  11  -3    0.10    0.03
   2 -11   3    0.23    0.03
   2 -11   3    0.14    0.04
  -3  11  -3    2.01    0.10
  -3  11  -3    1.87    0.09
   3 -11   3    2.00    0.08
   3 -11   3    2.11    0.10
  -4  11  -3    0.83    0.06
  -4  11  -3    0.72    0.07
   4 -11   3    0.87    0.05
   4 -11   3    0.90    0.06
  -5  11  -3   32.84    1.01
  -5  11  -3   34.46    1.05
   5 -11   3   33.18    0.98
   5 -11   3   35.02    1.02
  -6  11  -3    0.07    0.03
  -6  11  -3    0.09    0.03
   6 -11   3    0.11    0.03
   6 -11   3    0.08    0.03
  -7  11  -3    0.24    0.04
  -7  11  -3    0.27    0.03
   7 -11   3    0.31    0.04
   7 -11   3    0.28    0.04
  -8  11  -3    6.14    0.23
  -8  11  -3    6.14    0.20
   8 -11   3    6.51    0.22
   8 -11   3    6.16    0.23
  -9  11  -3    0.22    0.05
   9 -11   3    0.31    0.05
   9 -11   3    0.31    0.05
 -10  11  -3    0.06    0.04
  10 -11   3    0.09    0.04
  10 -11   3    0.07    0.04
 -11  11  -3    7.32    0.27
  11 -11   3    7.12    0.27
  11 -11   3    7.36    0.26
 -12  11  -3    1.72    0.12
  12 -11   3    1.66    0.11
  12 -11   3    1.76    0.11
 -13  11  -3    0.09    0.05
  13 -11   3    0.09    0.05
  13 -11   3    0.09    0.05
 -14  11  -3   11.24    0.39
  14 -11   3   10.72    0.38
  14 -11   3   10.74    0.39
 -15  11  -3   -0.07    0.04
  15 -11   3    0.02    0.05
  15 -11   3    0.04    0.05
 -16  11  -3    0.01    0.05
  16 -11   3   -0.01    0.05
  16 -11   3   -0.05    0.04
 -17  11  -3    0.79    0.10
  17 -11   3    0.65    0.10
  17 -11   3    0.70    0.10
 -18  11  -3    0.34    0.07
  18 -11   3    0.31    0.08
  18 -11   3    0.29    0.08
 -19  11  -3    0.07    0.06
 -19  11  -3    0.05    0.05
  19 -11   3   -0.01    0.06
 -20  11  -3    4.88    0.23
 -20  11  -3    4.80    0.23
  20 -11   3    4.72    0.25
  13  10  -3    0.40    0.09
  12  10  -3    0.07    0.06
  11  10  -3    9.34    0.35
  11  10  -3    9.06    0.36
  10  10  -3    0.15    0.06
  10  10  -3    0.16    0.06
   9  10  -3    0.76    0.09
   9  10  -3    0.74    0.09
  -9 -10   3    0.78    0.08
   8  10  -3    6.03    0.25
   8  10  -3    5.68    0.24
  -8 -10   3    6.04    0.22
   7  10  -3    2.99    0.16
   7  10  -3    2.81    0.15
  -7 -10   3    2.96    0.13
   6  10  -3    2.00    0.12
   6  10  -3    1.97    0.11
  -6 -10   3    1.85    0.11
  -6 -10   3    2.09    0.10
   5  10  -3    0.65    0.07
  -5 -10   3    0.56    0.07
  -5 -10   3    0.85    0.06
   4  10  -3    0.26    0.05
  -4 -10   3    0.34    0.05
  -4 -10   3    0.33    0.04
   3  10  -3    0.01    0.03
  -3 -10   3    0.02    0.02
  -3 -10   3    0.03    0.03
   2  10  -3   37.74    1.10
   2  10  -3   35.44    1.08
  -2 -10   3   34.76    1.04
  -2 -10   3   35.10    1.08
   1  10  -3    5.29    0.20
   1  10  -3    5.40    0.20
  -1 -10   3    5.51    0.20
  -1 -10   3    5.65    0.18
   0  10  -3   13.58    0.42
   0  10  -3   12.84    0.42
   0 -10   3   12.92    0.39
   0 -10   3   13.19    0.42
  -1  10  -3    0.09    0.03
  -1  10  -3    0.05    0.03
   1 -10   3    0.14    0.02
   1 -10   3    0.00    0.02
  -2  10  -3    0.17    0.03
  -2  10  -3    0.17    0.03
   2 -10   3    0.19    0.02
   2 -10   3    0.23    0.03
  -3  10  -3    0.84    0.06
   3 -10   3    0.95    0.05
   3 -10   3    0.97    0.06
  -4  10  -3   99.51    3.02
  -4  10  -3  104.26    3.12
   4 -10   3  109.11    3.08
   4 -10   3  102.76    3.00
  -5  10  -3    0.00    0.02
  -5  10  -3   -0.01    0.02
   5 -10   3    0.01    0.02
   5 -10   3    0.02    0.02
  -6  10  -3    0.00    0.03
  -6  10  -3    0.01    0.02
   6 -10   3    0.01    0.02
   6 -10   3   -0.03    0.02
  -7  10  -3    9.44    0.30
  -7  10  -3    9.92    0.34
   7 -10   3    9.88    0.32
   7 -10   3    9.79    0.31
  -8  10  -3    2.16    0.08
  -8  10  -3    2.21    0.11
   8 -10   3    2.06    0.10
   8 -10   3    1.99    0.10
  -9  10  -3    0.37    0.05
   9 -10   3    0.56    0.06
   9 -10   3    0.55    0.06
 -10  10  -3   24.88    0.78
  10 -10   3   24.47    0.75
  10 -10   3   24.23    0.76
 -11  10  -3    0.36    0.06
  11 -10   3    0.32    0.06
  11 -10   3    0.41    0.06
 -12  10  -3    0.02    0.04
  12 -10   3    0.02    0.04
  12 -10   3    0.03    0.04
 -13  10  -3    9.86    0.35
  13 -10   3    9.97    0.35
  13 -10   3    9.44    0.35
 -14  10  -3    0.35    0.06
  14 -10   3    0.42    0.07
  14 -10   3    0.40    0.07
 -15  10  -3    0.03    0.05
  15 -10   3   -0.02    0.04
  15 -10   3   -0.01    0.05
 -16  10  -3    0.05    0.05
  16 -10   3    0.00    0.06
  16 -10   3    0.06    0.05
 -17  10  -3    0.82    0.10
  17 -10   3    0.65    0.09
  17 -10   3    0.87    0.11
 -18  10  -3    0.31    0.07
  18 -10   3    0.25    0.07
  18 -10   3    0.33    0.08
 -19  10  -3    5.62    0.24
 -19  10  -3    5.28    0.23
  19 -10   3    4.91    0.26
 -20  10  -3   -0.01    0.06
 -20  10  -3    0.05    0.06
  20 -10   3   -0.06    0.06
  14   9  -3    0.72    0.11
  13   9  -3    0.25    0.08
 -13  -9   3    0.31    0.07
  12   9  -3    2.85    0.17
 -12  -9   3    3.10    0.16
  11   9  -3    1.25    0.11
  11   9  -3    1.58    0.12
 -11  -9   3    1.27    0.10
  10   9  -3    1.24    0.11
  10   9  -3    1.36    0.11
 -10  -9   3    1.18    0.09
   9   9  -3    1.84    0.12
   9   9  -3    1.74    0.12
  -9  -9   3    1.89    0.11
   8   9  -3    3.18    0.16
   8   9  -3    3.11    0.16
  -8  -9   3    3.25    0.14
   7   9  -3    0.96    0.08
   7   9  -3    1.04    0.09
  -7  -9   3    0.99    0.07
   6   9  -3    9.19    0.33
   6   9  -3    8.95    0.32
  -6  -9   3    9.52    0.30
   5   9  -3    0.66    0.06
   5   9  -3    0.52    0.06
  -5  -9   3    0.53    0.05
   4   9  -3   -0.03    0.02
   4   9  -3   -0.01    0.03
  -4  -9   3    0.00    0.02
  -4  -9   3    0.02    0.03
   3   9  -3    1.90    0.08
   3   9  -3    1.78    0.10
  -3  -9   3    1.69    0.08
  -3  -9   3    1.73    0.09
   2   9  -3    6.42    0.23
   2   9  -3    6.71    0.22
  -2  -9   3    6.25    0.21
  -2  -9   3    6.42    0.23
   1   9  -3    7.89    0.26
   1   9  -3    7.76    0.27
  -1  -9   3    8.00    0.26
  -1  -9   3    7.81    0.24
   0   9  -3    2.62    0.11
   0   9  -3    2.82    0.11
   0  -9   3    2.72    0.10
   0  -9   3    2.51    0.11
  -1   9  -3    0.12    0.03
  -1   9  -3    0.16    0.03
   1  -9   3    0.15    0.02
   1  -9   3    0.17    0.03
  -2   9  -3    2.50    0.10
  -2   9  -3    1.97    0.10
   2  -9   3    2.57    0.10
   2  -9   3    2.49    0.09
  -3   9  -3   55.68    1.71
  -3   9  -3   55.08    1.65
   3  -9   3   57.08    1.62
   3  -9   3   57.81    1.67
  -4   9  -3    0.06    0.02
  -4   9  -3    0.12    0.02
   4  -9   3    0.07    0.02
   4  -9   3    0.06    0.02
  -5   9  -3    0.14    0.03
  -5   9  -3    0.20    0.03
   5  -9   3    0.16    0.03
   5  -9   3    0.28    0.03
  -6   9  -3   16.82    0.53
  -6   9  -3   15.77    0.49
   6  -9   3   16.03    0.49
   6  -9   3   16.90    0.51
  -7   9  -3    6.73    0.24
  -7   9  -3    6.67    0.21
   7  -9   3    6.71    0.23
   7  -9   3    6.50    0.22
  -8   9  -3    5.37    0.19
  -8   9  -3    4.88    0.16
   8  -9   3    4.74    0.18
   8  -9   3    4.95    0.18
  -9   9  -3    6.59    0.24
   9  -9   3    6.62    0.24
   9  -9   3    6.71    0.23
 -10   9  -3   -0.01    0.03
  10  -9   3   -0.01    0.03
  10  -9   3    0.03    0.03
 -11   9  -3    0.00    0.04
  11  -9   3   -0.01    0.03
  11  -9   3    0.00    0.04
 -12   9  -3   25.65    0.80
  12  -9   3   25.27    0.78
  12  -9   3   24.45    0.79
 -13   9  -3    0.05    0.04
  13  -9   3    0.06    0.05
  13  -9   3    0.02    0.04
 -14   9  -3    0.06    0.05
  14  -9   3    0.08    0.05
  14  -9   3    0.02    0.05
 -15   9  -3    0.41    0.07
  15  -9   3    0.44    0.08
  15  -9   3    0.32    0.07
 -16   9  -3    0.03    0.05
  16  -9   3   -0.03    0.05
  16  -9   3   -0.08    0.05
 -17   9  -3   -0.03    0.05
  17  -9   3   -0.04    0.05
  17  -9   3   -0.02    0.05
 -18   9  -3    2.78    0.15
  18  -9   3    2.49    0.18
  18  -9   3    2.53    0.17
 -19   9  -3    0.03    0.05
 -19   9  -3    0.00    0.05
  19  -9   3   -0.04    0.06
 -20   9  -3    0.07    0.06
 -20   9  -3   -0.02    0.05
  20  -9   3    0.01    0.07
 -15  -8   3    0.05    0.06
  14   8  -3    0.03    0.06
 -14  -8   3    0.05    0.06
  13   8  -3    1.85    0.15
 -13  -8   3    1.92    0.13
  12   8  -3    0.43    0.08
 -12  -8   3    0.47    0.07
  11   8  -3    2.07    0.13
  11   8  -3    1.92    0.14
 -11  -8   3    2.05    0.12
  10   8  -3    2.31    0.14
  10   8  -3    2.55    0.14
 -10  -8   3    2.41    0.13
   9   8  -3    1.38    0.10
   9   8  -3    1.43    0.10
  -9  -8   3    1.30    0.09
   8   8  -3    2.65    0.13
   8   8  -3    2.53    0.13
  -8  -8   3    2.73    0.12
   7   8  -3    6.73    0.25
   7   8  -3    6.49    0.25
  -7  -8   3    7.02    0.23
   6   8  -3    0.03    0.03
   6   8  -3    0.08    0.04
  -6  -8   3    0.06    0.03
   5   8  -3    0.22    0.04
   5   8  -3    0.20    0.04
  -5  -8   3    0.30    0.04
   4   8  -3   17.67    0.52
   4   8  -3   16.09    0.53
   4   8  -3   16.73    0.53
  -4  -8   3   16.70    0.50
   3   8  -3    5.66    0.20
   3   8  -3    5.55    0.21
   3   8  -3    5.60    0.19
  -3  -8   3    5.71    0.20
  -3  -8   3    5.70    0.19
   2   8  -3    4.40    0.15
   2   8  -3    4.32    0.16
  -2  -8   3    4.32    0.16
  -2  -8   3    4.10    0.14
   1   8  -3    0.16    0.03
   1   8  -3    0.27    0.03
  -1  -8   3    0.20    0.03
   0   8  -3    0.89    0.06
   0   8  -3    0.98    0.05
   0  -8   3    0.97    0.05
   0  -8   3    1.04    0.06
  -1   8  -3    2.16    0.09
  -1   8  -3    2.20    0.09
   1  -8   3    2.22    0.08
   1  -8   3    2.24    0.09
  -2   8  -3   37.40    1.15
  -2   8  -3   39.10    1.18
   2  -8   3   39.35    1.15
   2  -8   3   39.51    1.12
  -3   8  -3    0.20    0.03
  -3   8  -3    0.29    0.03
   3  -8   3    0.19    0.03
  -4   8  -3    5.13    0.16
  -4   8  -3    4.53    0.17
   4  -8   3    4.71    0.17
   4  -8   3    4.98    0.16
  -5   8  -3   68.01    2.00
  -5   8  -3   69.64    2.08
   5  -8   3   69.25    2.04
   5  -8   3   68.47    1.97
  -6   8  -3    6.17    0.19
  -6   8  -3    5.81    0.21
   6  -8   3    5.75    0.21
   6  -8   3    6.35    0.20
  -7   8  -3    2.48    0.09
  -7   8  -3    2.52    0.11
   7  -8   3    2.58    0.11
  -8   8  -3   31.96    0.91
  -8   8  -3   31.07    0.97
   8  -8   3   30.26    0.93
   8  -8   3   31.77    0.95
  -9   8  -3    0.04    0.03
   9  -8   3    0.06    0.03
   9  -8   3    0.07    0.03
 -10   8  -3    0.05    0.04
  10  -8   3    0.03    0.03
  10  -8   3    0.10    0.04
 -11   8  -3   39.93    1.21
  11  -8   3   38.91    1.20
  11  -8   3   39.21    1.18
 -12   8  -3    0.30    0.05
  12  -8   3    0.26    0.06
  12  -8   3    0.31    0.06
 -13   8  -3    0.04    0.04
  13  -8   3    0.08    0.05
  13  -8   3    0.05    0.04
 -14   8  -3    0.23    0.06
  14  -8   3    0.27    0.07
  14  -8   3    0.18    0.05
 -15   8  -3    0.24    0.06
  15  -8   3    0.22    0.06
  15  -8   3    0.27    0.07
 -16   8  -3    0.03    0.04
  16  -8   3    0.02    0.05
  16  -8   3    0.01    0.06
 -17   8  -3    4.70    0.20
  17  -8   3    4.38    0.22
  17  -8   3    4.52    0.23
 -18   8  -3   -0.03    0.05
  18  -8   3   -0.04    0.06
  18  -8   3   -0.05    0.06
 -19   8  -3   -0.01    0.05
 -19   8  -3   -0.05    0.05
  19  -8   3   -0.05    0.06
 -20   8  -3    0.70    0.10
  20  -8   3    0.57    0.11
 -16  -7   3    0.60    0.10
  15   7  -3   -0.01    0.06
 -15  -7   3    0.02    0.06
  14   7  -3    0.74    0.11
 -14  -7   3    0.75    0.10
  13   7  -3    0.28    0.07
 -13  -7   3    0.43    0.07
  12   7  -3    0.12    0.06
 -12  -7   3    0.14    0.05
  11   7  -3    4.76    0.20
  11   7  -3    4.46    0.21
 -11  -7   3    4.92    0.20
  10   7  -3    2.08    0.13
  10   7  -3    2.33    0.13
 -10  -7   3    2.26    0.12
   9   7  -3    0.94    0.08
   9   7  -3    0.80    0.09
  -9  -7   3    0.82    0.07
   8   7  -3   23.57    0.75
   8   7  -3   23.67    0.74
  -8  -7   3   24.30    0.72
   7   7  -3    0.15    0.04
   7   7  -3    0.11    0.04
  -7  -7   3    0.15    0.04
   6   7  -3    0.00    0.03
   6   7  -3   -0.01    0.03
  -6  -7   3    0.02    0.03
   5   7  -3   96.01    2.85
   5   7  -3   99.70    2.85
  -5  -7   3   93.87    2.77
   4   7  -3    4.05    0.16
   4   7  -3    4.29    0.16
   4   7  -3    4.25    0.14
  -4  -7   3    3.95    0.14
   3   7  -3    2.14    0.10
   3   7  -3    2.24    0.10
   3   7  -3    2.36    0.09
  -3  -7   3    2.26    0.09
   2   7  -3    0.56    0.05
  -2  -7   3    0.48    0.04
  -2  -7   3    0.51    0.04
   1   7  -3    7.96    0.26
  -1  -7   3    7.68    0.24
  -1  -7   3    7.88    0.26
   0   7  -3    0.91    0.05
   0   7  -3    0.85    0.05
   0  -7   3    0.76    0.04
   0  -7   3    0.83    0.05
  -1   7  -3  180.99    5.25
  -1   7  -3  168.38    6.37
   1  -7   3  170.77    5.18
   1  -7   3  172.87    4.99
  -2   7  -3    0.03    0.02
  -2   7  -3    0.01    0.02
   2  -7   3    0.01    0.02
   2  -7   3    0.01    0.02
  -3   7  -3    6.70    0.20
  -3   7  -3    5.88    0.21
   3  -7   3    5.61    0.20
   3  -7   3    6.22    0.19
  -4   7  -3   55.81    1.69
  -4   7  -3   54.90    1.63
   4  -7   3   56.98    1.66
   4  -7   3   56.62    1.61
  -5   7  -3    0.94    0.04
  -5   7  -3    0.94    0.05
   5  -7   3    0.72    0.05
   5  -7   3    0.90    0.05
  -6   7  -3    2.09    0.09
  -6   7  -3    2.21    0.08
   6  -7   3    1.94    0.09
   6  -7   3    2.18    0.09
  -7   7  -3   19.35    0.60
  -7   7  -3   19.42    0.56
   7  -7   3   18.94    0.59
   7  -7   3   18.78    0.58
  -8   7  -3    0.01    0.02
   8  -7   3   -0.01    0.02
   8  -7   3   -0.03    0.03
  -9   7  -3    0.74    0.07
   9  -7   3    0.94    0.07
   9  -7   3    0.83    0.06
 -10   7  -3   56.63    1.72
  10  -7   3   57.28    1.70
  10  -7   3   56.24    1.66
 -11   7  -3    1.93    0.10
  11  -7   3    1.84    0.11
  11  -7   3    2.01    0.12
 -12   7  -3    0.17    0.04
  12  -7   3    0.12    0.05
  12  -7   3    0.16    0.04
 -13   7  -3    1.56    0.10
  13  -7   3    1.46    0.11
  13  -7   3    1.41    0.11
 -14   7  -3    0.66    0.08
  14  -7   3    0.59    0.08
  14  -7   3    0.52    0.08
 -15   7  -3    0.03    0.04
  15  -7   3    0.06    0.06
  15  -7   3    0.02    0.05
 -16   7  -3    2.95    0.15
  16  -7   3    2.74    0.16
  16  -7   3    3.09    0.18
 -17   7  -3    0.01    0.05
  17  -7   3   -0.07    0.05
  17  -7   3    0.00    0.06
 -18   7  -3   -0.05    0.05
  18  -7   3   -0.03    0.06
  18  -7   3   -0.02    0.07
 -19   7  -3    1.12    0.12
  19  -7   3    1.24    0.14
  20  -7   3    0.11    0.08
  16   6  -3    0.57    0.11
 -16  -6   3    0.58    0.10
  15   6  -3    0.30    0.09
 -15  -6   3    0.36    0.08
  14   6  -3    0.05    0.06
 -14  -6   3    0.07    0.05
  13   6  -3   -0.03    0.05
 -13  -6   3    0.01    0.05
  12   6  -3    0.96    0.11
 -12  -6   3    0.97    0.09
  11   6  -3    4.34    0.20
  11   6  -3    4.33    0.18
 -11  -6   3    4.29    0.18
  10   6  -3    1.72    0.10
  10   6  -3    1.62    0.12
 -10  -6   3    1.65    0.10
   9   6  -3    7.86    0.28
   9   6  -3    7.90    0.29
  -9  -6   3    7.96    0.27
   8   6  -3    0.06    0.03
   8   6  -3   -0.02    0.04
  -8  -6   3    0.02    0.03
   7   6  -3    0.12    0.04
   7   6  -3    0.15    0.04
  -7  -6   3    0.20    0.04
   6   6  -3   65.09    1.88
   6   6  -3   62.91    1.89
  -6  -6   3   62.65    1.83
   5   6  -3    5.97    0.21
   5   6  -3    6.16    0.19
   5   6  -3    6.19    0.22
  -5  -6   3    5.75    0.20
   4   6  -3    1.54    0.08
   4   6  -3    1.70    0.08
   4   6  -3    1.78    0.07
  -4  -6   3    1.55    0.07
   3   6  -3    1.86    0.07
   3   6  -3    1.76    0.08
   3   6  -3    1.50    0.08
  -3  -6   3    1.35    0.07
   2   6  -3    8.04    0.26
   2   6  -3    8.01    0.26
  -2  -6   3    7.92    0.25
   1   6  -3    0.42    0.03
   1   6  -3    0.42    0.03
  -1  -6   3    0.46    0.03
  -1  -6   3    0.43    0.03
   0   6  -3   67.64    1.99
   0   6  -3   66.28    1.92
   0  -6   3   64.89    1.91
   0  -6   3   63.90    1.96
  -1   6  -3    0.31    0.03
   1  -6   3    0.26    0.03
   1  -6   3    0.30    0.03
  -2   6  -3    0.34    0.03
  -2   6  -3    0.21    0.03
   2  -6   3    0.23    0.02
   2  -6   3    0.23    0.02
  -3   6  -3    7.84    0.25
  -3   6  -3    8.46    0.26
   3  -6   3    8.19    0.25
   3  -6   3    7.77    0.25
  -4   6  -3    0.07    0.02
  -4   6  -3    0.09    0.01
   4  -6   3    0.11    0.02
   4  -6   3    0.05    0.02
  -5   6  -3    0.08    0.01
  -5   6  -3    0.04    0.02
   5  -6   3    0.04    0.02
   5  -6   3    0.06    0.02
  -6   6  -3   14.81    0.46
  -6   6  -3   14.92    0.43
   6  -6   3   14.05    0.45
   6  -6   3   14.54    0.45
  -7   6  -3    0.47    0.04
   7  -6   3    0.34    0.04
  -8   6  -3    0.12    0.03
   8  -6   3    0.10    0.03
   8  -6   3    0.06    0.03
  -9   6  -3   42.97    1.32
   9  -6   3   42.53    1.28
   9  -6   3   44.61    1.30
 -10   6  -3    1.20    0.07
  10  -6   3    1.27    0.09
  10  -6   3    1.04    0.08
 -11   6  -3    0.00    0.03
  11  -6   3   -0.08    0.03
  11  -6   3    0.01    0.04
 -12   6  -3    4.97    0.19
  12  -6   3    5.01    0.21
  12  -6   3    5.32    0.22
 -13   6  -3    0.07    0.04
  13  -6   3    0.09    0.05
  13  -6   3    0.03    0.05
 -14   6  -3    0.07    0.04
  14  -6   3    0.00    0.05
  14  -6   3   -0.01    0.04
 -15   6  -3    5.50    0.22
  15  -6   3    5.53    0.24
  15  -6   3    5.85    0.25
 -16   6  -3    0.04    0.05
  16  -6   3    0.03    0.05
  16  -6   3    0.01    0.06
 -17   6  -3   -0.02    0.05
  17  -6   3    0.05    0.06
  17  -6   3   -0.08    0.05
 -18   6  -3    3.39    0.18
 -18   6  -3    3.36    0.17
  18  -6   3    3.29    0.21
  18  -6   3    3.22    0.20
 -19   6  -3   -0.02    0.05
  19  -6   3   -0.04    0.06
  20  -6   3    0.06    0.07
  16   5  -3    4.64    0.25
 -16  -5   3    4.61    0.23
  15   5  -3    0.37    0.09
 -15  -5   3    0.48    0.08
  14   5  -3    0.22    0.07
 -14  -5   3    0.36    0.07
  13   5  -3    0.84    0.10
 -13  -5   3    0.74    0.09
  12   5  -3    0.17    0.06
 -12  -5   3    0.28    0.06
  11   5  -3    0.48    0.06
  11   5  -3    0.41    0.07
 -11  -5   3    0.48    0.06
  10   5  -3    4.95    0.21
  10   5  -3    5.41    0.20
 -10  -5   3    5.20    0.20
   9   5  -3    0.21    0.04
   9   5  -3    0.30    0.06
  -9  -5   3    0.23    0.04
   8   5  -3    0.04    0.04
   8   5  -3    0.03    0.03
  -8  -5   3    0.12    0.03
   7   5  -3   28.64    0.85
   7   5  -3   28.43    0.86
  -7  -5   3   26.89    0.83
   6   5  -3    2.91    0.12
   6   5  -3    2.96    0.12
  -6  -5   3    2.84    0.11
  -6  -5   3    2.74    0.09
   5   5  -3    3.52    0.13
   5   5  -3    3.39    0.13
  -5  -5   3    3.19    0.12
   4   5  -3    0.70    0.03
   4   5  -3    0.57    0.05
   4   5  -3    0.51    0.05
  -4  -5   3    0.51    0.04
   3   5  -3    4.03    0.13
   3   5  -3    3.97    0.14
   3   5  -3    3.98    0.14
  -3  -5   3    3.93    0.13
   2   5  -3    0.52    0.04
   2   5  -3    0.54    0.04
  -2  -5   3    0.53    0.03
   1   5  -3    2.02    0.06
   1   5  -3    1.50    0.07
   1   5  -3    2.07    0.08
  -1  -5   3    1.67    0.06
  -1  -5   3    1.49    0.07
   0   5  -3    1.60    0.07
   0  -5   3    1.68    0.07
  -1   5  -3    0.01    0.01
  -1   5  -3    0.03    0.01
   1  -5   3    0.03    0.01
   1  -5   3    0.03    0.01
  -2   5  -3   40.28    1.19
  -2   5  -3   39.45    1.15
   2  -5   3   38.71    1.13
   2  -5   3   39.21    1.17
  -3   5  -3    1.83    0.07
  -3   5  -3    2.02    0.07
  -4   5  -3    0.80    0.04
   4  -5   3    0.82    0.04
  -5   5  -3   27.07    0.78
  -5   5  -3   26.99    0.82
   5  -5   3   27.08    0.79
   5  -5   3   26.55    0.80
  -6   5  -3    0.27    0.03
  -6   5  -3    0.33    0.02
   6  -5   3    0.32    0.04
  -7   5  -3    0.07    0.02
   7  -5   3    0.05    0.02
   7  -5   3    0.04    0.03
  -8   5  -3   21.71    0.69
   8  -5   3   22.67    0.68
   8  -5   3   22.07    0.67
  -9   5  -3    0.00    0.02
   9  -5   3   -0.02    0.02
   9  -5   3    0.00    0.03
 -10   5  -3    1.58    0.08
  10  -5   3    1.27    0.08
  10  -5   3    1.50    0.10
 -11   5  -3    0.63    0.06
  11  -5   3    0.73    0.07
  11  -5   3    0.91    0.09
 -12   5  -3    2.26    0.11
  12  -5   3    2.25    0.13
  12  -5   3    2.25    0.12
 -13   5  -3    0.47    0.06
  13  -5   3    0.46    0.08
  13  -5   3    0.44    0.07
 -14   5  -3    7.37    0.27
  14  -5   3    7.36    0.29
  14  -5   3    7.66    0.30
 -15   5  -3    0.67    0.08
  15  -5   3    0.37    0.08
  15  -5   3    0.51    0.08
 -16   5  -3    0.18    0.05
  16  -5   3    0.12    0.07
  16  -5   3    0.15    0.06
 -17   5  -3    3.24    0.16
  17  -5   3    3.46    0.19
  17  -5   3    3.58    0.20
 -18   5  -3    0.21    0.06
  18  -5   3    0.21    0.08
 -19   5  -3    0.12    0.07
  19  -5   3    0.17    0.07
  20  -5   3    0.02    0.07
  17   4  -3    7.01    0.33
 -17  -4   3    7.35    0.31
  16   4  -3    0.31    0.09
 -16  -4   3    0.32    0.08
  15   4  -3    0.14    0.07
 -15  -4   3    0.11    0.06
  14   4  -3    1.56    0.13
 -14  -4   3    1.65    0.12
  13   4  -3    1.34    0.11
 -13  -4   3    1.13    0.10
  12   4  -3    0.30    0.07
 -12  -4   3    0.23    0.06
  11   4  -3    0.45    0.05
  11   4  -3    0.22    0.05
 -11  -4   3    0.43    0.06
  10   4  -3    0.14    0.05
  10   4  -3    0.07    0.04
 -10  -4   3    0.09    0.04
   9   4  -3    0.34    0.05
   9   4  -3    0.40    0.06
  -9  -4   3    0.51    0.06
   8   4  -3   84.78    2.51
   8   4  -3   87.28    2.48
  -8  -4   3   81.60    2.43
   7   4  -3    2.57    0.11
   7   4  -3    2.36    0.11
  -7  -4   3    2.57    0.11
  -7  -4   3    2.49    0.09
   6   4  -3    0.24    0.04
   6   4  -3    0.41    0.04
  -6  -4   3    0.36    0.02
  -6  -4   3    0.36    0.04
   5   4  -3   11.66    0.38
   5   4  -3   12.92    0.38
  -5  -4   3   12.00    0.37
  -5  -4   3   11.69    0.37
   4   4  -3    1.63    0.07
   4   4  -3    1.55    0.07
  -4  -4   3    1.53    0.07
   3   4  -3    1.40    0.06
   3   4  -3    1.54    0.07
  -3  -4   3    1.44    0.06
   2   4  -3  317.58    9.04
   2   4  -3  292.27    9.10
   2   4  -3  316.49    9.42
  -2  -4   3  309.65    8.86
   1   4  -3    0.76    0.04
   0   4  -3    0.30    0.02
  -1   4  -3   72.63    2.09
  -1   4  -3   73.46    2.15
   1  -4   3   69.74    2.08
   1  -4   3   69.42    2.12
   2  -4   3    0.30    0.02
  -3   4  -3    0.15    0.02
  -3   4  -3    0.12    0.01
   3  -4   3    0.12    0.02
  -4   4  -3   38.67    1.19
  -4   4  -3   40.18    1.15
   4  -4   3   42.08    1.17
   4  -4   3   37.62    1.15
  -5   4  -3    0.70    0.04
  -5   4  -3    0.79    0.03
   5  -4   3    0.76    0.05
  -6   4  -3    1.84    0.08
   6  -4   3    1.73    0.08
  -7   4  -3   27.84    0.86
   7  -4   3   27.14    0.84
   7  -4   3   29.69    0.85
  -8   4  -3    0.01    0.02
   8  -4   3    0.03    0.03
   8  -4   3    0.02    0.02
  -9   4  -3    0.21    0.03
   9  -4   3    0.17    0.04
   9  -4   3    0.17    0.04
 -10   4  -3    0.81    0.06
  10  -4   3    0.95    0.07
  10  -4   3    0.77    0.08
 -11   4  -3    0.03    0.03
  11  -4   3    0.02    0.03
  11  -4   3    0.02    0.04
 -12   4  -3    1.26    0.08
  12  -4   3    1.25    0.09
  12  -4   3    1.09    0.10
 -13   4  -3   42.00    1.30
  13  -4   3   42.63    1.28
  13  -4   3   42.42    1.30
 -14   4  -3    0.12    0.04
  14  -4   3    0.14    0.05
  14  -4   3    0.08    0.06
 -15   4  -3    0.03    0.04
  15  -4   3    0.05    0.06
  15  -4   3    0.06    0.05
 -16   4  -3    3.70    0.17
  16  -4   3    3.95    0.21
  16  -4   3    3.88    0.20
  17  -4   3   -0.03    0.05
  17  -4   3   -0.03    0.07
 -18   4  -3    0.29    0.07
  18  -4   3    0.29    0.08
 -19   4  -3    0.25    0.08
  19  -4   3    0.31    0.09
  17   3  -3    0.12    0.07
 -17  -3   3    0.25    0.08
  16   3  -3    0.09    0.06
 -16  -3   3    0.09    0.06
  15   3  -3    4.30    0.22
 -15  -3   3    4.40    0.20
  14   3  -3    1.09    0.11
 -14  -3   3    0.95    0.10
  13   3  -3    3.84    0.19
 -13  -3   3    3.37    0.17
  12   3  -3    0.84    0.09
 -12  -3   3    0.86    0.08
  11   3  -3    0.09    0.03
  11   3  -3    0.06    0.04
 -11  -3   3    0.07    0.04
  10   3  -3    1.52    0.10
  10   3  -3    1.62    0.09
 -10  -3   3    1.58    0.09
   9   3  -3   29.25    0.92
   9   3  -3   31.35    0.90
  -9  -3   3   28.91    0.89
   8   3  -3    3.61    0.14
   8   3  -3    3.50    0.15
  -8  -3   3    3.36    0.14
  -8  -3   3    3.44    0.12
   7   3  -3    0.99    0.06
   7   3  -3    1.02    0.07
  -7  -3   3    1.01    0.04
  -7  -3   3    0.98    0.06
   6   3  -3    6.64    0.23
   6   3  -3    7.06    0.22
  -6  -3   3    6.58    0.21
  -6  -3   3    6.33    0.22
   5   3  -3    0.36    0.04
  -5  -3   3    0.49    0.04
  -5  -3   3    0.42    0.02
   4   3  -3    0.73    0.04
   4   3  -3    0.67    0.04
  -4  -3   3    0.74    0.04
   3   3  -3  158.87    4.54
   3   3  -3  150.15    4.58
  -3  -3   3  151.86    4.44
   2   3  -3    0.77    0.04
  -2  -3   3    0.68    0.04
   1   3  -3   -0.01    0.01
   1   3  -3    0.02    0.01
   1   3  -3   -0.01    0.00
  -1  -3   3    0.01    0.01
   0   3  -3   77.55    2.21
   0   3  -3   77.97    2.26
   0  -3   3   72.79    2.23
   0  -3   3   71.51    2.18
  -2   3  -3    0.22    0.01
  -3   3  -3  180.18    5.46
  -3   3  -3  186.74    5.26
   3  -3   3  179.50    5.24
   3  -3   3  177.83    5.34
  -5   3  -3    0.06    0.02
   5  -3   3    0.02    0.01
   5  -3   3    0.06    0.02
  -6   3  -3   25.09    0.71
  -6   3  -3   23.16    0.75
   6  -3   3   23.46    0.73
   6  -3   3   26.10    0.74
  -7   3  -3    0.00    0.02
   7  -3   3    0.00    0.02
   7  -3   3    0.02    0.03
  -8   3  -3    0.34    0.04
   8  -3   3    0.25    0.04
   8  -3   3    0.22    0.04
  -9   3  -3    0.99    0.06
   9  -3   3    1.15    0.07
 -10   3  -3    1.25    0.07
  10  -3   3    1.28    0.08
  10  -3   3    1.35    0.10
 -11   3  -3    0.00    0.03
  11  -3   3    0.04    0.04
  11  -3   3   -0.02    0.04
 -12   3  -3   37.95    1.17
  12  -3   3   38.18    1.17
  12  -3   3   37.89    1.15
 -13   3  -3    0.15    0.04
  13  -3   3    0.14    0.06
  13  -3   3    0.16    0.05
 -14   3  -3    0.07    0.04
  14  -3   3    0.03    0.06
  14  -3   3    0.09    0.05
 -15   3  -3    3.86    0.17
  15  -3   3    3.90    0.20
  15  -3   3    3.62    0.20
 -16   3  -3    0.05    0.05
  16  -3   3    0.08    0.07
  16  -3   3    0.01    0.05
 -17   3  -3    0.04    0.06
  17  -3   3    0.08    0.06
 -18   3  -3    3.41    0.19
  18  -3   3    3.67    0.21
 -19   3  -3    0.14    0.07
  19  -3   3    0.30    0.09
  18   2  -3    0.08    0.07
 -18  -2   3    0.19    0.07
  17   2  -3    0.34    0.09
 -17  -2   3    0.28    0.08
  16   2  -3    0.44    0.09
 -16  -2   3    0.39    0.08
  15   2  -3    1.92    0.15
 -15  -2   3    1.86    0.13
  14   2  -3    0.29    0.07
 -14  -2   3    0.45    0.07
  13   2  -3    6.48    0.27
 -13  -2   3    6.31    0.25
  12   2  -3    0.04    0.05
 -12  -2   3   -0.02    0.04
  11   2  -3    0.38    0.06
 -11  -2   3    0.61    0.07
  10   2  -3    0.79    0.08
  10   2  -3    0.98    0.06
 -10  -2   3    0.88    0.07
   9   2  -3    0.69    0.06
   9   2  -3    0.79    0.05
  -9  -2   3    0.79    0.06
  -9  -2   3    0.75    0.04
   8   2  -3    1.07    0.06
   8   2  -3    1.13    0.07
  -8  -2   3    1.07    0.07
  -8  -2   3    1.13    0.05
   7   2  -3    6.94    0.24
   7   2  -3    7.37    0.23
  -7  -2   3    6.84    0.23
  -7  -2   3    7.01    0.22
   6   2  -3    0.85    0.06
   6   2  -3    0.90    0.05
  -6  -2   3    0.93    0.05
  -6  -2   3    0.95    0.04
   5   2  -3    4.18    0.16
   5   2  -3    4.01    0.15
  -5  -2   3    4.86    0.15
  -5  -2   3    4.67    0.14
   4   2  -3    2.78    0.10
   4   2  -3    2.60    0.10
  -4  -2   3    2.44    0.10
  -4  -2   3    2.86    0.09
   3   2  -3    0.47    0.03
   3   2  -3    0.36    0.03
  -3  -2   3    0.51    0.03
   2   2  -3    0.02    0.01
   2   2  -3    0.06    0.01
  -2  -2   3    0.04    0.01
   1   2  -3   30.49    0.87
   1   2  -3   29.29    0.88
  -1  -2   3   29.82    0.89
  -1  -2   3   28.91    0.85
  -1   2  -3    0.04    0.01
   1  -2   3    0.03    0.01
  -2   2  -3   53.68    1.76
  -2   2  -3   57.94    1.70
   2  -2   3   59.57    1.66
   2  -2   3   60.30    1.72
   3  -2   3    0.14    0.02
  -4   2  -3    1.22    0.05
   4  -2   3    1.23    0.06
  -5   2  -3  207.40    6.71
  -5   2  -3  228.16    6.46
   5  -2   3  236.43    6.59
   5  -2   3  218.87    6.48
  -6   2  -3    0.27    0.02
  -6   2  -3    0.15    0.03
   6  -2   3    0.18    0.03
   6  -2   3    0.20    0.04
  -7   2  -3    0.02    0.01
  -7   2  -3    0.03    0.02
   7  -2   3    0.01    0.02
   7  -2   3    0.04    0.03
  -8   2  -3    0.76    0.05
  -8   2  -3    0.53    0.03
   8  -2   3    0.66    0.07
   8  -2   3    0.77    0.06
  -9   2  -3    0.29    0.04
  -9   2  -3    0.31    0.02
   9  -2   3    0.20    0.05
   9  -2   3    0.28    0.04
 -10   2  -3    0.79    0.06
  10  -2   3    0.69    0.07
  10  -2   3    0.54    0.07
 -11   2  -3    9.91    0.34
  11  -2   3   10.62    0.36
  11  -2   3   10.06    0.36
 -12   2  -3    0.24    0.04
  12  -2   3    0.08    0.04
  12  -2   3    0.26    0.07
 -13   2  -3    0.14    0.04
  13  -2   3    0.10    0.06
  13  -2   3    0.15    0.05
 -14   2  -3    9.86    0.35
  14  -2   3   10.25    0.37
  14  -2   3   10.26    0.38
 -15   2  -3    0.32    0.06
  15  -2   3    0.32    0.08
  15  -2   3    0.15    0.06
  16  -2   3    0.02    0.07
  16  -2   3    0.11    0.06
 -17   2  -3    1.75    0.13
  17  -2   3    1.94    0.15
 -18   2  -3    0.01    0.06
  18  -2   3    0.01    0.07
  19  -2   3    0.06    0.07
  18   1  -3    0.16    0.08
 -18  -1   3    0.19    0.07
  17   1  -3    0.23    0.08
 -17  -1   3    0.30    0.08
  16   1  -3    0.22    0.07
 -16  -1   3    0.19    0.06
  15   1  -3    0.71    0.10
 -15  -1   3    0.88    0.09
  14   1  -3    2.78    0.16
 -14  -1   3    3.18    0.16
  13   1  -3    0.22    0.06
 -13  -1   3    0.24    0.06
  12   1  -3   -0.01    0.04
 -12  -1   3   -0.02    0.03
  11   1  -3    1.64    0.10
 -11  -1   3    1.62    0.10
  10   1  -3    0.04    0.02
  10   1  -3    0.07    0.04
 -10  -1   3    0.08    0.03
 -10  -1   3    0.06    0.02
   9   1  -3    0.20    0.03
   9   1  -3    0.11    0.04
  -9  -1   3    0.22    0.03
  -9  -1   3    0.15    0.03
   8   1  -3   11.69    0.38
   8   1  -3   12.38    0.36
  -8  -1   3   11.36    0.36
  -8  -1   3   11.28    0.37
   7   1  -3    2.13    0.09
   7   1  -3    1.95    0.10
  -7  -1   3    2.19    0.09
  -7  -1   3    2.28    0.08
   6   1  -3    3.23    0.11
   6   1  -3    2.70    0.12
  -6  -1   3    3.31    0.12
  -6  -1   3    3.28    0.11
   5   1  -3  175.38    5.36
   5   1  -3  193.20    5.26
  -5  -1   3  167.35    5.19
  -5  -1   3  181.35    5.37
  -4  -1   3    0.39    0.03
   3   1  -3    0.46    0.03
   2   1  -3   40.63    1.21
   2   1  -3   40.98    1.22
  -2  -1   3   40.79    1.19
  -2  -1   3   41.42    1.23
   0   1  -3    0.00    0.00
   0  -1   3    0.01    0.01
  -1   1  -3   80.81    2.34
   1  -1   3   80.25    2.32
   1  -1   3   77.96    2.42
   2  -1   3    0.18    0.01
   3  -1   3    0.04    0.01
  -4   1  -3  114.01    3.36
  -4   1  -3  110.73    3.49
   4  -1   3  111.09    3.37
   4  -1   3  118.19    3.51
   4  -1   3  121.77    3.43
  -5   1  -3    0.08    0.02
   5  -1   3    0.09    0.02
   5  -1   3    0.07    0.03
   5  -1   3    0.06    0.01
  -6   1  -3    2.89    0.11
   6  -1   3    2.93    0.12
   6  -1   3    2.56    0.11
   6  -1   3    2.89    0.09
  -7   1  -3    1.46    0.07
   7  -1   3    1.74    0.06
   7  -1   3    1.51    0.09
   7  -1   3    1.68    0.08
  -8   1  -3    0.11    0.03
   8  -1   3    0.08    0.04
   8  -1   3    0.12    0.02
   8  -1   3    0.09    0.03
  -9   1  -3    0.60    0.05
   9  -1   3    0.62    0.06
   9  -1   3    0.39    0.06
   9  -1   3    0.62    0.04
 -10   1  -3   10.91    0.37
  10  -1   3   12.05    0.38
  10  -1   3   10.91    0.38
 -11   1  -3    0.00    0.02
  11  -1   3   -0.01    0.05
  11  -1   3   -0.03    0.03
 -12   1  -3    0.08    0.03
  12  -1   3    0.03    0.04
  12  -1   3    0.06    0.06
 -13   1  -3    9.83    0.33
  13  -1   3    9.36    0.36
  13  -1   3    9.73    0.35
 -14   1  -3    0.30    0.05
  14  -1   3    0.18    0.07
  14  -1   3    0.30    0.07
  15  -1   3    0.41    0.09
  15  -1   3    0.45    0.08
 -16   1  -3    1.90    0.13
  16  -1   3    1.94    0.15
 -17   1  -3    0.09    0.06
  17  -1   3    0.01    0.06
 -18   1  -3    0.24    0.08
  18  -1   3    0.34    0.08
  18   0  -3    4.23    0.24
 -18   0   3    4.68    0.22
  17   0  -3    0.42    0.09
 -17   0   3    0.52    0.09
  16   0  -3    0.23    0.07
 -16   0   3    0.18    0.06
  15   0  -3    4.85    0.23
 -15   0   3    4.96    0.21
  14   0  -3    0.05    0.05
 -14   0   3    0.02    0.04
  13   0  -3    0.03    0.05
 -13   0   3    0.11    0.05
  12   0  -3   11.47    0.41
 -12   0   3   11.93    0.39
  11   0  -3    0.10    0.04
 -11   0   3    0.10    0.03
 -11   0   3    0.09    0.04
  10   0  -3    0.52    0.04
  10   0  -3    0.42    0.06
 -10   0   3    0.49    0.06
 -10   0   3    0.46    0.04
   9   0  -3   14.19    0.40
   9   0  -3   12.62    0.43
  -9   0   3   12.65    0.41
  -9   0   3   12.81    0.41
   8   0  -3    0.03    0.02
   8   0  -3    0.04    0.02
  -8   0   3    0.00    0.02
  -8   0   3    0.02    0.02
   7   0  -3    0.12    0.02
   7   0  -3    0.10    0.03
  -7   0   3    0.19    0.03
  -7   0   3    0.14    0.02
   6   0  -3  312.67    8.43
   6   0  -3  276.60    8.57
  -6   0   3  281.90    8.32
  -6   0   3  284.69    8.66
   5   0  -3    1.04    0.06
  -5   0   3    1.31    0.06
  -5   0   3    1.24    0.05
  -4   0   3    0.07    0.01
  -4   0   3    0.14    0.02
   3   0  -3   10.08    0.31
   3   0  -3    9.97    0.30
  -3   0   3   10.31    0.30
  -3   0   3    9.80    0.31
   2   0  -3    0.11    0.01
   1   0  -3    0.01    0.01
   1   0  -3    0.02    0.01
  -1   0   3    0.01    0.01
   0   0  -3   59.13    1.77
   0   0   3   61.29    1.73
   0   0   3   58.66    1.83
  -1   0  -3    0.00    0.01
   1   0   3   -0.01    0.01
   1   0   3    0.02    0.01
   1   0   3    0.00    0.00
  -2   0  -3    0.00    0.01
   2   0   3    0.00    0.01
   2   0   3    0.00    0.01
   2   0   3    0.02    0.02
   3   0   3  172.22    5.15
   3   0   3  168.33    4.93
   3   0   3  170.87    5.01
   3   0   3  168.01    4.96
   4   0   3    5.15    0.18
   4   0   3    5.82    0.19
   5   0   3    3.08    0.10
   5   0   3    2.83    0.11
   5   0   3    3.01    0.12
   5   0   3    3.15    0.12
  -6   0  -3    6.63    0.22
   6   0   3    6.78    0.21
   6   0   3    7.01    0.23
   6   0   3    6.82    0.23
  -7   0  -3    0.13    0.03
   7   0   3    0.10    0.03
   7   0   3    0.11    0.02
   7   0   3    0.12    0.03
  -8   0  -3    0.95    0.05
   8   0   3    0.81    0.05
   8   0   3    0.80    0.06
   8   0   3    0.85    0.07
  -9   0  -3    5.15    0.19
   9   0   3    5.62    0.18
   9   0   3    5.21    0.21
   9   0   3    5.79    0.21
 -10   0  -3    0.03    0.02
  10   0   3    0.02    0.03
  10   0   3   -0.01    0.05
 -11   0  -3    0.16    0.03
  11   0   3    0.13    0.06
  11   0   3    0.07    0.04
 -12   0  -3    9.49    0.32
  12   0   3    8.99    0.35
  12   0   3    9.64    0.34
 -13   0  -3    0.84    0.07
  13   0   3    0.64    0.09
  13   0   3    0.76    0.09
  14   0   3    0.86    0.10
  14   0   3    0.67    0.10
 -15   0  -3    0.10    0.05
  15   0   3    0.12    0.06
 -16   0  -3    0.03    0.05
  16   0   3    0.02    0.06
 -17   0  -3    0.28    0.07
  17   0   3    0.09    0.07
 -18   0  -3    1.07    0.12
  18   0   3    1.12    0.13
  19  -1  -3    2.97    0.20
 -19   1   3    2.87    0.18
  18  -1  -3    1.48    0.14
 -18   1   3    1.39    0.13
  17  -1  -3    0.42    0.09
 -17   1   3    0.60    0.09
  16  -1  -3    1.70    0.14
 -16   1   3    1.84    0.13
  15  -1  -3    0.14    0.06
 -15   1   3    0.10    0.05
  14  -1  -3   -0.06    0.04
 -14   1   3    0.05    0.04
  13  -1  -3   26.19    0.84
 -13   1   3   26.12    0.80
  12  -1  -3    0.97    0.09
 -12   1   3    1.01    0.07
 -12   1   3    0.93    0.08
  11  -1  -3    0.14    0.04
 -11   1   3    0.12    0.04
 -11   1   3    0.12    0.03
  10  -1  -3    0.40    0.04
  10  -1  -3    0.35    0.05
 -10   1   3    0.29    0.05
 -10   1   3    0.46    0.04
   9  -1  -3    0.07    0.02
   9  -1  -3    0.05    0.03
  -9   1   3    0.04    0.02
  -9   1   3    0.06    0.03
   8  -1  -3    0.04    0.03
   8  -1  -3    0.01    0.01
  -8   1   3    0.04    0.02
  -8   1   3    0.00    0.02
   7  -1  -3   28.51    0.78
   7  -1  -3   26.96    0.81
  -7   1   3   25.30    0.78
  -7   1   3   25.58    0.81
   6  -1  -3    0.72    0.05
  -6   1   3    0.87    0.05
  -6   1   3    0.77    0.04
   5  -1  -3    0.08    0.02
  -5   1   3    0.07    0.02
  -5   1   3    0.13    0.02
   4  -1  -3  168.43    5.04
   4  -1  -3  170.23    4.95
  -4   1   3  166.05    4.89
  -4   1   3  174.36    5.11
   3  -1  -3    0.01    0.01
   3  -1  -3    0.02    0.01
  -3   1   3    0.07    0.01
  -3   1   3    0.07    0.01
   2  -1  -3    0.31    0.02
   1  -1  -3   16.79    0.49
   1  -1  -3   16.25    0.49
  -1   1   3   16.59    0.51
  -1   1   3   16.53    0.48
   0  -1  -3    0.01    0.01
   0  -1  -3    0.01    0.01
   0   1   3    0.00    0.01
   0   1   3    0.04    0.01
   1   1   3    0.02    0.01
   1   1   3    0.08    0.02
   1   1   3    0.00    0.01
   2   1   3  268.33    8.63
   2   1   3  262.98    8.07
   2   1   3  269.33    7.69
   2   1   3  268.94    7.80
   3   1   3    0.11    0.02
   3   1   3    0.03    0.02
   3   1   3    0.07    0.01
   3   1   3    0.08    0.01
   4   1   3    2.34    0.09
   4   1   3    2.32    0.10
   4   1   3    2.55    0.10
   4   1   3    2.41    0.09
   5   1   3   33.59    1.00
   5   1   3   34.36    1.02
   5   1   3   34.03    1.04
   5   1   3   34.59    1.00
   6   1   3    2.17    0.08
   6   1   3    2.07    0.09
   6   1   3    2.14    0.10
   6   1   3    2.15    0.10
  -7  -1  -3    0.73    0.05
   7   1   3    0.78    0.05
   7   1   3    0.69    0.05
   7   1   3    0.63    0.07
  -8  -1  -3   53.70    1.68
   8   1   3   57.21    1.63
   8   1   3   55.56    1.63
   8   1   3   56.55    1.66
  -9  -1  -3    0.28    0.04
   9   1   3    0.28    0.03
   9   1   3    0.30    0.05
   9   1   3    0.25    0.06
 -10  -1  -3    0.10    0.03
  10   1   3    0.05    0.04
  10   1   3    0.03    0.04
 -11  -1  -3    1.70    0.09
  11   1   3    1.76    0.11
  11   1   3    2.04    0.13
 -12  -1  -3    0.50    0.06
  12   1   3    0.39    0.08
  12   1   3    0.51    0.07
  13   1   3    1.74    0.12
  13   1   3    1.77    0.14
 -14  -1  -3    0.43    0.07
  14   1   3    0.26    0.07
 -15  -1  -3    0.14    0.05
  15   1   3    0.14    0.06
 -16  -1  -3    0.00    0.05
  16   1   3   -0.02    0.06
 -17  -1  -3    2.84    0.17
  17   1   3    3.31    0.19
  18   1   3   -0.03    0.06
  19  -2  -3    0.40    0.09
 -19   2   3    0.43    0.09
  18  -2  -3    0.25    0.08
 -18   2   3    0.32    0.08
  17  -2  -3    1.85    0.14
 -17   2   3    1.74    0.13
  16  -2  -3    0.07    0.06
 -16   2   3    0.06    0.05
  15  -2  -3    0.20    0.07
 -15   2   3    0.27    0.06
  14  -2  -3   15.25    0.53
 -14   2   3   15.61    0.50
  13  -2  -3    2.22    0.14
 -13   2   3    2.51    0.13
 -13   2   3    2.45    0.11
  12  -2  -3    0.84    0.08
 -12   2   3    0.86    0.07
 -12   2   3    0.87    0.06
  11  -2  -3    0.10    0.04
 -11   2   3    0.05    0.04
 -11   2   3    0.05    0.03
  10  -2  -3    0.63    0.07
  10  -2  -3    0.62    0.04
 -10   2   3    0.55    0.05
 -10   2   3    0.66    0.06
   9  -2  -3    4.07    0.13
   9  -2  -3    3.83    0.16
  -9   2   3    4.05    0.15
  -9   2   3    3.88    0.14
   8  -2  -3   13.57    0.39
   8  -2  -3   13.77    0.42
  -8   2   3   12.65    0.40
  -8   2   3   12.54    0.41
   7  -2  -3   -0.01    0.01
   7  -2  -3    0.00    0.02
  -7   2   3    0.03    0.02
  -7   2   3    0.03    0.02
   6  -2  -3    2.41    0.10
  -6   2   3    2.68    0.10
  -6   2   3    2.99    0.10
   5  -2  -3   72.30    2.04
   5  -2  -3   69.72    2.09
  -5   2   3   65.77    2.01
  -5   2   3   68.71    2.09
  -4   2   3    0.53    0.03
  -4   2   3    0.57    0.03
   3  -2  -3    0.00    0.01
   3  -2  -3    0.00    0.01
  -3   2   3    0.01    0.01
  -3   2   3    0.00    0.01
   2  -2  -3    2.64    0.09
   2  -2  -3    2.77    0.09
  -2   2   3    2.64    0.10
  -2   2   3    2.69    0.09
  -1   2   3    0.13    0.02
   0   2   3    0.36    0.03
  -1  -2  -3  119.36    3.63
   1   2   3  126.41    3.56
   1   2   3  122.61    3.73
   2   2   3    0.20    0.02
   2   2   3    0.23    0.02
   2   2   3    0.25    0.03
   3   2   3    5.07    0.18
   3   2   3    5.60    0.19
   3   2   3    5.65    0.18
   3   2   3    5.15    0.17
   4   2   3   11.00    0.34
   4   2   3   10.76    0.34
   4   2   3   10.62    0.35
   4   2   3   11.11    0.34
   5   2   3    1.20    0.06
   5   2   3    1.19    0.07
   5   2   3    1.23    0.06
   5   2   3    1.26    0.07
   6   2   3    0.09    0.02
   6   2   3    0.10    0.03
   6   2   3    0.04    0.03
   6   2   3    0.14    0.03
   7   2   3   25.13    0.77
   7   2   3   25.70    0.79
   7   2   3   24.90    0.76
   7   2   3   25.68    0.77
  -8  -2  -3    0.09    0.02
   8   2   3    0.12    0.03
   8   2   3    0.12    0.04
   8   2   3    0.07    0.03
  -9  -2  -3    0.47    0.05
   9   2   3    0.39    0.05
   9   2   3    0.47    0.05
   9   2   3    0.44    0.07
 -10  -2  -3    0.27    0.04
  10   2   3    0.34    0.04
  10   2   3    0.34    0.06
  10   2   3    0.49    0.07
 -11  -2  -3    0.66    0.06
  11   2   3    0.51    0.08
  11   2   3    0.70    0.08
 -12  -2  -3    0.11    0.04
  12   2   3    0.10    0.06
  12   2   3    0.16    0.05
 -13  -2  -3    1.04    0.09
  13   2   3    1.09    0.10
 -14  -2  -3    1.28    0.11
  14   2   3    1.40    0.12
 -15  -2  -3    0.40    0.07
  15   2   3    0.33    0.08
 -16  -2  -3    2.18    0.15
  16   2   3    2.30    0.16
 -17  -2  -3   -0.01    0.05
  17   2   3   -0.02    0.07
  19  -3  -3    0.05    0.07
 -19   3   3   -0.03    0.06
  18  -3  -3    0.49    0.09
 -18   3   3    0.54    0.09
  17  -3  -3    0.06    0.06
 -17   3   3    0.00    0.05
  16  -3  -3    0.14    0.06
 -16   3   3    0.19    0.06
  15  -3  -3   21.36    0.72
 -15   3   3   22.39    0.69
  14  -3  -3    1.44    0.11
 -14   3   3    1.33    0.09
 -14   3   3    1.34    0.10
  13  -3  -3    0.57    0.08
 -13   3   3    0.74    0.07
 -13   3   3    0.69    0.07
  12  -3  -3    1.72    0.11
 -12   3   3    1.75    0.10
 -12   3   3    1.62    0.09
  11  -3  -3    0.01    0.03
 -11   3   3    0.03    0.03
 -11   3   3    0.01    0.03
  10  -3  -3    0.76    0.07
 -10   3   3    0.73    0.06
 -10   3   3    0.85    0.06
   9  -3  -3   60.23    1.81
   9  -3  -3   64.76    1.77
  -9   3   3   59.37    1.76
  -9   3   3   59.56    1.84
   8  -3  -3    0.49    0.05
  -8   3   3    0.44    0.04
  -8   3   3    0.42    0.04
  -7   3   3    1.63    0.07
  -7   3   3    1.68    0.07
   6  -3  -3  112.68    3.24
   6  -3  -3  115.83    3.30
  -6   3   3  106.75    3.19
  -6   3   3  107.10    3.33
   5  -3  -3    0.05    0.02
   5  -3  -3    0.01    0.01
  -5   3   3    0.11    0.02
  -5   3   3    0.10    0.02
   4  -3  -3    0.01    0.01
   4  -3  -3    0.01    0.01
  -4   3   3    0.04    0.02
  -4   3   3    0.05    0.01
   3  -3  -3  140.98    4.22
   3  -3  -3  138.53    4.25
  -3   3   3  145.03    4.36
  -3   3   3  149.69    4.12
  -2   3   3    4.44    0.15
  -1   3   3    0.72    0.04
   0  -3  -3   10.44    0.32
   0   3   3   11.10    0.31
   0   3   3   10.37    0.33
   0   3   3   10.21    0.34
  -1  -3  -3    0.03    0.01
   1   3   3    0.00    0.01
   1   3   3    0.04    0.01
   1   3   3    0.03    0.02
   2   3   3    0.88    0.04
   2   3   3    0.82    0.04
   2   3   3    0.84    0.05
   2   3   3    0.80    0.05
   3   3   3   80.75    2.53
   3   3   3   83.95    2.45
   3   3   3   85.05    2.45
   3   3   3   84.31    2.40
   4   3   3    0.13    0.02
   4   3   3    0.13    0.02
   4   3   3    0.09    0.03
   4   3   3    0.13    0.03
   5   3   3    0.00    0.02
   5   3   3   -0.01    0.02
   5   3   3    0.02    0.02
   5   3   3    0.00    0.02
   6   3   3   20.31    0.64
   6   3   3   20.74    0.62
   6   3   3   20.34    0.63
   6   3   3   20.21    0.62
   7   3   3    0.69    0.05
   7   3   3    0.71    0.07
   7   3   3    0.78    0.06
   7   3   3    0.72    0.06
   8   3   3    0.02    0.03
   8   3   3    0.06    0.04
   8   3   3    0.02    0.03
   8   3   3    0.02    0.02
  -9  -3  -3   14.63    0.48
   9   3   3   15.03    0.49
   9   3   3   14.34    0.49
   9   3   3   15.44    0.47
 -10  -3  -3    0.30    0.04
  10   3   3    0.31    0.04
  10   3   3    0.28    0.06
  10   3   3    0.30    0.06
 -11  -3  -3    0.85    0.07
  11   3   3    1.00    0.09
  11   3   3    0.90    0.10
 -12  -3  -3    2.71    0.14
  12   3   3    2.85    0.15
 -13  -3  -3    1.32    0.10
  13   3   3    1.33    0.11
 -14  -3  -3    0.31    0.07
  14   3   3    0.23    0.07
 -15  -3  -3    6.70    0.27
  15   3   3    6.54    0.29
 -16  -3  -3   -0.02    0.05
  16   3   3   -0.01    0.06
  17   3   3    0.23    0.08
  19  -4  -3    0.02    0.07
 -19   4   3    0.05    0.06
  18  -4  -3    0.09    0.07
 -18   4   3    0.19    0.06
  17  -4  -3    0.44    0.09
 -17   4   3    0.56    0.08
  16  -4  -3    8.87    0.36
 -16   4   3    9.34    0.33
  15  -4  -3    0.08    0.05
 -15   4   3    0.10    0.05
 -15   4   3    0.14    0.05
  14  -4  -3    0.92    0.09
 -14   4   3    0.95    0.08
 -14   4   3    0.91    0.08
  13  -4  -3    0.08    0.05
 -13   4   3    0.08    0.04
  12  -4  -3    0.20    0.05
 -12   4   3    0.30    0.05
 -12   4   3    0.29    0.04
  11  -4  -3    0.14    0.04
 -11   4   3    0.19    0.04
 -11   4   3    0.10    0.04
  10  -4  -3   24.67    0.77
 -10   4   3   24.81    0.74
 -10   4   3   24.43    0.77
   9  -4  -3    0.12    0.03
   9  -4  -3    0.22    0.02
  -9   4   3    0.15    0.03
  -9   4   3    0.19    0.03
   8  -4  -3    0.41    0.05
  -8   4   3    0.51    0.05
  -8   4   3    0.64    0.04
   7  -4  -3    4.68    0.17
   7  -4  -3    4.66    0.14
  -7   4   3    4.31    0.15
  -7   4   3    4.57    0.16
   6  -4  -3    0.03    0.01
   6  -4  -3    0.05    0.02
  -6   4   3    0.06    0.02
  -6   4   3    0.06    0.02
  -5   4   3    0.92    0.04
  -5   4   3    0.85    0.05
   4  -4  -3   60.51    1.79
   4  -4  -3   58.43    1.82
  -4   4   3   61.19    1.73
  -4   4   3   60.94    1.82
  -3   4   3    0.47    0.04
  -3   4   3    0.41    0.02
   2  -4  -3    0.03    0.01
  -2   4   3    0.01    0.01
  -2   4   3    0.04    0.01
  -2   4   3    0.05    0.02
   1  -4  -3   97.83    2.94
  -1   4   3   95.51    2.94
  -1   4   3   99.00    3.04
  -1   4   3  104.13    2.84
   0  -4  -3    1.01    0.05
   0   4   3    1.05    0.06
   0   4   3    0.98    0.05
  -1  -4  -3    1.16    0.05
   1   4   3    1.28    0.06
   1   4   3    1.28    0.06
   1   4   3    1.30    0.05
  -2  -4  -3    8.38    0.27
   2   4   3    8.94    0.26
   2   4   3    8.57    0.27
   2   4   3    8.05    0.28
   3   4   3    3.75    0.14
   3   4   3    3.65    0.13
   3   4   3    3.67    0.13
   3   4   3    3.65    0.14
   4   4   3    0.43    0.05
   4   4   3    0.37    0.04
   4   4   3    0.46    0.04
   4   4   3    0.45    0.05
   5   4   3   17.47    0.53
   5   4   3   17.06    0.54
   5   4   3   17.54    0.53
   5   4   3   17.04    0.55
   6   4   3    0.03    0.03
   6   4   3    0.00    0.02
   6   4   3    0.02    0.03
   6   4   3    0.04    0.03
   7   4   3    0.25    0.05
   7   4   3    0.23    0.04
   7   4   3    0.27    0.04
   7   4   3    0.28    0.05
   8   4   3   38.46    1.18
   8   4   3   38.10    1.14
   8   4   3   39.03    1.14
   8   4   3   36.88    1.16
  -9  -4  -3    0.84    0.06
   9   4   3    0.95    0.07
   9   4   3    0.81    0.09
   9   4   3    0.74    0.08
 -10  -4  -3    0.57    0.06
  10   4   3    0.50    0.07
  10   4   3    0.50    0.08
  10   4   3    0.60    0.06
 -11  -4  -3    2.95    0.14
  11   4   3    3.02    0.15
 -12  -4  -3    0.36    0.06
  12   4   3    0.40    0.07
 -13  -4  -3   -0.01    0.04
  13   4   3    0.03    0.05
 -14  -4  -3    4.16    0.19
  14   4   3    3.78    0.20
 -15  -4  -3    0.28    0.07
  15   4   3    0.31    0.08
 -16  -4  -3    0.07    0.06
  16   4   3    0.19    0.07
  20  -5  -3    0.19    0.09
 -20   5   3    0.20    0.08
  19  -5  -3    0.03    0.07
 -19   5   3    0.07    0.06
  18  -5  -3    0.00    0.06
 -18   5   3    0.15    0.06
  17  -5  -3    4.74    0.23
 -17   5   3    4.68    0.21
  16  -5  -3    0.03    0.05
 -16   5   3    0.03    0.05
  15  -5  -3    0.07    0.05
 -15   5   3    0.09    0.05
 -15   5   3    0.02    0.04
  14  -5  -3    4.99    0.22
 -14   5   3    5.34    0.21
 -14   5   3    5.27    0.21
  13  -5  -3    3.57    0.18
 -13   5   3    4.15    0.16
 -13   5   3    3.77    0.16
  12  -5  -3    0.62    0.07
 -12   5   3    0.85    0.07
 -12   5   3    0.76    0.07
  11  -5  -3    0.04    0.04
 -11   5   3    0.14    0.04
 -11   5   3    0.17    0.04
  10  -5  -3    0.58    0.06
 -10   5   3    0.75    0.05
 -10   5   3    0.56    0.06
   9  -5  -3   -0.03    0.02
   9  -5  -3    0.01    0.01
  -9   5   3   -0.01    0.02
  -9   5   3    0.03    0.02
   8  -5  -3   18.27    0.52
   8  -5  -3   17.25    0.55
  -8   5   3   17.05    0.53
  -8   5   3   17.89    0.56
   7  -5  -3    0.34    0.04
  -7   5   3    0.46    0.04
  -7   5   3    0.53    0.04
   6  -5  -3    0.80    0.05
   6  -5  -3    0.79    0.04
  -6   5   3    1.06    0.05
  -6   5   3    1.06    0.06
   5  -5  -3    1.07    0.06
   5  -5  -3    1.11    0.05
  -5   5   3    1.10    0.06
  -5   5   3    1.09    0.05
   4  -5  -3    0.01    0.02
  -4   5   3    0.01    0.01
  -4   5   3    0.00    0.01
  -4   5   3    0.01    0.02
   3  -5  -3    0.01    0.01
  -3   5   3    0.02    0.02
  -3   5   3    0.02    0.01
  -3   5   3    0.02    0.01
   2  -5  -3   25.07    0.74
  -2   5   3   25.05    0.77
  -2   5   3   24.12    0.74
   1  -5  -3    0.70    0.04
  -1   5   3    0.71    0.04
  -1   5   3    0.73    0.05
   0  -5  -3    5.15    0.18
   0   5   3    5.66    0.17
   0   5   3    5.57    0.20
   0   5   3    5.63    0.19
  -1  -5  -3    4.08    0.15
   1   5   3    4.81    0.15
   1   5   3    4.68    0.17
   1   5   3    4.29    0.16
  -2  -5  -3    1.43    0.07
   2   5   3    1.50    0.06
   2   5   3    1.37    0.07
   2   5   3    1.37    0.07
  -3  -5  -3    2.87    0.11
   3   5   3    2.85    0.12
   3   5   3    2.98    0.11
   3   5   3    2.78    0.12
   3   5   3    2.83    0.11
   4   5   3   76.89    2.35
   4   5   3   77.91    2.28
   4   5   3   78.57    2.30
   4   5   3   78.37    2.24
   5   5   3    0.67    0.05
   5   5   3    0.62    0.05
   5   5   3    0.69    0.06
   5   5   3    0.68    0.06
   6   5   3    0.05    0.04
   6   5   3    0.07    0.03
   6   5   3    0.11    0.03
   6   5   3    0.10    0.04
   7   5   3   30.60    0.92
   7   5   3   30.22    0.95
   7   5   3   30.10    0.93
   7   5   3   30.76    0.92
   8   5   3    0.36    0.05
   8   5   3    0.33    0.05
   8   5   3    0.34    0.05
   8   5   3    0.28    0.06
  -9  -5  -3    0.87    0.07
   9   5   3    0.92    0.08
   9   5   3    0.94    0.08
   9   5   3    0.93    0.07
 -10  -5  -3    0.88    0.08
  10   5   3    0.69    0.08
  10   5   3    0.78    0.08
 -11  -5  -3    0.17    0.05
  11   5   3    0.15    0.05
 -12  -5  -3    0.06    0.04
  12   5   3    0.03    0.05
 -13  -5  -3    1.82    0.12
  13   5   3    1.86    0.14
 -14  -5  -3    0.22    0.06
  14   5   3    0.26    0.07
 -15  -5  -3    0.04    0.06
  15   5   3    0.08    0.07
 -16  -5  -3    1.62    0.14
  16   5   3    1.87    0.15
  20  -6  -3   -0.01    0.06
 -20   6   3    0.08    0.06
  19  -6  -3    0.02    0.06
 -19   6   3    0.08    0.06
  18  -6  -3    4.52    0.24
 -18   6   3    5.29    0.23
  17  -6  -3    0.01    0.05
 -17   6   3    0.04    0.05
  16  -6  -3    0.11    0.06
 -16   6   3    0.03    0.05
 -16   6   3    0.14    0.05
  15  -6  -3    1.37    0.11
 -15   6   3    1.26    0.10
 -15   6   3    1.35    0.10
  14  -6  -3    0.12    0.05
 -14   6   3    0.12    0.04
 -14   6   3    0.07    0.04
  13  -6  -3    0.01    0.04
 -13   6   3    0.02    0.03
 -13   6   3    0.03    0.04
  12  -6  -3   23.95    0.77
 -12   6   3   24.30    0.74
 -12   6   3   25.18    0.78
  11  -6  -3    0.05    0.04
 -11   6   3    0.13    0.04
 -11   6   3    0.16    0.04
  10  -6  -3    0.07    0.04
 -10   6   3    0.13    0.03
 -10   6   3    0.09    0.03
   9  -6  -3   30.71    0.96
   9  -6  -3   33.02    0.92
  -9   6   3   30.77    0.98
  -9   6   3   31.33    0.92
   8  -6  -3   -0.02    0.02
   8  -6  -3    0.00    0.01
  -8   6   3    0.00    0.02
  -8   6   3   -0.02    0.02
   7  -6  -3    0.05    0.01
   7  -6  -3    0.04    0.02
  -7   6   3    0.12    0.02
  -7   6   3    0.05    0.03
   6  -6  -3    6.20    0.21
   6  -6  -3    6.26    0.20
  -6   6   3    6.19    0.19
  -6   6   3    6.13    0.22
   5  -6  -3    1.83    0.07
   5  -6  -3    1.52    0.08
  -5   6   3    1.62    0.07
  -5   6   3    1.71    0.09
  -5   6   3    2.00    0.07
   4  -6  -3    0.52    0.04
  -4   6   3    0.51    0.03
  -4   6   3    0.54    0.05
  -4   6   3    0.51    0.04
   3  -6  -3   65.84    1.97
  -3   6   3   65.15    1.95
  -3   6   3   69.52    2.02
   2  -6  -3    0.25    0.03
  -2   6   3    0.24    0.04
  -2   6   3    0.30    0.03
   1  -6  -3    2.25    0.09
  -1   6   3    2.28    0.10
  -1   6   3    2.59    0.10
   0  -6  -3    6.66    0.23
   0   6   3    7.27    0.21
   0   6   3    6.97    0.24
   0   6   3    7.07    0.23
  -1  -6  -3    2.09    0.09
   1   6   3    2.34    0.10
   1   6   3    2.22    0.10
   1   6   3    2.22    0.08
  -2  -6  -3    2.97    0.12
   2   6   3    3.07    0.13
   2   6   3    3.00    0.11
   2   6   3    3.19    0.13
  -3  -6  -3   72.18    2.19
   3   6   3   74.80    2.12
   3   6   3   74.96    2.23
   3   6   3   73.33    2.17
  -4  -6  -3    0.39    0.04
   4   6   3    0.27    0.04
   4   6   3    0.21    0.04
   4   6   3    0.23    0.04
   4   6   3    0.30    0.04
   5   6   3    0.28    0.05
   5   6   3    0.26    0.04
   5   6   3    0.22    0.04
   5   6   3    0.26    0.04
   6   6   3   37.30    1.15
   6   6   3   39.11    1.12
   6   6   3   37.62    1.14
   6   6   3   37.67    1.18
  -7  -6  -3    1.16    0.07
   7   6   3    1.21    0.08
   7   6   3    1.24    0.09
   7   6   3    1.19    0.09
  -8  -6  -3    3.14    0.14
   8   6   3    3.31    0.15
   8   6   3    3.28    0.15
   8   6   3    3.00    0.14
  -9  -6  -3    4.88    0.19
   9   6   3    4.97    0.20
   9   6   3    4.70    0.20
 -10  -6  -3    2.17    0.12
  10   6   3    2.41    0.13
  10   6   3    2.10    0.12
 -11  -6  -3    0.46    0.07
  11   6   3    0.49    0.07
 -12  -6  -3    6.29    0.24
  12   6   3    6.14    0.26
 -13  -6  -3    0.00    0.04
  13   6   3    0.02    0.05
 -14  -6  -3    0.15    0.06
  14   6   3    0.19    0.07
  15   6   3    1.06    0.12
  20  -7  -3    0.31    0.09
 -20   7   3    0.39    0.08
  19  -7  -3    4.92    0.25
 -19   7   3    4.95    0.23
  18  -7  -3    0.19    0.07
 -18   7   3    0.19    0.06
  17  -7  -3   -0.05    0.05
 -17   7   3   -0.10    0.04
 -17   7   3   -0.02    0.05
  16  -7  -3    0.87    0.10
 -16   7   3    0.76    0.09
 -16   7   3    0.84    0.09
  15  -7  -3    0.05    0.05
 -15   7   3    0.08    0.04
 -15   7   3    0.02    0.04
  14  -7  -3    0.03    0.04
 -14   7   3   -0.03    0.04
 -14   7   3   -0.03    0.03
  13  -7  -3   31.00    1.00
 -13   7   3   32.43    0.96
 -13   7   3   32.51    1.01
  12  -7  -3    0.31    0.06
 -12   7   3    0.35    0.05
 -12   7   3    0.35    0.06
  11  -7  -3    1.40    0.09
 -11   7   3    1.31    0.08
 -11   7   3    1.40    0.09
  10  -7  -3   31.74    0.99
 -10   7   3   32.37    1.01
 -10   7   3   33.15    0.95
   9  -7  -3    0.08    0.03
   9  -7  -3    0.05    0.02
  -9   7   3    0.09    0.02
  -9   7   3    0.05    0.03
   8  -7  -3    0.01    0.03
   8  -7  -3    0.05    0.02
  -8   7   3   -0.01    0.03
  -8   7   3    0.08    0.02
   7  -7  -3    8.90    0.29
   7  -7  -3    8.96    0.28
  -7   7   3    8.78    0.31
  -7   7   3    8.69    0.27
   6  -7  -3    1.47    0.06
   6  -7  -3    1.27    0.07
  -6   7   3    1.29    0.08
  -6   7   3    1.54    0.06
   5  -7  -3    0.03    0.02
  -5   7   3    0.04    0.01
  -5   7   3    0.01    0.02
  -5   7   3    0.02    0.02
   4  -7  -3  118.27    3.61
  -4   7   3  122.82    3.70
  -4   7   3  120.00    3.55
   3  -7  -3    0.57    0.04
  -3   7   3    0.61    0.05
  -3   7   3    0.70    0.05
   2  -7  -3    2.27    0.09
  -2   7   3    2.37    0.11
  -2   7   3    2.53    0.10
   1  -7  -3    9.30    0.30
  -1   7   3    9.46    0.31
  -1   7   3    9.84    0.33
   0  -7  -3    0.63    0.05
   0   7   3    0.72    0.06
   0   7   3    0.67    0.05
  -1  -7  -3    1.49    0.05
  -1  -7  -3    1.42    0.07
   1   7   3    1.54    0.08
   1   7   3    1.39    0.08
  -2  -7  -3   13.33    0.40
  -2  -7  -3   13.07    0.42
   2   7   3   13.52    0.44
   2   7   3   13.68    0.43
  -3  -7  -3    0.07    0.03
  -3  -7  -3    0.06    0.02
   3   7   3    0.04    0.03
   3   7   3    0.06    0.03
  -4  -7  -3    0.12    0.03
  -4  -7  -3    0.11    0.03
   4   7   3    0.10    0.04
   4   7   3    0.10    0.03
  -5  -7  -3   27.04    0.80
  -5  -7  -3   27.66    0.84
   5   7   3   26.57    0.84
   5   7   3   27.79    0.86
  -6  -7  -3    2.13    0.09
   6   7   3    2.02    0.11
   6   7   3    2.05    0.11
   6   7   3    2.12    0.11
  -7  -7  -3    1.62    0.09
   7   7   3    1.53    0.10
   7   7   3    1.56    0.10
   7   7   3    1.58    0.10
  -8  -7  -3    5.97    0.21
   8   7   3    6.03    0.23
   8   7   3    5.68    0.23
  -9  -7  -3    0.54    0.06
   9   7   3    0.46    0.07
   9   7   3    0.52    0.07
 -10  -7  -3    0.86    0.08
  10   7   3    0.83    0.09
  10   7   3    0.96    0.09
 -11  -7  -3   10.40    0.36
  11   7   3   10.08    0.37
  12   7   3    0.00    0.05
  13   7   3    0.14    0.06
  14   7   3    0.43    0.09
  20  -8  -3    1.93    0.17
 -20   8   3    2.09    0.15
  19  -8  -3    0.17    0.07
 -19   8   3    0.20    0.07
  18  -8  -3    0.01    0.05
 -18   8   3    0.01    0.05
 -18   8   3   -0.03    0.05
  17  -8  -3    0.70    0.11
 -17   8   3    0.65    0.09
 -17   8   3    0.68    0.08
  16  -8  -3    0.02    0.05
 -16   8   3    0.01    0.04
 -16   8   3    0.02    0.05
  15  -8  -3    0.04    0.05
 -15   8   3    0.13    0.05
 -15   8   3    0.12    0.05
  14  -8  -3   13.48    0.48
 -14   8   3   14.32    0.46
 -14   8   3   14.46    0.48
  13  -8  -3    0.05    0.04
 -13   8   3    0.12    0.05
 -13   8   3    0.14    0.04
  12  -8  -3    1.08    0.09
 -12   8   3    1.11    0.10
 -12   8   3    1.31    0.08
  11  -8  -3   25.79    0.81
 -11   8   3   26.08    0.77
 -11   8   3   25.53    0.82
  10  -8  -3    1.82    0.10
 -10   8   3    1.82    0.09
 -10   8   3    1.91    0.11
   9  -8  -3    0.06    0.02
   9  -8  -3    0.10    0.03
  -9   8   3    0.14    0.03
  -9   8   3    0.09    0.04
   8  -8  -3    4.46    0.15
   8  -8  -3    4.56    0.18
  -8   8   3    4.56    0.19
  -8   8   3    4.58    0.15
   7  -8  -3    4.31    0.17
   7  -8  -3    4.65    0.16
  -7   8   3    4.65    0.15
  -7   8   3    4.38    0.18
   6  -8  -3    0.05    0.03
  -6   8   3    0.08    0.04
  -6   8   3    0.10    0.02
  -6   8   3    0.10    0.02
   5  -8  -3  217.35    6.38
  -5   8   3  210.31    6.51
  -5   8   3  225.25    6.13
  -5   8   3  205.58    7.61
   4  -8  -3    0.68    0.05
  -4   8   3    0.72    0.06
  -4   8   3    0.79    0.05
   3  -8  -3    1.52    0.08
  -3   8   3    1.62    0.09
  -3   8   3    1.71    0.08
   2  -8  -3   11.15    0.36
  -2   8   3   11.43    0.37
  -2   8   3   11.56    0.38
   1  -8  -3    3.93    0.15
  -1   8   3    4.38    0.16
  -1   8   3    4.30    0.17
   0  -8  -3    3.97    0.15
   0   8   3    4.23    0.16
   0   8   3    4.13    0.17
  -1  -8  -3    4.62    0.17
   1   8   3    4.87    0.19
   1   8   3    4.80    0.18
  -2  -8  -3    2.10    0.10
  -2  -8  -3    2.39    0.08
   2   8   3    2.15    0.11
   2   8   3    2.25    0.11
  -3  -8  -3    0.55    0.06
  -3  -8  -3    0.49    0.04
   3   8   3    0.62    0.07
   3   8   3    0.70    0.06
  -4  -8  -3   16.37    0.53
  -4  -8  -3   16.75    0.50
   4   8   3   16.87    0.55
   4   8   3   16.30    0.53
  -5  -8  -3    0.22    0.04
   5   8   3    0.16    0.04
   5   8   3    0.11    0.04
  -6  -8  -3    0.45    0.06
   6   8   3    0.38    0.06
   6   8   3    0.36    0.06
  -7  -8  -3    0.06    0.04
   7   8   3    0.06    0.04
   8   8   3    0.43    0.06
   8   8   3    0.41    0.06
   9   8   3    0.20    0.06
   9   8   3    0.15    0.05
  10   8   3    5.39    0.22
  10   8   3    4.93    0.22
  11   8   3   -0.02    0.05
  12   8   3   -0.01    0.05
  13   8   3    0.11    0.07
  14   8   3    0.04    0.07
  20  -9  -3    0.31    0.09
 -20   9   3    0.22    0.07
  19  -9  -3    0.13    0.07
 -19   9   3    0.13    0.06
  18  -9  -3    0.71    0.11
 -18   9   3    0.76    0.10
 -18   9   3    0.82    0.09
  17  -9  -3    0.04    0.05
 -17   9   3    0.11    0.06
 -17   9   3    0.06    0.05
  16  -9  -3    0.01    0.05
 -16   9   3    0.03    0.05
 -16   9   3    0.02    0.04
  15  -9  -3    6.05    0.26
 -15   9   3    6.36    0.26
 -15   9   3    6.44    0.24
  14  -9  -3    0.18    0.06
 -14   9   3    0.26    0.05
 -14   9   3    0.30    0.06
  13  -9  -3    2.03    0.12
 -13   9   3    2.11    0.13
 -13   9   3    1.96    0.11
  12  -9  -3    8.71    0.32
 -12   9   3    8.90    0.33
 -12   9   3    9.22    0.30
  11  -9  -3    0.09    0.04
 -11   9   3    0.04    0.04
 -11   9   3    0.06    0.03
  10  -9  -3    0.71    0.07
 -10   9   3    0.73    0.08
 -10   9   3    0.77    0.06
   9  -9  -3    4.81    0.16
   9  -9  -3    4.59    0.18
  -9   9   3    4.45    0.16
  -9   9   3    4.23    0.19
   8  -9  -3    0.73    0.05
   8  -9  -3    0.80    0.07
  -8   9   3    0.63    0.07
  -8   9   3    0.80    0.05
   7  -9  -3    0.15    0.04
  -7   9   3    0.09    0.02
  -7   9   3    0.10    0.04
   6  -9  -3   28.65    0.85
  -6   9   3   27.54    0.88
  -6   9   3   27.38    0.83
   5  -9  -3    0.23    0.04
  -5   9   3    0.26    0.04
  -5   9   3    0.28    0.04
   4  -9  -3   -0.01    0.02
  -4   9   3    0.01    0.03
  -4   9   3   -0.04    0.02
   3  -9  -3    7.95    0.26
  -3   9   3    7.69    0.26
  -3   9   3    7.70    0.28
   2  -9  -3    6.66    0.23
  -2   9   3    6.98    0.26
  -2   9   3    7.12    0.24
   1  -9  -3    0.62    0.05
  -1   9   3    0.61    0.06
  -1   9   3    0.62    0.07
   0  -9  -3    8.55    0.29
   0   9   3    9.20    0.32
   0   9   3    8.62    0.30
  -1  -9  -3    2.82    0.12
   1   9   3    2.89    0.14
   1   9   3    2.69    0.13
  -2  -9  -3    0.03    0.03
   2   9   3    0.08    0.04
   2   9   3    0.10    0.03
  -3  -9  -3    7.36    0.26
   3   9   3    7.59    0.28
   3   9   3    7.01    0.26
  -4  -9  -3    0.12    0.04
   4   9   3    0.03    0.04
   4   9   3    0.10    0.04
  -5  -9  -3    1.17    0.08
   5   9   3    1.09    0.09
   5   9   3    1.05    0.09
  -6  -9  -3    1.10    0.08
   6   9   3    0.92    0.09
  -7  -9  -3    1.59    0.11
   7   9   3    1.70    0.12
  -8  -9  -3    1.46    0.10
   8   9   3    1.40    0.11
  -9  -9  -3    3.42    0.17
   9   9   3    3.56    0.18
 -10  -9  -3    0.12    0.05
  10   9   3    0.17    0.06
 -11  -9  -3    0.83    0.10
 -12  -9  -3    1.42    0.12
 -13  -9  -3    0.37    0.08
 -20  10   3   -0.01    0.06
  19 -10  -3    0.97    0.13
 -19  10   3    0.69    0.10
 -19  10   3    0.72    0.10
  18 -10  -3    0.33    0.08
 -18  10   3    0.49    0.09
 -18  10   3    0.30    0.07
  17 -10  -3    0.06    0.06
 -17  10   3    0.02    0.06
 -17  10   3    0.03    0.05
  16 -10  -3    5.16    0.24
 -16  10   3    5.77    0.22
 -16  10   3    5.74    0.25
  15 -10  -3    0.56    0.08
 -15  10   3    0.63    0.07
 -15  10   3    0.56    0.08
  14 -10  -3    0.01    0.04
 -14  10   3    0.04    0.05
 -14  10   3    0.02    0.03
  13 -10  -3   21.89    0.71
 -13  10   3   22.21    0.73
 -13  10   3   21.88    0.67
  12 -10  -3    0.48    0.07
 -12  10   3    0.53    0.06
 -12  10   3    0.45    0.07
  11 -10  -3    7.74    0.28
 -11  10   3    7.71    0.30
  10 -10  -3    2.12    0.11
 -10  10   3    2.03    0.13
   9 -10  -3    0.36    0.04
   9 -10  -3    0.27    0.05
  -9  10   3    0.26    0.06
   8 -10  -3    0.61    0.06
   8 -10  -3    0.60    0.05
  -8  10   3    0.46    0.06
   7 -10  -3   29.70    0.87
  -7  10   3   27.35    0.91
  -7  10   3   28.35    0.85
   6 -10  -3    0.00    0.03
  -6  10   3    0.03    0.02
  -6  10   3    0.01    0.03
   5 -10  -3    2.02    0.10
  -5  10   3    1.97    0.10
  -5  10   3    2.00    0.12
   4 -10  -3   10.42    0.34
  -4  10   3   10.20    0.36
  -4  10   3   10.06    0.34
   3 -10  -3    1.74    0.09
  -3  10   3    1.70    0.09
  -3  10   3    1.89    0.11
   2 -10  -3    0.65    0.06
  -2  10   3    0.70    0.07
  -2  10   3    0.74    0.06
   1 -10  -3   33.93    1.06
  -1  10   3   35.90    1.10
  -1  10   3   35.27    1.06
   0 -10  -3    3.89    0.15
   0  10   3    3.83    0.17
   0  10   3    3.96    0.16
  -1 -10  -3    0.01    0.03
   1  10   3   -0.01    0.03
   1  10   3    0.08    0.04
  -2 -10  -3    6.60    0.24
   2  10   3    6.80    0.26
   2  10   3    6.54    0.25
  -3 -10  -3    0.82    0.07
   3  10   3    0.79    0.08
   3  10   3    0.79    0.08
  -4 -10  -3    3.19    0.14
   4  10   3    2.97    0.15
   4  10   3    3.11    0.15
  -5 -10  -3    0.09    0.04
   5  10   3    0.08    0.05
   5  10   3    0.17    0.05
  -6 -10  -3    2.38    0.13
   6  10   3    2.39    0.14
  -7 -10  -3    0.97    0.09
   7  10   3    1.19    0.11
  -8 -10  -3   11.79    0.42
   8  10   3   11.87    0.42
  -9 -10  -3    0.01    0.04
   9  10   3   -0.09    0.05
 -10 -10  -3    0.21    0.06
  10  10   3    0.24    0.07
 -11 -10  -3    0.40    0.08
 -12 -10  -3    0.50    0.09
 -20  11   3    0.78    0.12
  19 -11  -3    0.31    0.08
 -19  11   3    0.25    0.08
  18 -11  -3    0.05    0.06
 -18  11   3    0.05    0.06
  17 -11  -3    7.84    0.33
 -17  11   3    8.31    0.33
  16 -11  -3    0.01    0.05
 -16  11   3   -0.04    0.05
  15 -11  -3    0.32    0.07
 -15  11   3    0.25    0.07
  14 -11  -3    6.64    0.27
 -14  11   3    6.38    0.27
  13 -11  -3    0.18    0.05
 -13  11   3    0.23    0.06
  12 -11  -3    0.49    0.07
 -12  11   3    0.37    0.07
  11 -11  -3    1.37    0.10
 -11  11   3    1.30    0.11
  10 -11  -3    0.06    0.04
 -10  11   3    0.08    0.05
   9 -11  -3    0.02    0.02
   9 -11  -3    0.01    0.03
  -9  11   3   -0.05    0.04
   8 -11  -3   24.12    0.71
   8 -11  -3   23.38    0.73
  -8  11   3   22.79    0.76
  -8  11   3   23.32    0.71
   7 -11  -3    0.18    0.04
  -7  11   3    0.17    0.03
  -7  11   3    0.25    0.05
   6 -11  -3    1.38    0.09
  -6  11   3    1.51    0.08
  -6  11   3    1.54    0.10
   5 -11  -3   14.06    0.44
  -5  11   3   13.17    0.47
  -5  11   3   13.52    0.44
   4 -11  -3    0.81    0.07
  -4  11   3    0.81    0.07
  -4  11   3    0.78    0.08
   3 -11  -3    0.95    0.07
  -3  11   3    1.00    0.09
  -3  11   3    1.09    0.08
   2 -11  -3   39.79    1.20
  -2  11   3   40.23    1.20
  -2  11   3   39.64    1.25
   1 -11  -3    1.41    0.08
  -1  11   3    1.38    0.10
  -1  11   3    1.50    0.09
   0 -11  -3    0.65    0.06
   0  11   3    0.68    0.08
   0  11   3    0.63    0.07
  -1 -11  -3    5.86    0.21
   1  11   3    5.79    0.23
   1  11   3    5.29    0.22
  -2 -11  -3    0.41    0.05
   2  11   3    0.33    0.06
   2  11   3    0.37    0.06
  -3 -11  -3    3.44    0.15
   3  11   3    3.31    0.17
   3  11   3    3.60    0.17
  -4 -11  -3    2.82    0.14
   4  11   3    2.81    0.15
   4  11   3    2.61    0.15
  -5 -11  -3    4.81    0.20
   5  11   3    4.60    0.21
  -6 -11  -3    0.20    0.05
   6  11   3    0.19    0.06
  -7 -11  -3    8.70    0.33
   7  11   3    8.90    0.34
  -8 -11  -3    0.01    0.04
   8  11   3    0.02    0.05
  -9 -11  -3    0.21    0.06
   9  11   3    0.27    0.07
 -10 -11  -3    1.06    0.11
  10  11   3    1.18    0.12
 -11 -11  -3    0.68    0.10
 -20  12   3    0.53    0.10
  19 -12  -3    0.09    0.07
 -19  12   3    0.11    0.07
  18 -12  -3    0.40    0.09
 -18  12   3    0.33    0.09
  17 -12  -3    0.07    0.06
 -17  12   3    0.01    0.06
  16 -12  -3    0.29    0.07
 -16  12   3    0.37    0.08
  15 -12  -3   13.43    0.47
 -15  12   3   13.12    0.49
  14 -12  -3    0.00    0.05
 -14  12   3   -0.01    0.05
  13 -12  -3    0.20    0.06
 -13  12   3    0.02    0.06
  12 -12  -3    0.70    0.08
 -12  12   3    0.50    0.09
  11 -12  -3    1.29    0.10
 -11  12   3    1.29    0.11
  10 -12  -3   -0.02    0.04
 -10  12   3    0.09    0.05
   9 -12  -3    7.54    0.24
   9 -12  -3    6.78    0.26
  -9  12   3    6.50    0.28
   8 -12  -3    0.03    0.04
  -8  12   3    0.01    0.04
  -8  12   3   -0.05    0.02
   7 -12  -3    0.13    0.04
  -7  12   3    0.10    0.03
  -7  12   3    0.07    0.05
   6 -12  -3    7.37    0.26
  -6  12   3    7.20    0.29
  -6  12   3    7.27    0.26
   5 -12  -3    2.04    0.11
  -5  12   3    1.95    0.13
  -5  12   3    2.03    0.11
   4 -12  -3    2.18    0.11
  -4  12   3    2.14    0.11
  -4  12   3    2.00    0.13
   3 -12  -3    2.49    0.12
  -3  12   3    2.46    0.12
  -3  12   3    2.40    0.14
   2 -12  -3    0.72    0.06
  -2  12   3    0.67    0.08
  -2  12   3    0.71    0.07
   1 -12  -3    0.04    0.03
  -1  12   3    0.05    0.04
  -1  12   3    0.01    0.04
   0 -12  -3   26.03    0.79
   0  12   3   24.89    0.80
   0  12   3   25.32    0.83
  -1 -12  -3    1.92    0.11
   1  12   3    1.98    0.13
   1  12   3    1.87    0.12
  -2 -12  -3    3.28    0.15
   2  12   3    3.34    0.16
   2  12   3    3.23    0.17
  -3 -12  -3    0.14    0.05
   3  12   3    0.06    0.05
   3  12   3    0.00    0.05
  -4 -12  -3    2.70    0.14
   4  12   3    2.78    0.16
  -5 -12  -3    0.66    0.08
   5  12   3    0.72    0.09
  -6 -12  -3    8.78    0.32
   6  12   3    8.13    0.33
  -7 -12  -3    0.07    0.05
   7  12   3   -0.04    0.05
  -8 -12  -3    0.28    0.07
   8  12   3    0.32    0.08
  -9 -12  -3    0.92    0.10
   9  12   3    0.98    0.12
 -10 -12  -3    1.49    0.13
  10  12   3    1.38    0.14
  19 -13  -3    2.39    0.19
 -19  13   3    2.47    0.18
  18 -13  -3    0.00    0.06
 -18  13   3   -0.04    0.06
  17 -13  -3    0.20    0.07
 -17  13   3    0.16    0.07
  16 -13  -3    4.32    0.21
 -16  13   3    4.24    0.22
  15 -13  -3    0.04    0.05
 -15  13   3   -0.07    0.05
  14 -13  -3    0.05    0.05
 -14  13   3   -0.01    0.06
  13 -13  -3    0.06    0.05
 -13  13   3    0.16    0.07
  12 -13  -3    1.06    0.09
 -12  13   3    0.94    0.11
  11 -13  -3   -0.02    0.04
 -11  13   3   -0.05    0.05
  10 -13  -3   24.75    0.77
 -10  13   3   24.13    0.81
   9 -13  -3    0.06    0.03
   9 -13  -3    0.05    0.04
  -9  13   3    0.05    0.05
   8 -13  -3    3.00    0.14
  -8  13   3    2.80    0.13
  -8  13   3    2.74    0.17
   7 -13  -3    1.38    0.09
  -7  13   3    1.16    0.09
  -7  13   3    1.42    0.12
   6 -13  -3    2.88    0.13
  -6  13   3    2.67    0.16
  -6  13   3    2.79    0.13
   5 -13  -3    0.64    0.07
  -5  13   3    0.51    0.08
  -5  13   3    0.52    0.06
   4 -13  -3   10.55    0.36
  -4  13   3   10.65    0.36
  -4  13   3   10.40    0.39
   3 -13  -3    0.32    0.05
  -3  13   3    0.34    0.06
  -3  13   3    0.31    0.06
   2 -13  -3    0.08    0.04
  -2  13   3    0.09    0.05
  -2  13   3    0.08    0.05
   1 -13  -3   31.07    0.95
  -1  13   3   30.61    0.96
  -1  13   3   31.30    1.00
   0 -13  -3    2.22    0.12
   0  13   3    2.20    0.13
   0  13   3    2.19    0.14
  -1 -13  -3    4.57    0.19
   1  13   3    4.57    0.20
   1  13   3    4.14    0.21
  -2 -13  -3    0.81    0.08
   2  13   3    0.81    0.10
   2  13   3    0.82    0.10
  -3 -13  -3    4.95    0.20
   3  13   3    4.46    0.21
  -4 -13  -3    0.99    0.09
   4  13   3    0.87    0.10
  -5 -13  -3    5.94    0.24
   5  13   3    5.58    0.26
  -6 -13  -3    0.12    0.05
   6  13   3    0.07    0.06
  -7 -13  -3    1.02    0.10
   7  13   3    0.80    0.11
  -8 -13  -3    1.07    0.11
   8  13   3    1.26    0.13
  -9 -13  -3    1.38    0.12
   9  13   3    1.38    0.14
 -19  14   3    0.26    0.09
  18 -14  -3    0.13    0.07
 -18  14   3    0.18    0.08
  17 -14  -3    2.28    0.16
 -17  14   3    2.39    0.17
  16 -14  -3    0.06    0.06
 -16  14   3    0.04    0.07
  15 -14  -3    0.33    0.07
 -15  14   3    0.28    0.08
  14 -14  -3    1.17    0.10
 -14  14   3    0.99    0.12
  13 -14  -3    0.55    0.08
 -13  14   3    0.36    0.09
  12 -14  -3    0.15    0.06
 -12  14   3    0.04    0.06
  11 -14  -3   15.61    0.51
 -11  14   3   14.59    0.54
  10 -14  -3    0.15    0.05
 -10  14   3    0.14    0.06
   9 -14  -3    2.13    0.10
   9 -14  -3    2.03    0.12
  -9  14   3    2.04    0.15
  -9  14   3    1.95    0.11
   8 -14  -3    7.06    0.26
  -8  14   3    6.78    0.29
  -8  14   3    6.74    0.25
   7 -14  -3    1.39    0.10
  -7  14   3    1.47    0.09
  -7  14   3    1.38    0.13
   6 -14  -3    1.37    0.10
  -6  14   3    1.38    0.12
  -6  14   3    1.26    0.09
   5 -14  -3   15.91    0.51
  -5  14   3   15.50    0.50
  -5  14   3   14.88    0.54
   4 -14  -3    1.78    0.11
  -4  14   3    1.65    0.13
  -4  14   3    1.91    0.12
   3 -14  -3    0.07    0.04
  -3  14   3    0.11    0.05
  -3  14   3    0.06    0.05
   2 -14  -3   17.44    0.55
  -2  14   3   16.69    0.59
  -2  14   3   16.91    0.56
   1 -14  -3    0.32    0.06
  -1  14   3    0.34    0.07
  -1  14   3    0.41    0.08
   0 -14  -3    0.88    0.08
   0  14   3    0.91    0.09
   0  14   3    0.84    0.10
  -1 -14  -3    1.49    0.10
   1  14   3    1.35    0.12
   1  14   3    1.51    0.12
  -2 -14  -3    2.31    0.13
   2  14   3    2.22    0.14
  -3 -14  -3    0.39    0.07
   3  14   3    0.31    0.07
  -4 -14  -3    2.90    0.15
   4  14   3    2.75    0.17
  -5 -14  -3    0.19    0.06
   5  14   3    0.19    0.07
  -6 -14  -3    0.31    0.07
   6  14   3    0.33    0.08
  -7 -14  -3    1.33    0.12
   7  14   3    1.33    0.14
  -8 -14  -3    2.17    0.15
  18 -15  -3    4.37    0.24
 -18  15   3    4.49    0.25
  17 -15  -3    0.03    0.05
 -17  15   3   -0.02    0.07
  16 -15  -3    0.37    0.08
 -16  15   3    0.39    0.09
  15 -15  -3    1.11    0.11
 -15  15   3    0.98    0.13
  14 -15  -3    0.22    0.06
 -14  15   3    0.22    0.08
  13 -15  -3    0.02    0.05
 -13  15   3   -0.02    0.06
  12 -15  -3   17.46    0.58
 -12  15   3   17.19    0.62
  11 -15  -3    0.76    0.09
 -11  15   3    0.47    0.09
  10 -15  -3    2.41    0.13
 -10  15   3    2.31    0.17
   9 -15  -3    5.88    0.23
  -9  15   3    5.77    0.22
  -9  15   3    5.66    0.27
   8 -15  -3    2.85    0.14
  -8  15   3    2.71    0.13
  -8  15   3    2.40    0.17
   7 -15  -3    4.20    0.18
  -7  15   3    3.95    0.22
  -7  15   3    4.07    0.18
   6 -15  -3    7.92    0.29
  -6  15   3    7.60    0.32
  -6  15   3    7.68    0.28
   5 -15  -3    2.86    0.14
  -5  15   3    2.79    0.17
  -5  15   3    2.96    0.14
   4 -15  -3    0.06    0.05
  -4  15   3    0.07    0.05
  -4  15   3    0.09    0.05
   3 -15  -3   13.92    0.46
  -3  15   3   13.66    0.47
  -3  15   3   13.27    0.50
   2 -15  -3    0.12    0.05
  -2  15   3    0.20    0.06
  -2  15   3    0.15    0.06
   1 -15  -3    1.62    0.11
  -1  15   3    1.53    0.12
  -1  15   3    1.70    0.14
   0 -15  -3    0.03    0.04
   0  15   3    0.05    0.05
   0  15   3    0.07    0.06
  -1 -15  -3    1.19    0.10
   1  15   3    1.22    0.11
  -2 -15  -3    0.05    0.05
   2  15   3    0.02    0.06
  -3 -15  -3    2.10    0.13
   3  15   3    2.26    0.15
  -4 -15  -3    0.43    0.08
   4  15   3    0.35    0.08
  -5 -15  -3    0.01    0.05
   5  15   3    0.09    0.06
  -6 -15  -3    1.90    0.14
   6  15   3    2.41    0.17
  17 -16  -3    0.21    0.07
 -17  16   3    0.28    0.10
  16 -16  -3    0.09    0.06
 -16  16   3    0.03    0.08
  15 -16  -3    0.32    0.07
 -15  16   3    0.27    0.09
  14 -16  -3   -0.02    0.05
 -14  16   3    0.02    0.07
  13 -16  -3    5.12    0.23
 -13  16   3    5.18    0.27
  12 -16  -3    0.24    0.06
 -12  16   3    0.17    0.08
  11 -16  -3    0.53    0.08
 -11  16   3    0.58    0.11
  10 -16  -3    5.10    0.21
 -10  16   3    4.43    0.25
   9 -16  -3    0.77    0.08
  -9  16   3    0.59    0.10
   8 -16  -3    1.10    0.10
  -8  16   3    1.00    0.09
  -8  16   3    1.12    0.12
   7 -16  -3    1.37    0.10
  -7  16   3    1.33    0.10
  -7  16   3    1.30    0.14
   6 -16  -3    1.14    0.10
  -6  16   3    1.07    0.09
  -6  16   3    1.21    0.13
   5 -16  -3   -0.01    0.04
  -5  16   3   -0.02    0.05
  -5  16   3    0.02    0.04
   4 -16  -3    8.14    0.30
  -4  16   3    8.21    0.31
  -4  16   3    8.13    0.34
   3 -16  -3    0.51    0.07
  -3  16   3    0.48    0.09
  -3  16   3    0.45    0.07
   2 -16  -3    2.65    0.14
  -2  16   3    2.78    0.18
  -2  16   3    2.98    0.16
   1 -16  -3    0.06    0.04
  -1  16   3    0.06    0.06
  -1  16   3    0.09    0.06
   0 -16  -3    0.79    0.09
   0  16   3    0.80    0.10
  -1 -16  -3    1.00    0.10
   1  16   3    1.06    0.11
  -2 -16  -3    8.74    0.33
   2  16   3    8.38    0.34
  -3 -16  -3    0.88    0.10
   3  16   3    0.86    0.11
  -4 -16  -3    0.62    0.09
   4  16   3    0.59    0.10
  -5 -16  -3    0.40    0.09
  16 -17  -3    1.81    0.14
 -16  17   3    1.92    0.18
  15 -17  -3    0.19    0.07
 -15  17   3    0.06    0.08
  14 -17  -3   14.20    0.50
 -14  17   3   13.49    0.54
  13 -17  -3    0.27    0.07
 -13  17   3    0.06    0.08
  12 -17  -3    2.11    0.14
 -12  17   3    2.05    0.18
  11 -17  -3    2.88    0.16
 -11  17   3    2.59    0.20
  10 -17  -3    1.14    0.10
 -10  17   3    0.77    0.12
   9 -17  -3    1.15    0.10
  -9  17   3    0.90    0.13
   8 -17  -3    1.87    0.12
  -8  17   3    1.72    0.16
  -8  17   3    1.95    0.12
   7 -17  -3    2.00    0.12
  -7  17   3    1.93    0.12
  -7  17   3    1.85    0.16
   6 -17  -3    0.00    0.05
  -6  17   3    0.08    0.05
  -6  17   3   -0.07    0.06
   5 -17  -3    7.76    0.30
  -5  17   3    7.72    0.30
  -5  17   3    7.66    0.34
   4 -17  -3    0.21    0.06
  -4  17   3    0.22    0.06
  -4  17   3    0.19    0.07
   3 -17  -3    1.87    0.12
  -3  17   3    1.82    0.13
  -3  17   3    1.69    0.15
   2 -17  -3    0.05    0.05
  -2  17   3    0.01    0.06
  -2  17   3    0.06    0.05
   1 -17  -3    2.11    0.13
  -1  17   3    2.13    0.15
   0 -17  -3    1.26    0.11
   0  17   3    1.33    0.13
  -1 -17  -3    5.58    0.24
   1  17   3    5.72    0.27
  -2 -17  -3   -0.04    0.05
   2  17   3   -0.01    0.06
  -3 -17  -3    0.24    0.07
  15 -18  -3    8.69    0.35
 -15  18   3    8.07    0.40
  14 -18  -3    0.11    0.06
 -14  18   3   -0.08    0.08
  13 -18  -3    1.11    0.11
 -13  18   3    1.12    0.15
  12 -18  -3    2.65    0.16
 -12  18   3    2.40    0.20
  11 -18  -3    0.33    0.07
 -11  18   3    0.49    0.11
  10 -18  -3    0.16    0.06
 -10  18   3    0.18    0.09
   9 -18  -3    5.32    0.23
  -9  18   3    4.98    0.28
   8 -18  -3    1.91    0.13
  -8  18   3    1.55    0.16
  -8  18   3    1.74    0.12
   7 -18  -3    0.15    0.06
  -7  18   3    0.20    0.09
  -7  18   3    0.16    0.06
   6 -18  -3    6.70    0.27
  -6  18   3    6.39    0.31
  -6  18   3    6.79    0.27
   5 -18  -3   -0.02    0.05
  -5  18   3   -0.04    0.04
  -5  18   3   -0.03    0.06
   4 -18  -3    1.33    0.11
  -4  18   3    1.18    0.11
  -4  18   3    1.24    0.14
   3 -18  -3    0.32    0.07
  -3  18   3    0.38    0.09
  -3  18   3    0.35    0.08
   2 -18  -3    2.31    0.14
  -2  18   3    2.50    0.16
   1 -18  -3    0.76    0.10
  -1  18   3    0.87    0.11
   0 -18  -3    2.71    0.16
   0  18   3    2.73    0.18
  -1 -18  -3    0.07    0.06
  13 -19  -3    2.09    0.15
 -13  19   3    2.43    0.21
  12 -19  -3    0.14    0.07
 -12  19   3    0.17    0.09
  11 -19  -3    0.04    0.06
 -11  19   3    0.16    0.10
  10 -19  -3    2.31    0.15
 -10  19   3    2.35    0.20
   9 -19  -3    1.90    0.14
  -9  19   3    1.58    0.17
   8 -19  -3    0.08    0.06
  -8  19   3    0.06    0.08
  -8  19   3    0.00    0.05
   7 -19  -3    6.48    0.27
  -7  19   3    6.54    0.27
  -7  19   3    6.20    0.32
   6 -19  -3   -0.03    0.05
  -6  19   3    0.03    0.07
  -6  19   3   -0.05    0.05
   5 -19  -3    0.48    0.08
  -5  19   3    0.43    0.10
  -5  19   3    0.60    0.09
   4 -19  -3    0.32    0.08
  -4  19   3    0.10    0.07
  -4  19   3    0.24    0.09
   3 -19  -3    3.31    0.18
  -3  19   3    3.22    0.19
   2 -19  -3    1.18    0.11
  -2  19   3    1.08    0.13
   1 -19  -3    4.72    0.23
  10 -20  -3    1.39    0.13
 -10  20   3    1.22    0.16
   9 -20  -3   -0.03    0.06
  -9  20   3   -0.12    0.08
   8 -20  -3    5.13    0.24
  -8  20   3    5.21    0.30
   7 -20  -3    0.15    0.07
  -7  20   3    0.16    0.07
  -7  20   3    0.23    0.10
   6 -20  -3    1.30    0.13
  -6  20   3    1.17    0.12
  -6  20   3    1.52    0.17
   5 -20  -3    0.02    0.07
  -5  20   3    0.06    0.07
  -5  20   3    0.21    0.10
  -4  22  -4    2.21    0.18
  -5  22  -4    4.13    0.22
  -6  22  -4    0.16    0.07
  -9  22  -4    2.20    0.20
 -10  22  -4    1.46    0.17
 -11  22  -4    0.56    0.13
  -2  21  -4    5.28    0.26
  -3  21  -4    3.12    0.19
   3 -21   4    3.11    0.18
  -4  21  -4    4.33    0.22
   4 -21   4    4.43    0.22
  -5  21  -4    0.10    0.07
   5 -21   4    0.13    0.07
  -6  21  -4    0.69    0.10
   6 -21   4    0.93    0.11
   7 -21   4    9.58    0.37
  -8  21  -4    1.64    0.16
   8 -21   4    1.32    0.13
  -9  21  -4    1.93    0.18
   9 -21   4    1.66    0.14
 -10  21  -4    0.90    0.14
  10 -21   4    0.72    0.10
 -11  21  -4    2.06    0.19
  11 -21   4    2.01    0.14
 -12  21  -4    0.08    0.09
  12 -21   4    0.17    0.07
 -13  21  -4    6.67    0.33
   0  20  -4    2.73    0.18
   0 -20   4    2.50    0.16
  -1  20  -4    5.56    0.27
   1 -20   4    5.53    0.25
  -2  20  -4    2.72    0.18
   2 -20   4    2.98    0.17
  -3  20  -4    6.10    0.27
   3 -20   4    6.45    0.27
  -4  20  -4    0.13    0.06
   4 -20   4    0.11    0.06
  -5  20  -4    0.12    0.06
   5 -20   4    0.14    0.06
  -6  20  -4    3.27    0.17
   6 -20   4    3.03    0.17
  -7  20  -4    0.87    0.10
  -7  20  -4    0.85    0.12
   7 -20   4    0.91    0.10
  -8  20  -4    1.81    0.17
   8 -20   4    1.59    0.13
  -9  20  -4    0.27    0.09
   9 -20   4    0.36    0.08
 -10  20  -4    0.84    0.12
  10 -20   4    0.89    0.11
 -11  20  -4    0.31    0.09
  11 -20   4    0.28    0.07
 -12  20  -4    3.56    0.21
  12 -20   4    2.78    0.17
 -13  20  -4    0.05    0.07
  13 -20   4   -0.10    0.05
 -14  20  -4    0.25    0.09
  14 -20   4    0.15    0.07
   2  19  -4    2.87    0.19
  -2 -19   4    2.73    0.17
   1  19  -4    0.02    0.06
  -1 -19   4   -0.02    0.05
   0  19  -4    3.22    0.19
   0 -19   4    3.34    0.18
  -1  19  -4    0.11    0.06
   1 -19   4    0.20    0.06
  -2  19  -4    1.60    0.13
   2 -19   4    1.60    0.12
  -3  19  -4    0.03    0.05
   3 -19   4    0.10    0.05
  -4  19  -4   -0.03    0.04
   4 -19   4    0.00    0.05
  -5  19  -4    4.35    0.20
   5 -19   4    4.29    0.20
  -6  19  -4    3.55    0.21
  -6  19  -4    3.70    0.18
   6 -19   4    3.65    0.18
  -7  19  -4    2.57    0.18
  -7  19  -4    2.54    0.14
   7 -19   4    2.56    0.15
  -8  19  -4    1.11    0.13
   8 -19   4    1.33    0.11
  -9  19  -4    2.34    0.17
   9 -19   4    2.52    0.15
 -10  19  -4   -0.06    0.06
  10 -19   4    0.05    0.05
 -11  19  -4    8.49    0.36
  11 -19   4    8.32    0.33
 -12  19  -4   -0.14    0.06
  12 -19   4   -0.03    0.05
 -13  19  -4   -0.06    0.07
  13 -19   4    0.01    0.05
 -14  19  -4    0.17    0.09
  14 -19   4    0.39    0.08
 -15  19  -4    0.06    0.08
  15 -19   4    0.09    0.06
  16 -19   4   -0.03    0.06
   4  18  -4    1.41    0.15
  -4 -18   4    1.43    0.13
   3  18  -4    1.74    0.16
  -3 -18   4    1.65    0.13
   2  18  -4    3.52    0.20
  -2 -18   4    3.41    0.18
   1  18  -4    0.11    0.06
  -1 -18   4    0.10    0.05
   0  18  -4    2.43    0.16
   0 -18   4    2.14    0.14
  -1  18  -4    2.75    0.17
   1 -18   4    2.84    0.15
  -2  18  -4    0.01    0.05
   2 -18   4    0.06    0.05
  -3  18  -4    0.02    0.04
   3 -18   4   -0.02    0.04
  -4  18  -4    3.12    0.16
   4 -18   4    2.80    0.15
  -5  18  -4    1.80    0.14
  -5  18  -4    1.64    0.11
   5 -18   4    1.64    0.11
  -6  18  -4    2.53    0.16
  -6  18  -4    2.49    0.14
   6 -18   4    2.61    0.14
  -7  18  -4    0.28    0.06
  -7  18  -4    0.27    0.08
   7 -18   4    0.28    0.06
  -8  18  -4    1.57    0.14
   8 -18   4    1.77    0.12
  -9  18  -4    1.12    0.13
   9 -18   4    1.07    0.10
 -10  18  -4   16.86    0.60
  10 -18   4   16.16    0.55
 -11  18  -4    0.11    0.07
  11 -18   4    0.03    0.05
 -12  18  -4    1.36    0.14
  12 -18   4    1.38    0.11
 -13  18  -4    2.26    0.17
  13 -18   4    2.57    0.15
 -14  18  -4    4.14    0.23
  14 -18   4    4.17    0.21
 -15  18  -4    1.62    0.16
  15 -18   4    1.69    0.13
 -16  18  -4    5.66    0.28
  16 -18   4    5.82    0.26
  17 -18   4    0.33    0.08
   6  17  -4    6.18    0.30
  -6 -17   4    6.37    0.29
   5  17  -4    0.54    0.10
  -5 -17   4    0.57    0.09
   4  17  -4    0.59    0.10
  -4 -17   4    0.66    0.09
   3  17  -4    1.95    0.15
  -3 -17   4    1.79    0.13
   2  17  -4    4.70    0.23
  -2 -17   4    4.80    0.22
   1  17  -4    3.55    0.19
  -1 -17   4    3.54    0.18
   0  17  -4    6.13    0.26
   0 -17   4    6.06    0.25
  -1  17  -4    0.18    0.06
   1 -17   4    0.24    0.06
  -2  17  -4    0.41    0.07
   2 -17   4    0.31    0.06
  -3  17  -4   12.30    0.43
   3 -17   4   12.20    0.42
  -4  17  -4    2.70    0.14
  -4  17  -4    2.72    0.16
   4 -17   4    2.74    0.14
  -5  17  -4    3.72    0.17
  -5  17  -4    3.75    0.19
   5 -17   4    3.75    0.17
  -6  17  -4    0.80    0.10
  -6  17  -4    0.68    0.08
   6 -17   4    0.70    0.08
  -7  17  -4    1.34    0.12
  -7  17  -4    1.21    0.09
   7 -17   4    1.22    0.09
  -8  17  -4   -0.06    0.04
   8 -17   4    0.02    0.04
  -9  17  -4    8.82    0.35
   9 -17   4    8.19    0.31
 -10  17  -4    0.17    0.07
  10 -17   4    0.12    0.05
 -11  17  -4    0.55    0.09
  11 -17   4    0.54    0.08
 -12  17  -4    2.32    0.16
  12 -17   4    2.41    0.14
 -13  17  -4    1.86    0.15
  13 -17   4    1.78    0.13
 -14  17  -4    1.81    0.15
  14 -17   4    1.83    0.13
 -15  17  -4    4.65    0.24
  15 -17   4    4.41    0.22
 -16  17  -4    0.25    0.08
  16 -17   4    0.31    0.08
 -17  17  -4    0.14    0.08
  17 -17   4    0.10    0.06
   7  16  -4    0.20    0.08
  -7 -16   4    0.13    0.07
   6  16  -4    0.60    0.10
  -6 -16   4    0.57    0.09
   5  16  -4    0.61    0.10
  -5 -16   4    0.88    0.10
   4  16  -4    0.58    0.09
  -4 -16   4    0.55    0.08
   3  16  -4    6.13    0.27
  -3 -16   4    6.15    0.25
   2  16  -4    2.04    0.14
  -2 -16   4    2.18    0.13
   1  16  -4    1.96    0.13
  -1 -16   4    1.90    0.12
   0  16  -4   -0.03    0.04
   0 -16   4    0.01    0.04
  -1  16  -4    0.09    0.05
   1 -16   4    0.04    0.04
  -2  16  -4    2.70    0.15
   2 -16   4    2.67    0.14
  -3  16  -4    3.59    0.17
  -3  16  -4    3.44    0.17
   3 -16   4    3.63    0.16
  -4  16  -4    1.13    0.10
  -4  16  -4    1.09    0.09
   4 -16   4    1.05    0.09
  -5  16  -4    0.04    0.05
  -5  16  -4    0.04    0.04
   5 -16   4    0.03    0.04
  -6  16  -4    1.34    0.11
  -6  16  -4    1.44    0.10
   6 -16   4    1.59    0.10
  -7  16  -4    0.29    0.07
  -7  16  -4    0.27    0.05
   7 -16   4    0.29    0.06
  -8  16  -4   14.31    0.50
  -8  16  -4   14.00    0.46
   8 -16   4   13.89    0.47
  -9  16  -4    0.42    0.08
   9 -16   4    0.39    0.06
 -10  16  -4    0.23    0.07
  10 -16   4    0.34    0.06
 -11  16  -4    1.75    0.13
  11 -16   4    1.86    0.12
 -12  16  -4    1.09    0.12
  12 -16   4    1.14    0.10
 -13  16  -4    0.54    0.09
  13 -16   4    0.67    0.08
 -14  16  -4    1.29    0.12
  14 -16   4    1.35    0.11
 -15  16  -4   -0.03    0.06
  15 -16   4    0.06    0.05
 -16  16  -4   -0.01    0.06
  16 -16   4   -0.01    0.05
 -17  16  -4    3.72    0.21
  17 -16   4    3.61    0.20
 -18  16  -4    0.08    0.07
  18 -16   4    0.01    0.06
   9  15  -4    0.03    0.06
   8  15  -4    0.76    0.11
  -8 -15   4    0.56    0.10
   7  15  -4    0.45    0.09
  -7 -15   4    0.53    0.08
   6  15  -4    1.95    0.16
  -6 -15   4    1.82    0.13
   5  15  -4    1.98    0.15
  -5 -15   4    1.97    0.13
   4  15  -4    3.56    0.19
  -4 -15   4    3.51    0.18
   3  15  -4    1.59    0.12
  -3 -15   4    1.54    0.11
   2  15  -4    0.70    0.09
  -2 -15   4    0.71    0.08
   1  15  -4    0.19    0.06
  -1 -15   4    0.21    0.05
   0  15  -4    0.06    0.05
   0 -15   4    0.11    0.04
  -1  15  -4   32.19    0.98
   1 -15   4   30.50    0.97
  -2  15  -4    0.72    0.08
  -2  15  -4    0.79    0.08
   2 -15   4    0.62    0.07
  -3  15  -4    3.46    0.17
  -3  15  -4    3.29    0.16
   3 -15   4    3.41    0.15
  -4  15  -4    0.45    0.07
  -4  15  -4    0.46    0.06
   4 -15   4    0.53    0.07
  -5  15  -4    5.28    0.21
  -5  15  -4    5.32    0.23
   5 -15   4    5.48    0.21
  -6  15  -4    0.58    0.08
  -6  15  -4    0.85    0.07
   6 -15   4    0.75    0.08
  -7  15  -4   23.89    0.77
  -7  15  -4   23.00    0.72
   7 -15   4   23.55    0.74
  -8  15  -4    0.36    0.07
  -8  15  -4    0.33    0.05
   8 -15   4    0.18    0.05
  -9  15  -4    0.02    0.05
   9 -15   4    0.09    0.04
 -10  15  -4    6.20    0.26
  10 -15   4    6.17    0.24
 -11  15  -4    3.49    0.18
  11 -15   4    3.59    0.17
 -12  15  -4    2.39    0.15
  12 -15   4    2.41    0.13
 -13  15  -4    8.78    0.34
  13 -15   4    8.50    0.32
 -14  15  -4    0.11    0.06
  14 -15   4    0.26    0.06
 -15  15  -4    0.19    0.07
  15 -15   4    0.11    0.06
 -16  15  -4    3.95    0.21
  16 -15   4    4.07    0.20
 -17  15  -4    0.27    0.08
  17 -15   4    0.17    0.07
 -18  15  -4    0.17    0.07
  18 -15   4    0.23    0.07
  19 -15   4    0.05    0.06
  10  14  -4    0.83    0.12
   9  14  -4    5.91    0.28
  -9 -14   4    6.05    0.27
   8  14  -4    1.39    0.14
  -8 -14   4    1.73    0.13
   7  14  -4    0.73    0.10
  -7 -14   4    0.88    0.10
   6  14  -4    1.93    0.15
  -6 -14   4    2.01    0.13
   5  14  -4    2.74    0.16
  -5 -14   4    2.88    0.15
   4  14  -4    2.40    0.15
  -4 -14   4    2.35    0.13
   3  14  -4    6.06    0.26
  -3 -14   4    6.29    0.24
   2  14  -4    0.17    0.06
  -2 -14   4    0.18    0.05
   1  14  -4    0.07    0.05
  -1 -14   4    0.07    0.04
   0  14  -4   20.14    0.64
   0 -14   4   19.61    0.63
  -1  14  -4    3.73    0.17
  -1  14  -4    3.95    0.17
   1 -14   4    3.93    0.17
  -2  14  -4   12.71    0.42
  -2  14  -4   12.00    0.41
   2 -14   4   11.92    0.41
  -3  14  -4    0.63    0.08
  -3  14  -4    0.93    0.08
   3 -14   4    0.65    0.07
  -4  14  -4    4.07    0.18
  -4  14  -4    4.23    0.17
   4 -14   4    4.04    0.17
  -5  14  -4    2.50    0.12
  -5  14  -4    2.26    0.13
   5 -14   4    2.42    0.12
  -6  14  -4   30.63    0.97
  -6  14  -4   30.76    0.92
   6 -14   4   29.81    0.93
  -7  14  -4    0.26    0.06
  -7  14  -4    0.22    0.04
   7 -14   4    0.26    0.05
  -8  14  -4    2.16    0.14
  -8  14  -4    2.12    0.10
   8 -14   4    2.02    0.11
  -9  14  -4   13.59    0.48
   9 -14   4   14.12    0.46
 -10  14  -4    4.27    0.20
  10 -14   4    4.56    0.19
 -11  14  -4    1.31    0.11
  11 -14   4    1.42    0.10
 -12  14  -4    6.11    0.25
  12 -14   4    6.19    0.24
 -13  14  -4    0.36    0.07
  13 -14   4    0.37    0.07
 -14  14  -4    0.07    0.05
  14 -14   4    0.05    0.05
 -15  14  -4    5.34    0.24
  15 -14   4    5.64    0.24
 -16  14  -4   -0.07    0.05
  16 -14   4    0.02    0.05
 -17  14  -4    0.17    0.07
  17 -14   4    0.17    0.06
 -18  14  -4    0.36    0.08
  18 -14   4    0.43    0.09
 -19  14  -4    0.00    0.06
  19 -14   4    0.00    0.06
  11  13  -4    0.30    0.09
  10  13  -4   12.85    0.48
 -10 -13   4   12.87    0.47
   9  13  -4    0.32    0.08
  -9 -13   4    0.33    0.07
   8  13  -4    1.25    0.13
  -8 -13   4    1.19    0.11
   7  13  -4    1.86    0.14
  -7 -13   4    1.99    0.13
   6  13  -4    3.13    0.17
  -6 -13   4    2.99    0.16
   5  13  -4    2.40    0.15
  -5 -13   4    2.58    0.14
   4  13  -4    1.60    0.12
  -4 -13   4    1.34    0.10
   3  13  -4    0.12    0.05
  -3 -13   4    0.10    0.04
   2  13  -4    0.38    0.06
  -2 -13   4    0.54    0.07
   1  13  -4   29.08    0.89
  -1 -13   4   28.34    0.89
   0  13  -4    7.75    0.28
   0  13  -4    7.71    0.28
   0 -13   4    7.67    0.27
  -1  13  -4    9.71    0.34
  -1  13  -4    9.68    0.34
   1 -13   4    9.61    0.33
  -2  13  -4    0.84    0.07
  -2  13  -4    0.85    0.07
   2 -13   4    0.81    0.07
  -3  13  -4    0.00    0.02
  -3  13  -4    0.01    0.03
   3 -13   4   -0.03    0.02
  -4  13  -4    0.62    0.07
  -4  13  -4    0.74    0.06
   4 -13   4    0.78    0.06
  -5  13  -4    8.75    0.31
  -5  13  -4    8.53    0.29
   5 -13   4    8.69    0.30
  -6  13  -4    0.08    0.04
  -6  13  -4    0.10    0.03
   6 -13   4    0.07    0.03
  -7  13  -4    3.29    0.14
  -7  13  -4    3.39    0.16
   7 -13   4    3.44    0.15
  -8  13  -4   33.05    1.00
  -8  13  -4   34.10    1.06
   8 -13   4   33.85    1.03
  -9  13  -4    0.04    0.04
   9 -13   4    0.08    0.04
 -10  13  -4    0.02    0.04
  10 -13   4    0.02    0.04
  10 -13   4    0.05    0.04
 -11  13  -4    5.72    0.24
  11 -13   4    5.98    0.23
  11 -13   4    6.24    0.23
 -12  13  -4    0.18    0.06
  12 -13   4    0.25    0.06
  12 -13   4    0.22    0.05
 -13  13  -4    0.47    0.07
  13 -13   4    0.30    0.06
  13 -13   4    0.41    0.07
 -14  13  -4    7.58    0.30
  14 -13   4    7.93    0.30
  14 -13   4    7.53    0.30
 -15  13  -4    0.02    0.05
  15 -13   4    0.02    0.05
  15 -13   4    0.02    0.05
 -16  13  -4    0.20    0.07
  16 -13   4    0.30    0.07
  16 -13   4    0.22    0.07
 -17  13  -4    1.09    0.11
  17 -13   4    1.18    0.13
  17 -13   4    1.08    0.11
 -18  13  -4    0.00    0.06
  18 -13   4    0.05    0.06
  18 -13   4   -0.01    0.05
 -19  13  -4    0.11    0.07
  19 -13   4   -0.08    0.06
  19 -13   4   -0.01    0.06
 -20  13  -4    1.57    0.13
  11  12  -4    6.78    0.30
 -11 -12   4    6.36    0.29
  10  12  -4    0.50    0.09
 -10 -12   4    0.48    0.09
   9  12  -4    0.26    0.07
  -9 -12   4    0.28    0.07
   8  12  -4    0.96    0.11
  -8 -12   4    0.92    0.10
   7  12  -4    4.50    0.21
  -7 -12   4    4.61    0.20
   6  12  -4    1.65    0.12
  -6 -12   4    1.55    0.11
   5  12  -4    9.18    0.35
  -5 -12   4    9.53    0.34
   4  12  -4    0.40    0.07
  -4 -12   4    0.69    0.08
   3  12  -4    0.07    0.04
  -3 -12   4    0.10    0.04
   2  12  -4   29.24    0.92
  -2 -12   4   29.90    0.91
   1  12  -4    6.32    0.24
  -1 -12   4    6.22    0.23
   0  12  -4    0.80    0.07
   0  12  -4    0.72    0.06
   0 -12   4    0.73    0.06
  -1  12  -4    1.24    0.08
  -1  12  -4    1.28    0.08
   1 -12   4    1.31    0.08
  -2  12  -4    1.46    0.09
  -2  12  -4    1.49    0.09
   2 -12   4    1.41    0.08
  -3  12  -4    2.86    0.13
  -3  12  -4    2.78    0.13
   3 -12   4    3.14    0.13
  -4  12  -4   43.71    1.32
  -4  12  -4   44.99    1.37
   4 -12   4   44.63    1.33
  -5  12  -4    0.08    0.03
  -5  12  -4    0.04    0.02
   5 -12   4    0.04    0.02
   5 -12   4    0.11    0.04
  -6  12  -4    1.15    0.07
  -6  12  -4    1.15    0.08
   6 -12   4    1.07    0.07
   6 -12   4    1.22    0.07
  -7  12  -4    6.68    0.22
  -7  12  -4    6.36    0.25
   7 -12   4    6.73    0.24
   7 -12   4    6.81    0.23
  -8  12  -4    0.00    0.02
  -8  12  -4   -0.07    0.03
   8 -12   4    0.08    0.04
   8 -12   4    0.02    0.03
  -9  12  -4    0.01    0.04
   9 -12   4   -0.02    0.03
   9 -12   4   -0.01    0.03
 -10  12  -4    3.86    0.17
  10 -12   4    3.93    0.16
  10 -12   4    3.92    0.17
 -11  12  -4   -0.08    0.04
  11 -12   4    0.02    0.04
  11 -12   4    0.00    0.04
 -12  12  -4   -0.04    0.04
  12 -12   4   -0.01    0.04
  12 -12   4    0.00    0.04
 -13  12  -4   17.66    0.59
  13 -12   4   17.57    0.58
  13 -12   4   17.35    0.57
 -14  12  -4    0.09    0.06
  14 -12   4    0.03    0.05
  14 -12   4    0.03    0.05
 -15  12  -4    0.87    0.10
  15 -12   4    0.92    0.10
  15 -12   4    0.81    0.10
 -16  12  -4    0.03    0.05
  16 -12   4    0.07    0.05
  16 -12   4    0.01    0.06
 -17  12  -4   -0.05    0.05
  17 -12   4    0.01    0.05
  17 -12   4   -0.09    0.05
 -18  12  -4    0.02    0.06
  18 -12   4   -0.02    0.05
  18 -12   4   -0.03    0.06
 -19  12  -4    3.55    0.19
  19 -12   4    3.47    0.21
  19 -12   4    3.66    0.21
 -20  12  -4    0.08    0.06
 -20  12  -4    0.01    0.07
  20 -12   4   -0.02    0.06
  12  11  -4    1.01    0.12
  11  11  -4    0.36    0.08
  11  11  -4    0.32    0.08
  10  11  -4    0.66    0.09
  10  11  -4    0.63    0.09
   9  11  -4    4.04    0.20
   9  11  -4    3.95    0.19
   8  11  -4    2.36    0.14
   8  11  -4    2.38    0.14
  -8 -11   4    2.47    0.14
   7  11  -4    3.35    0.17
  -7 -11   4    3.31    0.16
   6  11  -4    9.54    0.34
  -6 -11   4    9.26    0.31
  -6 -11   4    8.99    0.33
   5  11  -4    0.35    0.06
  -5 -11   4    0.28    0.04
  -5 -11   4    0.34    0.06
   4  11  -4    0.06    0.04
  -4 -11   4    0.05    0.03
  -4 -11   4    0.00    0.03
   3  11  -4   28.93    0.90
  -3 -11   4   28.75    0.85
  -3 -11   4   29.28    0.89
   2  11  -4    2.75    0.13
  -2 -11   4    2.80    0.11
  -2 -11   4    2.71    0.12
   1  11  -4    1.26    0.08
   1  11  -4    1.26    0.07
  -1 -11   4    1.19    0.07
  -1 -11   4    1.32    0.06
   0  11  -4    0.04    0.03
   0  11  -4    0.09    0.03
   0 -11   4    0.13    0.03
   0 -11   4    0.09    0.03
  -1  11  -4    7.05    0.25
  -1  11  -4    7.21    0.25
   1 -11   4    6.96    0.22
   1 -11   4    7.27    0.25
  -2  11  -4    3.64    0.15
  -2  11  -4    3.63    0.15
   2 -11   4    3.90    0.15
   2 -11   4    3.72    0.13
  -3  11  -4   74.22    2.24
  -3  11  -4   78.33    2.32
   3 -11   4   76.58    2.26
   3 -11   4   77.13    2.19
  -4  11  -4    0.19    0.04
  -4  11  -4    0.14    0.03
   4 -11   4    0.13    0.03
   4 -11   4    0.13    0.03
  -5  11  -4    1.14    0.08
  -5  11  -4    1.27    0.07
   5 -11   4    1.29    0.07
   5 -11   4    1.23    0.06
  -6  11  -4    7.19    0.24
  -6  11  -4    7.48    0.26
   6 -11   4    7.54    0.25
   6 -11   4    7.17    0.24
  -7  11  -4    4.03    0.15
  -7  11  -4    4.32    0.17
   7 -11   4    4.06    0.15
   7 -11   4    4.07    0.16
  -8  11  -4    1.85    0.08
  -8  11  -4    1.92    0.11
   8 -11   4    1.81    0.09
   8 -11   4    1.83    0.10
  -9  11  -4    9.73    0.34
   9 -11   4    9.85    0.33
   9 -11   4    9.68    0.32
 -10  11  -4   -0.02    0.04
  10 -11   4    0.04    0.03
  10 -11   4    0.01    0.03
 -11  11  -4   -0.02    0.04
  11 -11   4    0.07    0.04
  11 -11   4    0.06    0.04
 -12  11  -4   37.75    1.18
  12 -11   4   38.24    1.16
  12 -11   4   36.90    1.13
 -13  11  -4    0.04    0.05
  13 -11   4    0.08    0.04
  13 -11   4    0.06    0.05
 -14  11  -4    0.11    0.05
  14 -11   4    0.17    0.06
  14 -11   4    0.11    0.05
 -15  11  -4    0.05    0.05
  15 -11   4    0.04    0.06
  15 -11   4    0.03    0.05
 -16  11  -4    0.07    0.05
  16 -11   4    0.05    0.05
  16 -11   4    0.08    0.06
 -17  11  -4    0.21    0.06
  17 -11   4    0.15    0.06
  17 -11   4    0.25    0.08
 -18  11  -4    8.61    0.33
  18 -11   4    8.49    0.35
  18 -11   4    8.05    0.34
 -19  11  -4    0.02    0.06
  19 -11   4    0.07    0.07
  19 -11   4    0.01    0.06
 -20  11  -4    0.51    0.09
 -20  11  -4    0.40    0.08
  20 -11   4    0.47    0.10
  13  10  -4    0.23    0.08
  12  10  -4    0.29    0.08
  11  10  -4    0.17    0.06
  11  10  -4    0.29    0.07
 -11 -10   4    0.27    0.06
  10  10  -4    4.23    0.20
  10  10  -4    3.86    0.20
 -10 -10   4    4.54    0.19
   9  10  -4    1.60    0.12
   9  10  -4    1.55    0.12
  -9 -10   4    1.47    0.10
   8  10  -4    0.37    0.07
   8  10  -4    0.38    0.07
  -8 -10   4    0.54    0.06
   7  10  -4   15.57    0.51
   7  10  -4   14.61    0.51
  -7 -10   4   15.68    0.48
   6  10  -4    0.99    0.08
   6  10  -4    0.98    0.09
  -6 -10   4    0.99    0.07
   5  10  -4    0.02    0.03
   5  10  -4    0.05    0.04
  -5 -10   4    0.01    0.03
  -5 -10   4    0.02    0.03
   4  10  -4    2.86    0.14
  -4 -10   4    3.13    0.12
  -4 -10   4    3.15    0.14
   3  10  -4    2.95    0.14
  -3 -10   4    2.96    0.11
  -3 -10   4    2.79    0.13
   2  10  -4    1.08    0.08
   2  10  -4    1.24    0.07
  -2 -10   4    1.21    0.06
  -2 -10   4    1.28    0.08
   1  10  -4    3.77    0.15
   1  10  -4    3.88    0.14
  -1 -10   4    3.46    0.14
  -1 -10   4    3.44    0.13
   0  10  -4    7.78    0.26
   0  10  -4    7.41    0.26
   0 -10   4    7.28    0.24
   0 -10   4    7.55    0.26
  -1  10  -4    0.03    0.02
  -1  10  -4    0.05    0.03
   1 -10   4    0.02    0.02
   1 -10   4    0.03    0.02
  -2  10  -4   59.67    1.81
  -2  10  -4   61.62    1.86
   2 -10   4   62.26    1.76
   2 -10   4   62.65    1.82
  -3  10  -4    0.01    0.02
  -3  10  -4    0.05    0.03
   3 -10   4    0.04    0.02
   3 -10   4    0.06    0.03
  -4  10  -4    1.00    0.06
  -4  10  -4    1.04    0.07
   4 -10   4    1.04    0.06
   4 -10   4    1.09    0.06
  -5  10  -4    3.13    0.13
  -5  10  -4    2.91    0.11
   5 -10   4    3.20    0.13
   5 -10   4    2.91    0.11
  -6  10  -4    0.51    0.04
  -6  10  -4    0.46    0.05
   6 -10   4    0.41    0.05
   6 -10   4    0.46    0.04
  -7  10  -4    1.51    0.07
  -7  10  -4    1.54    0.09
   7 -10   4    1.58    0.09
   7 -10   4    1.56    0.08
  -8  10  -4    5.74    0.19
  -8  10  -4    5.87    0.22
   8 -10   4    5.74    0.21
   8 -10   4    6.16    0.21
  -9  10  -4    0.21    0.05
   9 -10   4    0.24    0.05
   9 -10   4    0.28    0.04
 -10  10  -4    0.14    0.04
  10 -10   4    0.14    0.04
  10 -10   4    0.12    0.04
 -11  10  -4   51.06    1.56
  11 -10   4   51.38    1.53
  11 -10   4   49.93    1.50
 -12  10  -4    0.96    0.08
  12 -10   4    0.79    0.09
  12 -10   4    0.76    0.08
 -13  10  -4    0.67    0.08
  13 -10   4    0.68    0.08
  13 -10   4    0.50    0.08
 -14  10  -4    0.56    0.08
  14 -10   4    0.55    0.08
  14 -10   4    0.69    0.09
 -15  10  -4    0.26    0.06
  15 -10   4    0.25    0.07
  15 -10   4    0.28    0.07
 -16  10  -4    0.13    0.06
  16 -10   4    0.11    0.06
  16 -10   4    0.16    0.07
 -17  10  -4    5.56    0.24
  17 -10   4    5.45    0.26
  17 -10   4    5.54    0.25
 -18  10  -4    0.08    0.06
  18 -10   4    0.14    0.07
  18 -10   4    0.09    0.07
 -19  10  -4    0.08    0.06
  19 -10   4    0.01    0.06
  19 -10   4   -0.01    0.06
 -20  10  -4    2.68    0.16
 -20  10  -4    2.75    0.17
  20 -10   4    2.33    0.18
  14   9  -4    0.24    0.08
 -14  -9   4    0.20    0.07
  13   9  -4    0.22    0.08
 -13  -9   4    0.16    0.07
  12   9  -4    0.03    0.05
 -12  -9   4   -0.04    0.05
  11   9  -4    0.11    0.06
  11   9  -4    0.11    0.06
 -11  -9   4    0.17    0.06
  10   9  -4    2.75    0.15
  10   9  -4    2.70    0.15
 -10  -9   4    2.81    0.14
   9   9  -4    1.06    0.09
   9   9  -4    0.71    0.09
  -9  -9   4    0.83    0.08
   8   9  -4    1.52    0.11
   8   9  -4    1.42    0.10
  -8  -9   4    1.49    0.09
   7   9  -4    0.00    0.04
   7   9  -4   -0.02    0.04
  -7  -9   4    0.03    0.03
   6   9  -4    1.47    0.10
   6   9  -4    1.35    0.09
  -6  -9   4    1.39    0.08
   5   9  -4    0.58    0.06
   5   9  -4    0.74    0.07
  -5  -9   4    0.78    0.06
   4   9  -4    2.67    0.13
   4   9  -4    2.78    0.12
  -4  -9   4    2.76    0.11
   3   9  -4    0.44    0.04
   3   9  -4    0.29    0.05
  -3  -9   4    0.38    0.04
  -3  -9   4    0.26    0.04
   2   9  -4    0.79    0.05
   2   9  -4    0.63    0.06
  -2  -9   4    0.61    0.05
  -2  -9   4    0.60    0.05
   1   9  -4    4.12    0.16
   1   9  -4    4.37    0.15
  -1  -9   4    3.95    0.15
  -1  -9   4    3.91    0.14
   0   9  -4    0.06    0.02
   0   9  -4    0.06    0.02
   0  -9   4    0.03    0.02
   0  -9   4    0.03    0.02
  -1   9  -4   12.65    0.41
  -1   9  -4   13.70    0.42
   1  -9   4   12.93    0.39
   1  -9   4   13.11    0.41
  -2   9  -4    0.00    0.02
  -2   9  -4    0.01    0.02
   2  -9   4    0.06    0.02
   2  -9   4    0.06    0.02
  -3   9  -4    0.78    0.05
  -3   9  -4    0.70    0.05
   3  -9   4    0.77    0.04
   3  -9   4    0.73    0.05
  -4   9  -4    0.15    0.02
  -4   9  -4    0.16    0.03
   4  -9   4    0.30    0.04
   4  -9   4    0.09    0.02
  -5   9  -4   -0.01    0.02
  -5   9  -4    0.05    0.02
   5  -9   4    0.02    0.02
   5  -9   4    0.04    0.02
  -6   9  -4    1.19    0.07
  -6   9  -4    1.25    0.06
   6  -9   4    1.14    0.07
   6  -9   4    1.33    0.07
  -7   9  -4   10.23    0.34
  -7   9  -4    9.75    0.31
   7  -9   4    9.97    0.33
   7  -9   4   11.04    0.34
  -8   9  -4    0.51    0.06
  -8   9  -4    0.42    0.03
   8  -9   4    0.56    0.06
   8  -9   4    0.55    0.05
  -9   9  -4    0.09    0.04
   9  -9   4    0.00    0.03
   9  -9   4    0.02    0.03
 -10   9  -4   31.87    0.98
  10  -9   4   31.87    0.96
  10  -9   4   30.30    0.94
 -11   9  -4    0.22    0.05
  11  -9   4    0.19    0.05
  11  -9   4    0.15    0.05
 -12   9  -4    0.04    0.04
  12  -9   4   -0.01    0.04
  12  -9   4    0.01    0.04
 -13   9  -4    0.15    0.05
  13  -9   4    0.08    0.05
  13  -9   4    0.15    0.05
 -14   9  -4    1.32    0.10
  14  -9   4    1.17    0.11
  14  -9   4    1.09    0.10
 -15   9  -4    0.08    0.05
  15  -9   4    0.05    0.05
  15  -9   4    0.04    0.06
 -16   9  -4   10.15    0.37
  16  -9   4    9.90    0.38
  16  -9   4   10.24    0.38
 -17   9  -4   -0.01    0.05
  17  -9   4    0.02    0.06
  17  -9   4    0.00    0.05
 -18   9  -4    0.04    0.06
  18  -9   4    0.08    0.06
  18  -9   4    0.09    0.07
 -19   9  -4    1.41    0.12
  19  -9   4    1.18    0.14
  19  -9   4    1.17    0.13
 -20   9  -4    0.16    0.07
  20  -9   4    0.08    0.07
 -15  -8   4    3.55    0.19
  14   8  -4    0.12    0.07
 -14  -8   4    0.11    0.06
  13   8  -4    0.07    0.06
 -13  -8   4    0.10    0.06
  12   8  -4    2.23    0.15
 -12  -8   4    2.14    0.13
  11   8  -4    0.37    0.07
  11   8  -4    0.26    0.06
 -11  -8   4    0.30    0.06
  10   8  -4    4.05    0.18
  10   8  -4    3.88    0.19
[truncated: 1,248,305 more chars]
