# Supplementary material for: Crystal structure of bis­[1-(2-hy­droxy­eth­yl)-2-methyl-5-nitro-1H-imidazole-κN 3]silver(I) tetra­fluorido­borate methanol monosolvate
Source: Acta Crystallogr E Crystallogr Commun. 2015 Feb 21;71(Pt 3):284–7. doi: 10.1107/S2056989015002819 (PMC4350687; doi:10.1107/S2056989015002819)
Supplement: Supplementary file 2 [file e-71-00284-Isup2.hkl]

#
# h,k,l, Fc-squared, Fo-squared, sigma(Fo-squared), status flag
#
data_I
_shelx_title ' met2agbf4 in P-1'
_shelx_refln_list_code          4
_shelx_F_calc_maximum      231.21
_exptl_crystal_F_000       572.00
_reflns_d_resolution_high  0.7000

loop_
 _space_group_symop_operation_xyz
 'x, y, z'
 '-x, -y, -z'

_cell_length_a     9.2592
_cell_length_b    10.5339
_cell_length_c    12.3995
_cell_angle_alpha 106.940
_cell_angle_beta   92.788
_cell_angle_gamma 112.439

_shelx_F_squared_multiplier     1.000

loop_
 _refln_index_h
 _refln_index_k
 _refln_index_l
 _refln_F_squared_calc
 _refln_F_squared_meas
 _refln_F_squared_sigma
 _refln_observed_status
   1   0   0       3629.79       3822.21        56.09 o
   3   0   0       2257.76       2185.12        32.07 o
   4   0   0         45.85         53.71         2.40 o
   5   0   0         69.80         83.02         1.78 o
   6   0   0        635.11        658.41        11.89 o
   7   0   0        994.88        952.60        17.07 o
   8   0   0         79.78         75.54         4.02 o
   9   0   0        167.50        185.44         5.88 o
  10   0   0        208.47        220.78        10.57 o
  11   0   0         62.70         52.43         3.97 o
  12   0   0         21.97         24.85         3.33 o
 -12   1   0          6.26          6.52         2.55 o
 -11   1   0        126.43        130.20         5.56 o
 -10   1   0         45.63         59.32         3.65 o
  -9   1   0         52.90         46.01         3.37 o
  -8   1   0        696.53        674.73        15.44 o
  -7   1   0       1474.64       1610.98        24.10 o
  -6   1   0          0.50          4.01         0.53 o
  -5   1   0       3983.85       3908.21        57.22 o
  -4   1   0       9822.56       9737.20       143.23 o
  -3   1   0       2702.44       2782.19        41.33 o
  -2   1   0       1287.87       1338.42        19.70 o
  -1   1   0        731.92        786.95        13.21 o
   0   1   0       4661.71       4950.91       113.18 o
   1   1   0       3543.76       3631.47        62.03 o
   2   1   0       1543.25       1753.50        25.72 o
   3   1   0       5068.57       5332.19        78.72 o
   4   1   0        708.82        738.74        11.24 o
   5   1   0       1054.21       1045.31        15.81 o
   6   1   0        396.67        378.35         6.41 o
   7   1   0        242.83        251.65         5.44 o
   8   1   0        468.93        477.29         9.44 o
   9   1   0        395.21        402.19        10.49 o
  10   1   0        145.43        122.04         5.18 o
  11   1   0         79.61         91.86         5.06 o
 -12   2   0         24.32         27.94         3.33 o
 -11   2   0          6.78          7.99         3.82 o
 -10   2   0        285.76        273.60         7.95 o
  -9   2   0       1586.10       1602.56        34.56 o
  -8   2   0        534.65        535.99        10.21 o
  -7   2   0         60.26         68.80         4.41 o
  -6   2   0       1986.30       2035.50        37.35 o
  -5   2   0         48.65         35.67         3.57 o
  -4   2   0        766.92        822.49        18.33 o
  -3   2   0       2391.25       2524.36        50.38 o
  -2   2   0        881.01        892.40        23.89 o
  -1   2   0          1.12         68.84         2.70 o
   0   2   0      12058.27      12432.19       185.88 o
   1   2   0      40940.13      39295.02       601.75 o
   2   2   0         84.34        103.47         5.19 o
   3   2   0        354.32        348.69         6.49 o
   4   2   0       1943.97       1858.51        31.92 o
   5   2   0        441.33        388.09         7.61 o
   6   2   0         20.80         23.13         1.40 o
   7   2   0        607.70        655.82        13.90 o
   8   2   0        518.06        473.71         9.52 o
   9   2   0         27.64         27.12         2.10 o
  10   2   0         28.14         38.20         3.82 o
  11   2   0         47.46         59.08         4.42 o
 -12   3   0         79.72        108.66         5.41 o
 -11   3   0         73.74         76.47         5.40 o
 -10   3   0        185.78        187.19         6.05 o
  -9   3   0        416.78        417.47         8.39 o
  -8   3   0         46.20         49.87         1.72 o
  -7   3   0       1235.56       1257.89        21.93 o
  -6   3   0       1528.93       1496.03        48.72 o
  -5   3   0        247.35        252.36         4.94 o
  -4   3   0       1766.82       1634.89        37.77 o
  -3   3   0       6962.00       7002.75       118.86 o
  -2   3   0       1378.81       1524.59        22.38 o
  -1   3   0          5.39         46.34         2.25 o
   0   3   0       7539.36       7758.19       114.45 o
   1   3   0       2834.16       2936.12        43.21 o
   2   3   0        160.19        140.39         3.50 o
   3   3   0       1196.16       1088.10        19.15 o
   4   3   0       1829.50       1795.57        31.03 o
   5   3   0        133.31        140.63         3.50 o
   6   3   0         57.82         54.99         2.22 o
   7   3   0        300.27        292.93         7.10 o
   8   3   0         23.35         28.18         1.95 o
   9   3   0        259.20        259.07         7.50 o
  10   3   0        178.21        185.15         6.59 o
 -13   4   0        107.87        131.74         6.20 o
 -12   4   0         34.27         36.44         5.85 o
 -11   4   0         63.06         71.32         4.14 o
 -10   4   0         19.48         19.68         4.72 o
  -9   4   0        334.92        321.72         5.79 o
  -8   4   0       1719.94       1650.31        28.61 o
  -7   4   0        859.49        851.84        15.33 o
  -6   4   0         41.58         43.86         1.56 o
  -5   4   0       1267.38       1212.04        34.61 o
  -4   4   0        249.11        235.03         6.92 o
  -3   4   0          4.39          7.65         0.90 o
  -2   4   0       1193.89       1162.18        17.30 o
  -1   4   0       5540.91       5754.79        85.35 o
   0   4   0       1729.71       1719.51        25.36 o
   1   4   0        137.71        120.57         4.55 o
   2   4   0       4325.74       4381.46        80.74 o
   3   4   0        560.43        554.38         8.76 o
   4   4   0        805.89        792.16        14.44 o
   5   4   0       1020.01       1002.51        18.18 o
   6   4   0        219.81        194.81         4.73 o
   7   4   0          4.38          3.75         1.25 o
   8   4   0        322.68        373.11         8.12 o
   9   4   0         71.68         56.85         3.75 o
  10   4   0          5.36          3.53         2.16 o
 -13   5   0          3.41          3.37         2.23 o
 -12   5   0        308.17        279.13         8.75 o
 -11   5   0         71.28         84.08         4.29 o
 -10   5   0        195.81        192.89         4.92 o
  -9   5   0        721.10        678.22        12.82 o
  -8   5   0       1071.50       1031.97        18.45 o
  -7   5   0        114.62        118.14         4.73 o
  -6   5   0       2344.84       2381.43        46.97 o
  -5   5   0       3486.81       3480.52        62.52 o
  -4   5   0        520.53        543.96        11.28 o
  -3   5   0        189.73        132.72         2.60 o
  -2   5   0       2869.25       2782.17        40.86 o
  -1   5   0       1334.86       1539.03        22.86 o
   0   5   0       3596.95       3639.73        53.53 o
   1   5   0       5021.54       4956.80        72.65 o
   2   5   0        632.16        646.74        10.11 o
   3   5   0        212.27        191.64         6.03 o
   4   5   0        277.43        268.27         5.82 o
   5   5   0         50.94         56.76         2.13 o
   6   5   0         68.75         79.89         2.89 o
   7   5   0        212.45        201.05         5.20 o
   8   5   0        208.03        209.61         7.62 o
   9   5   0          3.11          6.69         1.83 o
 -13   6   0        139.07        134.53         6.04 o
 -12   6   0        116.92        125.34         5.56 o
 -11   6   0        226.51        240.23         5.93 o
 -10   6   0         49.95         51.74         2.57 o
  -9   6   0         98.92         93.00         3.02 o
  -8   6   0         67.88         67.95         2.50 o
  -7   6   0       2580.72       2537.49        66.81 o
  -6   6   0        689.96        675.55        16.08 o
  -5   6   0         91.65        125.65         5.33 o
  -4   6   0       1013.49        943.41        14.29 o
  -3   6   0          9.89         24.71         0.90 o
  -2   6   0         17.62         28.99         2.00 o
  -1   6   0       1239.42       1255.63        18.92 o
   0   6   0       3399.29       3564.33        52.52 o
   1   6   0         71.37         65.43         1.79 o
   2   6   0        457.76        423.82         8.37 o
   3   6   0       1637.50       1605.15        28.24 o
   4   6   0        160.75        163.36         4.24 o
   5   6   0        315.86        316.60         6.86 o
   6   6   0        229.53        238.31         5.73 o
   7   6   0        123.95        104.36         3.61 o
   8   6   0          0.60          0.93         2.05 o
 -13   7   0         10.65         15.95         3.15 o
 -12   7   0         16.29         18.42         2.69 o
 -11   7   0        227.76        212.87         5.53 o
 -10   7   0         24.45         31.85         2.24 o
  -9   7   0        170.94        168.29         4.40 o
  -8   7   0       1477.71       1417.97        24.96 o
  -7   7   0        591.88        552.78        10.47 o
  -6   7   0        647.68        653.40        12.03 o
  -5   7   0       1282.16       1260.69        23.27 o
  -4   7   0       2177.31       2226.00        32.96 o
  -3   7   0          6.76          9.37         0.86 o
  -2   7   0       1148.47       1141.80        17.39 o
  -1   7   0       1229.93       1223.38        18.57 o
   0   7   0        119.66        112.96         2.59 o
   1   7   0       1158.92       1111.16        17.09 o
   2   7   0        897.76        886.49        16.35 o
   3   7   0        740.18        701.56        13.37 o
   4   7   0         25.74         26.44         1.99 o
   5   7   0         79.41         81.54         3.03 o
   6   7   0         60.67         60.29         3.89 o
   7   7   0         33.70         47.24         3.89 o
 -13   8   0          9.58          9.45         2.55 o
 -12   8   0        118.73        103.88         3.95 o
 -11   8   0        128.64        122.41         4.05 o
 -10   8   0        172.01        171.80         4.76 o
  -9   8   0        284.11        276.35         6.22 o
  -8   8   0        338.25        323.15         7.01 o
  -7   8   0        259.09        276.46         6.05 o
  -6   8   0        936.30        913.75        23.18 o
  -5   8   0        174.43        180.03         4.14 o
  -4   8   0         88.62         94.02         2.23 o
  -3   8   0        519.90        505.86         8.21 o
  -2   8   0        177.51        166.79         3.42 o
  -1   8   0        315.63        314.43         5.55 o
   0   8   0        104.88        110.23         2.63 o
   1   8   0       1257.89       1215.95        21.90 o
   2   8   0         46.53         57.19         2.05 o
   3   8   0        316.26        323.01         6.93 o
   4   8   0        614.41        566.79        14.31 o
   5   8   0          7.51         10.72         5.17 o
   6   8   0          6.92          8.13         2.49 o
 -12   9   0          8.75         10.23         1.89 o
 -11   9   0         73.43         77.34         3.36 o
 -10   9   0         34.50         32.73         2.34 o
  -9   9   0          0.68          1.28         1.57 o
  -8   9   0         66.82         69.66         2.88 o
  -7   9   0        768.72        790.10        14.63 o
  -6   9   0        364.35        355.90         7.27 o
  -5   9   0          9.11          8.46         1.11 o
  -4   9   0       1159.88       1156.89        17.67 o
  -3   9   0        676.06        669.89        10.85 o
  -2   9   0        153.42        133.61         2.95 o
  -1   9   0        267.11        255.54         4.37 o
   0   9   0        329.42        338.65         6.26 o
   1   9   0          3.47          4.21         1.73 o
   2   9   0        248.40        224.34         7.11 o
   3   9   0        362.28        371.05        10.31 o
   4   9   0         47.33         38.58         3.57 o
   5   9   0         75.41         77.87         4.65 o
 -12  10   0          0.62          1.71         1.72 o
 -11  10   0        215.66        208.70         5.75 o
 -10  10   0         94.69         78.65         3.28 o
  -9  10   0         10.78         13.54         1.82 o
  -8  10   0        728.75        738.50        14.11 o
  -7  10   0         32.55         32.77         2.05 o
  -6  10   0        113.79        120.66         3.46 o
  -5  10   0        416.86        415.24         8.31 o
  -4  10   0         60.68         62.14         2.42 o
  -3  10   0        157.54        159.45         3.75 o
  -2  10   0        510.57        496.82         9.96 o
  -1  10   0        192.59        194.39         4.99 o
   0  10   0        136.84        135.57         5.40 o
   1  10   0        507.99        513.13        13.18 o
   2  10   0        721.30        697.88        17.33 o
   3  10   0         46.26         49.66         3.89 o
   4  10   0         90.55         89.80         5.06 o
 -11  11   0          0.01         -1.37         1.37 o
 -10  11   0        125.66        131.94         4.32 o
  -9  11   0          7.86         12.98         1.72 o
  -8  11   0         97.13         88.07         3.28 o
  -7  11   0        206.00        212.79         5.28 o
  -6  11   0        408.48        425.58         8.74 o
  -5  11   0        452.07        460.39        11.44 o
  -4  11   0        142.34        134.22         4.61 o
  -3  11   0        892.63        891.85        16.72 o
  -2  11   0        530.57        556.86        11.16 o
  -1  11   0         11.23         11.04         4.50 o
   0  11   0         51.99         51.09         4.50 o
   1  11   0        369.51        374.10        16.20 o
   2  11   0         13.53         20.38         2.91 o
   3  11   0         22.74         20.53         4.72 o
 -11  12   0         45.19         49.92         3.28 o
 -10  12   0        100.25         98.19         3.88 o
  -9  12   0         46.96         41.50         2.76 o
  -8  12   0        101.29         98.06         4.42 o
  -7  12   0       1118.28       1153.38        28.36 o
  -6  12   0         35.08         39.48         3.01 o
  -5  12   0         22.85         30.04         2.69 o
  -4  12   0        266.88        267.45        10.12 o
  -3  12   0         31.70         36.98         3.15 o
  -2  12   0         15.32         15.48         2.25 o
  -1  12   0        127.05        124.24         5.30 o
   0  12   0          7.70          9.36         2.25 o
   1  12   0          0.24         -1.05         1.83 o
   2  12   0        230.32        260.02         8.84 o
 -10  13   0          1.92          2.42         2.05 o
  -9  13   0         64.13         71.02         4.10 o
  -8  13   0         86.59         85.06         4.42 o
  -7  13   0          4.29          7.79         1.91 o
  -6  13   0         39.86         45.11         3.33 o
  -5  13   0         79.52         82.66         4.10 o
  -4  13   0         70.15         76.40         3.97 o
  -3  13   0        129.51        123.28         8.55 o
  -2  13   0        341.10        347.18        10.12 o
  -1  13   0        241.16        261.09         8.64 o
   0  13   0          0.51         -1.91         1.91 o
  -8  14   0          1.21          5.78         2.05 o
  -7  14   0        125.23        119.09         5.24 o
  -6  14   0        308.44        300.03         8.89 o
  -5  14   0        156.69        178.19         6.34 o
  -4  14   0         57.62         60.29         5.40 o
  -3  14   0        193.73        186.28        10.80 o
   2 -14   1         50.39         59.39         7.20 o
   3 -14   1        237.97        270.43        13.05 o
   4 -14   1         47.45         38.69         4.50 o
   5 -14   1         73.96         70.75         3.97 o
   6 -14   1         24.83         32.98         3.01 o
   7 -14   1         19.94         21.60         4.05 o
   8 -14   1         51.56         53.54         5.40 o
   0 -13   1          0.22         -0.28         1.91 o
   1 -13   1        269.98        261.20         8.39 o
   2 -13   1        122.36        133.13         5.85 o
   3 -13   1         12.00         14.85         4.05 o
   4 -13   1         78.52         84.02         3.97 o
   5 -13   1        282.02        279.97         7.94 o
   6 -13   1        110.48        120.58         4.95 o
   7 -13   1          0.18         -1.10         1.80 o
   8 -13   1        129.54        134.43         5.62 o
   9 -13   1         30.65         38.16         3.33 o
  10 -13   1          8.14          7.81         1.78 o
  -2 -12   1        130.84        112.57         5.62 o
  -1 -12   1          0.99          0.11         2.02 o
   0 -12   1          8.92         21.96         2.81 o
   1 -12   1        484.89        441.14        11.76 o
   2 -12   1         30.29         32.76         6.52 o
   3 -12   1        152.53        164.58         4.53 o
   4 -12   1        467.07        466.78        11.61 o
   5 -12   1         72.13         72.93         3.46 o
   6 -12   1         89.17         88.67         3.20 o
   7 -12   1         41.95         53.12         5.10 o
   8 -12   1          5.40          5.85         1.56 o
   9 -12   1         22.99         21.93         2.08 o
  10 -12   1         57.93         51.13         2.91 o
  11 -12   1        111.77        119.54         5.16 o
  -3 -11   1        104.55        113.14         5.62 o
  -2 -11   1          1.39          9.32         2.49 o
  -1 -11   1        323.84        335.97         9.80 o
   0 -11   1         19.12         26.99         2.81 o
   1 -11   1         20.32         14.09         1.78 o
   2 -11   1        549.53        543.59        10.82 o
   3 -11   1         63.05         76.00         3.51 o
   4 -11   1         30.88         35.59         2.13 o
   5 -11   1        438.21        429.66         8.74 o
   6 -11   1        764.77        823.27        15.24 o
   7 -11   1        101.38        109.17         3.54 o
   8 -11   1          1.31          4.20         1.30 o
   9 -11   1        110.21        107.84         3.70 o
  10 -11   1         71.33         81.00         3.93 o
  11 -11   1          2.62          2.55         1.56 o
  12 -11   1        303.51        299.27         7.60 o
  -5 -10   1        188.26        183.46         7.24 o
  -4 -10   1         76.91         90.96         7.65 o
  -3 -10   1         60.57         64.16         4.22 o
  -2 -10   1        366.67        358.74         8.39 o
  -1 -10   1        171.94        160.65         6.20 o
   0 -10   1         10.89         12.46         1.52 o
   1 -10   1        137.55        143.98         3.36 o
   2 -10   1       2119.62       2083.24        31.53 o
   3 -10   1         45.92         52.04         1.94 o
   4 -10   1        162.11        166.67         3.48 o
   5 -10   1       1061.51       1048.84        18.88 o
   6 -10   1        100.74        105.97         4.30 o
   7 -10   1         51.94         55.91         2.50 o
   8 -10   1        154.43        145.90         4.14 o
   9 -10   1        251.42        258.07         6.22 o
  10 -10   1        112.42        101.45         3.62 o
  11 -10   1        172.20        148.66         4.66 o
  12 -10   1         40.41         46.55         3.12 o
  -6  -9   1         19.75         28.72         5.85 o
  -5  -9   1         44.98         46.83         4.27 o
  -4  -9   1         66.93         60.75         3.99 o
  -3  -9   1        463.33        451.81         9.64 o
  -2  -9   1        421.24        410.81         8.59 o
  -1  -9   1         35.51         35.99         2.01 o
   0  -9   1        270.38        279.63         6.20 o
   1  -9   1        244.65        237.28         4.64 o
   2  -9   1        102.26         88.48         2.32 o
   3  -9   1       1642.02       1718.16        26.01 o
   4  -9   1        139.89        146.16         3.09 o
   5  -9   1          9.77         20.11         4.00 o
   6  -9   1       1148.50       1074.50        19.14 o
   7  -9   1        306.66        327.11         6.92 o
   8  -9   1         24.33         32.37         2.15 o
   9  -9   1        179.12        173.89         4.66 o
  10  -9   1        254.34        244.59         5.96 o
  11  -9   1        127.98        138.16         3.75 o
  12  -9   1          1.86          3.15         1.56 o
  -7  -8   1         38.87         34.21         5.40 o
  -6  -8   1         14.25         20.15         2.58 o
  -5  -8   1        152.84        143.30         4.15 o
  -4  -8   1        537.30        525.63        10.76 o
  -3  -8   1         93.93         91.59         3.22 o
  -2  -8   1         23.07         29.45         2.39 o
  -1  -8   1        777.97        763.30        14.26 o
   0  -8   1        361.38        351.11         6.16 o
   1  -8   1        450.49        486.63         8.09 o
   2  -8   1       1743.72       1695.36        25.51 o
   3  -8   1       2196.27       2245.99        33.46 o
   4  -8   1         31.36         50.73         2.01 o
   5  -8   1       1049.01        990.88        18.30 o
   6  -8   1       3440.80       3382.55        59.36 o
   7  -8   1         40.90         49.60         2.47 o
   8  -8   1         70.29         65.60         2.50 o
   9  -8   1        411.66        394.08         8.31 o
  10  -8   1        214.04        198.34         5.09 o
  11  -8   1          7.59          8.06         1.63 o
  12  -8   1        105.69         91.41         3.62 o
  13  -8   1         26.84         21.68         5.17 o
  -8  -7   1        140.08        158.08         6.47 o
  -7  -7   1         36.08         43.40         2.68 o
  -6  -7   1         35.16         32.70         2.26 o
  -5  -7   1        224.78        243.74         5.96 o
  -4  -7   1          7.25         10.00         1.31 o
  -3  -7   1        239.96        236.20         5.49 o
  -2  -7   1       1061.20        993.20        18.09 o
  -1  -7   1       1552.94       1548.07        23.41 o
   0  -7   1         75.88         89.30         2.22 o
   1  -7   1       1651.57       1665.41        25.00 o
   2  -7   1        935.87        918.86        14.13 o
   3  -7   1         33.42         35.80         1.50 o
   4  -7   1       1531.29       1658.74        24.77 o
   5  -7   1       2851.86       2867.03        48.60 o
   6  -7   1         56.16         62.21         2.62 o
   7  -7   1         44.82         40.58         1.89 o
   8  -7   1         17.71         19.19         1.91 o
   9  -7   1         65.22         64.53         2.60 o
  10  -7   1        111.14        112.07         3.08 o
  11  -7   1        375.24        355.55         7.96 o
  12  -7   1         94.85         95.55         4.92 o
  13  -7   1          0.16         -1.35         2.05 o
  -8  -6   1          1.16          1.09         1.52 o
  -7  -6   1        151.57        163.32         4.68 o
  -6  -6   1        184.42        178.40         4.19 o
  -5  -6   1         46.91         57.92         2.56 o
  -4  -6   1        896.40        857.89        15.90 o
  -3  -6   1       2256.52       2211.84        38.40 o
  -2  -6   1        299.66        277.88         5.86 o
  -1  -6   1        240.66        237.92         6.76 o
   0  -6   1       1187.75       1175.95        17.88 o
   1  -6   1        421.70        432.06         6.97 o
   2  -6   1         52.73         62.18         2.01 o
   3  -6   1        360.71        368.37         6.02 o
   4  -6   1       1843.43       1833.90        27.27 o
   5  -6   1          5.04          7.89         2.18 o
   6  -6   1       5212.75       5183.58       105.63 o
   7  -6   1       1185.62       1131.63        20.01 o
   8  -6   1        166.95        179.69         4.24 o
   9  -6   1         29.21         32.15         1.98 o
  10  -6   1        261.58        239.69         6.97 o
  11  -6   1        154.34        148.81         4.40 o
  12  -6   1         12.01         12.38         2.55 o
  13  -6   1         84.69         76.52         4.92 o
  -9  -5   1          2.13          3.47         1.56 o
  -8  -5   1        201.01        202.66         5.38 o
  -7  -5   1        251.25        267.33         6.30 o
  -6  -5   1          0.70          0.79         1.46 o
  -5  -5   1        316.02        278.75         6.20 o
  -4  -5   1        830.67        805.13        14.80 o
  -3  -5   1        418.32        403.90         7.95 o
  -2  -5   1        254.48        275.81         4.69 o
  -1  -5   1       2114.27       2113.38        36.20 o
   0  -5   1        959.30        979.74        14.80 o
   1  -5   1        420.98        489.76         7.71 o
   2  -5   1       6735.82       6713.00        99.60 o
   3  -5   1        879.37        812.44        12.27 o
   4  -5   1         17.61         27.70         2.22 o
   5  -5   1       3613.13       3812.63        64.23 o
   6  -5   1       5694.45       5670.12        95.32 o
   7  -5   1        419.71        422.08         8.14 o
   8  -5   1         10.91         12.56         1.30 o
   9  -5   1        224.33        239.25         8.98 o
  10  -5   1        133.80        119.94         3.88 o
  11  -5   1        174.47        186.73         6.52 o
  12  -5   1        143.58        132.63         5.56 o
  13  -5   1         46.23         41.47         3.82 o
 -10  -4   1          8.14         19.84         2.81 o
  -9  -4   1        139.37        126.67         4.21 o
  -8  -4   1        111.31        112.21         3.74 o
  -7  -4   1        113.66        131.15         3.90 o
  -6  -4   1        171.30        172.40         4.37 o
  -5  -4   1        261.97        232.30         5.15 o
  -4  -4   1         15.24         26.63         1.58 o
  -3  -4   1       6025.59       6176.12       104.97 o
  -2  -4   1       6002.00       6172.10        90.68 o
  -1  -4   1        396.51        392.40        10.53 o
   0  -4   1       1009.35       1068.90        15.99 o
   1  -4   1          3.65         40.74         3.15 o
   2  -4   1      16806.32      17457.47       334.67 o
   3  -4   1        262.30        292.09        11.70 o
   4  -4   1       1310.06       1284.27        25.32 o
   5  -4   1       7799.86       7889.96       134.19 o
   6  -4   1        666.69        689.11        15.98 o
   7  -4   1       1450.98       1435.41        24.97 o
   8  -4   1        411.36        418.88         8.23 o
   9  -4   1        119.85        119.64         3.44 o
  10  -4   1          9.01         12.34         2.70 o
  11  -4   1        128.79        133.42         5.41 o
  12  -4   1         28.55         34.13         3.33 o
 -10  -3   1        133.77        136.96         5.62 o
  -9  -3   1        250.71        275.33         6.53 o
  -8  -3   1         18.24         13.08         1.56 o
  -7  -3   1        599.23        599.25        11.59 o
  -6  -3   1        587.38        575.26        11.07 o
  -5  -3   1         29.89         33.37         1.72 o
  -4  -3   1       1060.49       1070.17        18.88 o
  -3  -3   1       5886.10       5868.03        99.83 o
  -2  -3   1       5822.42       5746.23        98.27 o
  -1  -3   1       1042.73       1152.24        17.12 o
   0  -3   1      11630.63      12334.74       185.02 o
   1  -3   1       4544.88       4736.93        73.69 o
   2  -3   1       1138.55       1198.73        17.75 o
   3  -3   1      13965.78      14263.04       219.50 o
   4  -3   1         33.21         27.76         3.82 o
   5  -3   1        273.13        282.14         5.78 o
   6  -3   1       3214.42       3353.38        78.98 o
   7  -3   1       1430.42       1378.60        23.93 o
   8  -3   1        164.48        169.24         4.06 o
   9  -3   1        383.88        399.55         8.13 o
  10  -3   1         66.41         63.45         3.82 o
  11  -3   1          0.82         -1.12         1.91 o
  12  -3   1         11.70         20.49         2.86 o
 -11  -2   1         59.94         58.34         4.22 o
 -10  -2   1         76.53        100.70         4.86 o
  -9  -2   1          0.31         -0.79         1.19 o
  -8  -2   1        301.98        283.08         6.46 o
  -7  -2   1       1536.06       1528.25        27.03 o
  -6  -2   1        496.42        503.35         9.61 o
  -5  -2   1        888.25        904.97        16.20 o
  -4  -2   1        827.35        769.93        13.69 o
  -3  -2   1        308.62        347.87         6.49 o
  -2  -2   1       6053.23       6081.13       104.04 o
  -1  -2   1      19812.45      18967.92       296.87 o
   0  -2   1         34.94         45.60         1.88 o
   1  -2   1        161.80        167.77         3.05 o
   2  -2   1         16.46          9.08         1.62 o
   3  -2   1       4327.35       4258.92        63.79 o
   4  -2   1         12.26         22.39         1.10 o
   5  -2   1       2180.27       2193.92        44.45 o
   6  -2   1       3562.63       3630.82        82.19 o
   7  -2   1         81.47         94.46         2.86 o
   8  -2   1         53.02         60.20         3.16 o
   9  -2   1        280.76        282.37         7.95 o
  10  -2   1         41.53         41.24         3.13 o
  11  -2   1         39.86         55.01         3.65 o
  12  -2   1        154.74        166.26         6.68 o
 -11  -1   1         53.02         65.61         4.42 o
 -10  -1   1          0.35         -1.73         1.73 o
  -9  -1   1        313.01        301.66        13.05 o
  -8  -1   1        287.29        317.39         7.03 o
  -7  -1   1          0.51         -0.04         0.94 o
  -6  -1   1       3190.90       3254.48        55.38 o
  -5  -1   1        755.12        742.66        11.41 o
  -4  -1   1         27.04         33.15         1.17 o
  -3  -1   1       1740.34       1748.78        25.70 o
  -2  -1   1      13009.82      13009.24       340.82 o
  -1  -1   1       2769.30       2715.69        46.57 o
   0  -1   1       1886.25       2013.47        34.74 o
   1  -1   1        376.98        446.90        16.40 o
   2  -1   1       3361.60       3407.26        73.56 o
   3  -1   1         63.98         47.65         1.05 o
   4  -1   1       4821.15       4684.60        69.19 o
   5  -1   1       2323.05       2364.92        34.84 o
   6  -1   1         48.84         62.72         1.60 o
   7  -1   1       1729.75       1751.48        26.13 o
   8  -1   1        348.61        355.24         7.28 o
   9  -1   1        148.54        138.45         4.92 o
  10  -1   1        231.86        251.17         8.77 o
  11  -1   1          2.01          0.67         1.91 o
  12  -1   1         10.55         10.35         2.69 o
 -12   0   1          2.89          6.97         3.37 o
 -11   0   1        119.87         96.28         4.86 o
 -10   0   1        194.60        195.85         6.52 o
  -9   0   1        411.18        447.81        11.29 o
  -8   0   1          1.32          2.30         1.81 o
  -7   0   1        563.51        567.90        10.74 o
  -6   0   1       1360.81       1352.46        20.38 o
  -5   0   1         54.75         67.29         1.60 o
  -4   0   1       1161.37       1158.49        17.29 o
  -3   0   1       5400.55       5265.36        77.70 o
  -2   0   1       3951.42       4044.52        59.80 o
  -1   0   1       4568.95       4787.75        70.26 o
   0   0   1       9982.93       9227.98       853.55 o
   1   0   1       1080.85       1201.56        18.98 o
   2   0   1        127.44        186.01         6.82 o
   3   0   1        135.40        118.13         3.90 o
   4   0   1       2936.10       2998.71        44.02 o
   5   0   1        150.69        154.35         2.91 o
   6   0   1       1584.64       1630.43        24.33 o
   7   0   1       1484.77       1435.55        25.14 o
   8   0   1         83.56         71.17         2.57 o
   9   0   1         24.92         34.74         2.81 o
  10   0   1        231.75        254.47         7.79 o
  11   0   1         27.59         41.15         3.65 o
 -12   1   1         60.04         60.35         4.72 o
 -11   1   1        279.53        314.23         9.06 o
 -10   1   1        108.51        118.66         4.92 o
  -9   1   1          0.13          4.70         2.70 o
  -8   1   1        700.71        726.36        16.55 o
  -7   1   1       1013.15       1011.46        15.53 o
  -6   1   1        117.49        145.29         2.81 o
  -5   1   1       6305.36       6338.12        95.94 o
  -4   1   1       1092.26        965.66        14.42 o
  -3   1   1         85.70        110.12         2.60 o
  -2   1   1       1716.60       1851.64        27.41 o
  -1   1   1       8956.27       8774.08       233.10 o
   0   1   1        612.44        617.78        26.11 o
   1   1   1       2498.47       2630.94        53.96 o
   2   1   1        154.70        147.38         4.81 o
   3   1   1       3968.16       3779.57        55.67 o
   4   1   1        505.52        498.75         9.21 o
   5   1   1       2358.80       2437.42        35.96 o
   6   1   1        685.61        630.73        11.66 o
   7   1   1        535.80        531.64        10.13 o
   8   1   1        600.00        632.10        12.04 o
   9   1   1        285.32        269.53         7.94 o
  10   1   1         38.10         40.61         4.05 o
  11   1   1         57.95         81.06         4.86 o
 -12   2   1          2.67          1.28         3.82 o
 -11   2   1         33.92         42.21         3.50 o
 -10   2   1        156.21        142.42         5.24 o
  -9   2   1        807.35        817.00        18.62 o
  -8   2   1       1266.15       1257.54        22.10 o
  -7   2   1          2.76         12.87         2.47 o
  -6   2   1          2.52         13.30         1.82 o
  -5   2   1       2090.53       2097.97        30.89 o
  -4   2   1         61.09        105.31         5.84 o
  -3   2   1       1014.86       1021.42        19.76 o
  -2   2   1      28336.03      27715.30      1085.06 o
  -1   2   1         27.79         42.09         0.94 o
   0   2   1       1669.02       1772.53        53.98 o
   1   2   1       7669.94       7761.38       142.59 o
   2   2   1        107.75        108.41         3.05 o
   3   2   1       1723.16       1804.68        31.05 o
   4   2   1       2530.32       2527.80        37.21 o
   5   2   1       1139.57       1067.05        18.89 o
   6   2   1        103.10        108.18         3.10 o
   7   2   1       1476.37       1506.25        26.60 o
   8   2   1        396.45        396.25         8.22 o
   9   2   1         57.49         44.57         4.78 o
  10   2   1         64.41         65.32         4.27 o
 -12   3   1          0.13          2.25         2.25 o
 -11   3   1         70.36         66.96         3.97 o
 -10   3   1        289.51        297.62         8.27 o
  -9   3   1        206.94        223.02         5.15 o
  -8   3   1         42.24         41.00         1.98 o
  -7   3   1       2096.99       2047.71        48.63 o
  -6   3   1       2619.46       2605.78        55.29 o
  -5   3   1        117.71        181.36         4.77 o
  -4   3   1       6140.56       6180.12       116.70 o
  -3   3   1         84.36        121.07         3.90 o
  -2   3   1        874.25        960.76        12.97 o
  -1   3   1       4607.14       4747.93        70.42 o
   0   3   1       4924.46       5233.48        88.11 o
   1   3   1       4460.61       4713.49        76.89 o
   2   3   1        354.72        349.68         8.19 o
   3   3   1        823.11        823.83        22.71 o
   4   3   1        367.21        365.78         7.09 o
   5   3   1         61.79         57.47         2.05 o
   6   3   1        305.41        316.15         6.64 o
   7   3   1        398.30        380.48        11.93 o
   8   3   1         40.12         44.59         2.53 o
   9   3   1        113.75        121.82         7.19 o
  10   3   1         67.81         65.65         4.22 o
 -13   4   1         20.36         37.35         3.82 o
 -12   4   1        154.43        137.23         6.05 o
 -11   4   1         75.67         76.16         9.90 o
 -10   4   1         30.53         33.65         2.24 o
  -9   4   1         21.43         21.33         1.74 o
  -8   4   1       1025.27       1012.48        18.19 o
  -7   4   1        763.04        745.82        13.51 o
  -6   4   1        163.88        155.05         6.85 o
  -5   4   1       1931.74       1890.92        32.19 o
  -4   4   1       1794.55       1702.37        67.37 o
  -3   4   1        251.22        255.77         4.42 o
  -2   4   1       6930.80       7354.02       108.49 o
  -1   4   1       9913.32      10306.20       181.51 o
   0   4   1        271.67        310.06         5.33 o
   1   4   1       1233.52       1192.94        17.90 o
   2   4   1        420.09        446.87        14.13 o
   3   4   1         62.74         56.17         2.60 o
   4   4   1        218.36        211.66         4.62 o
   5   4   1        805.23        781.00        14.28 o
   6   4   1        729.74        686.27        12.98 o
   7   4   1         30.71         37.11         2.36 o
   8   4   1        548.84        569.05        11.41 o
   9   4   1         83.78         73.81         3.42 o
 -13   5   1         86.10         81.44         5.09 o
 -12   5   1         71.70         73.11         4.45 o
 -11   5   1          0.17          1.72         1.73 o
 -10   5   1         60.27         57.08         2.65 o
  -9   5   1        807.25        767.76        14.29 o
  -8   5   1        743.36        725.14        13.34 o
  -7   5   1        250.42        280.33         5.89 o
  -6   5   1       2306.79       2272.96        59.17 o
  -5   5   1        771.06        823.64        20.61 o
  -4   5   1        312.62        299.81         5.41 o
  -3   5   1          2.26         17.04         0.90 o
  -2   5   1       1316.24       1381.25        20.61 o
  -1   5   1        251.34        306.36         5.00 o
   0   5   1        455.77        419.05         6.35 o
   1   5   1       2620.11       2631.50        38.89 o
   2   5   1        740.44        790.57        11.06 o
   3   5   1        487.15        500.25         9.51 o
   4   5   1        469.89        446.16         8.80 o
   5   5   1        201.07        192.40         4.62 o
   6   5   1          5.38          9.70         1.53 o
   7   5   1        321.03        334.78        11.77 o
   8   5   1        267.22        249.19         6.26 o
   9   5   1          1.28         -0.35         2.05 o
 -13   6   1        151.62        149.62         6.52 o
 -12   6   1          1.18         -0.59         2.05 o
 -11   6   1        284.07        263.87         6.38 o
 -10   6   1        101.04         99.98         5.64 o
  -9   6   1        179.09        178.38         4.50 o
  -8   6   1          8.87         13.48         1.37 o
  -7   6   1          2.09          6.96         1.96 o
  -6   6   1        349.46        363.37         7.19 o
  -5   6   1        368.93        390.16         7.65 o
  -4   6   1       1500.76       1433.24        26.15 o
  -3   6   1       1786.77       1762.54        26.20 o
  -2   6   1        147.57        170.29         4.47 o
  -1   6   1       4355.41       4461.48        76.41 o
   0   6   1       1322.30       1340.60        20.68 o
   1   6   1         12.69         16.18         1.23 o
   2   6   1        700.48        653.65        12.10 o
   3   6   1       1211.59       1203.82        21.48 o
   4   6   1        297.64        262.21         5.81 o
   5   6   1         23.13         26.27         2.48 o
   6   6   1        327.37        325.40         9.35 o
   7   6   1         62.79         59.20         4.22 o
   8   6   1          8.54         17.86         2.91 o
 -13   7   1          6.07         10.23         4.27 o
 -12   7   1         14.93         14.40         1.98 o
 -11   7   1         32.50         33.36         3.06 o
 -10   7   1          1.51          2.25         1.30 o
  -9   7   1         70.77         67.17         2.68 o
  -8   7   1       1714.46       1665.01        29.12 o
  -7   7   1         33.60         65.06         3.60 o
  -6   7   1         39.89         52.50         2.08 o
  -5   7   1       3657.53       3817.68        64.44 o
  -4   7   1        613.23        600.42         9.50 o
  -3   7   1        253.62        301.57         5.16 o
  -2   7   1       2531.54       2516.93        37.20 o
  -1   7   1       3655.97       3739.86        56.82 o
   0   7   1        450.85        439.76         9.23 o
   1   7   1        124.97        117.88         2.58 o
   2   7   1        802.30        743.55        13.74 o
   3   7   1         74.69         96.49         3.03 o
   4   7   1        150.17        168.14        10.35 o
   5   7   1        130.73        107.78         4.86 o
   6   7   1        170.34        162.63         6.27 o
   7   7   1          6.19          9.45         2.49 o
 -13   8   1         74.52         78.74         4.92 o
 -12   8   1        120.12        109.37         4.03 o
 -11   8   1          1.74          1.93         2.73 o
 -10   8   1        288.18        286.71         6.74 o
  -9   8   1        514.00        510.47        10.21 o
  -8   8   1        157.74        167.11         8.21 o
  -7   8   1          8.83         11.92         1.30 o
  -6   8   1         78.95         81.00         2.68 o
  -5   8   1       2195.09       2132.55        36.51 o
  -4   8   1        149.88        151.57         3.08 o
  -3   8   1        126.59        114.12         2.86 o
  -2   8   1        584.38        608.47         9.94 o
  -1   8   1         91.58         89.43         2.18 o
   0   8   1        660.92        643.38        10.79 o
   1   8   1        813.92        817.59        18.94 o
   2   8   1          0.29          2.52         1.50 o
   3   8   1        546.78        480.80        12.40 o
   4   8   1        189.68        210.31         7.11 o
   5   8   1         78.62         57.83         3.99 o
   6   8   1          9.39         12.60         2.58 o
 -12   9   1         18.83         21.80         2.24 o
 -11   9   1        154.38        144.92         4.50 o
 -10   9   1         40.96         37.76         2.50 o
  -9   9   1         44.04         41.99         2.50 o
  -8   9   1        120.51        126.47         3.72 o
  -7   9   1        592.06        619.36        11.86 o
  -6   9   1        243.16        234.03         5.28 o
  -5   9   1        193.75        198.32         6.97 o
  -4   9   1       2735.14       2677.61        39.72 o
  -3   9   1          9.57         15.55         1.50 o
  -2   9   1        100.30         97.48         3.86 o
  -1   9   1       1606.38       1590.26        29.46 o
   0   9   1       1324.44       1304.42        28.98 o
   1   9   1        134.68        141.41         5.40 o
   2   9   1        176.81        188.22         6.47 o
   3   9   1        129.02        127.29         8.10 o
   4   9   1         40.05         48.84         3.89 o
   5   9   1          3.51         12.53         2.58 o
 -12  10   1         57.39         59.09         3.28 o
 -11  10   1        130.07        119.98         4.24 o
 -10  10   1          2.80          3.60         1.46 o
  -9  10   1        171.91        176.89         4.84 o
  -8  10   1        751.77        785.61        14.89 o
  -7  10   1          9.45         11.24         1.70 o
  -6  10   1        260.90        271.96         6.13 o
  -5  10   1        496.37        467.99        11.44 o
  -4  10   1        865.24        839.93        19.09 o
  -3  10   1         31.15         40.20         2.14 o
  -2  10   1          1.06          4.15         1.78 o
  -1  10   1        561.05        540.92        13.50 o
   0  10   1          0.01          4.31         1.83 o
   1  10   1        273.75        297.18         8.84 o
   2  10   1        365.24        382.29        10.95 o
   3  10   1          0.59          0.67         1.83 o
   4  10   1         24.04         24.75         3.24 o
 -11  11   1          8.52         13.27         1.89 o
 -10  11   1        166.57        169.58         5.10 o
  -9  11   1         98.79         95.13         3.62 o
  -8  11   1         70.70         67.94         3.65 o
  -7  11   1         40.50         43.46         3.13 o
  -6  11   1        206.38        217.72        10.57 o
  -5  11   1        267.09        273.70        10.12 o
  -4  11   1        138.14        124.95         4.61 o
  -3  11   1        908.64        885.67        16.63 o
  -2  11   1        118.63        133.60         4.00 o
  -1  11   1          0.08         -1.50         1.50 o
   0  11   1        198.29        172.98         6.27 o
   1  11   1        193.37        209.72         7.24 o
   2  11   1         16.61         13.95         2.70 o
   3  11   1        117.12        113.97         5.62 o
 -10  12   1        310.10        334.34         9.85 o
  -9  12   1          8.29          4.29         2.70 o
  -8  12   1        106.23        117.19         4.92 o
  -7  12   1        325.46        339.48         9.53 o
  -6  12   1          2.68          7.42         1.91 o
  -5  12   1         15.86         22.53         2.55 o
  -4  12   1        321.38        329.78         9.45 o
  -3  12   1        325.97        328.90         9.53 o
  -2  12   1         37.00         42.11         4.05 o
  -1  12   1         66.35         71.53         4.32 o
   0  12   1        129.67        138.33         5.95 o
   1  12   1          0.04          1.90         1.91 o
  -9  13   1        101.78        106.89         5.06 o
  -8  13   1         31.44         33.54         3.33 o
  -7  13   1        121.36        124.56         5.24 o
  -6  13   1          6.01          6.85         2.05 o
  -5  13   1        169.39        179.48         8.55 o
  -4  13   1         46.01         48.26         3.33 o
  -3  13   1        166.12        160.18         9.90 o
  -2  13   1        209.93        199.64         7.03 o
  -1  13   1        114.45        123.05         5.73 o
  -7  14   1         13.83         16.07         2.55 o
  -6  14   1        257.00        267.10         8.25 o
  -5  14   1         35.09         43.47         4.27 o
  -4  14   1         56.86         44.09         4.95 o
   5 -14   2         22.37         22.05         3.60 o
   6 -14   2         26.77         34.19         4.50 o
   7 -14   2         17.54         22.50         4.05 o
   8 -14   2         34.77         29.69         4.50 o
  -1 -13   2         83.09         88.54         4.97 o
   0 -13   2          4.31          4.69         2.16 o
   1 -13   2         23.60         30.04         2.99 o
   2 -13   2         51.83         47.58         3.57 o
   3 -13   2          0.18          4.05         3.15 o
   4 -13   2          5.39         15.25         4.27 o
   5 -13   2        441.02        461.13        11.61 o
   6 -13   2          9.68         10.29         2.05 o
   7 -13   2         84.00         83.28         4.14 o
   8 -13   2        418.43        414.29        11.29 o
   9 -13   2         53.21         62.01         3.97 o
  10 -13   2         16.09         15.30         2.92 o
  -2 -12   2          3.27          3.51         2.25 o
  -1 -12   2          0.11         -0.79         1.58 o
   0 -12   2        175.73        180.35         7.00 o
   1 -12   2        400.86        418.17        11.46 o
   2 -12   2          0.02          0.22         3.37 o
   3 -12   2        501.13        508.84         8.99 o
   4 -12   2        572.40        595.90        14.85 o
   5 -12   2         75.14         77.76         2.83 o
   6 -12   2        377.94        384.79         8.13 o
   7 -12   2        123.13        118.84         3.70 o
   8 -12   2        174.28        190.78         7.32 o
   9 -12   2         34.41         37.11         2.57 o
  10 -12   2         95.82         93.16         4.77 o
  11 -12   2        167.28        192.11         6.98 o
  -4 -11   2        190.59        192.41         7.43 o
  -3 -11   2        103.65        119.96         6.30 o
  -2 -11   2        105.25        117.97         5.85 o
  -1 -11   2        181.56        192.76         7.00 o
   0 -11   2         91.34         87.15         3.37 o
   1 -11   2         23.14         21.04         2.31 o
   2 -11   2        750.67        748.17        12.26 o
   3 -11   2        613.07        613.61        10.29 o
   4 -11   2        216.69        218.40         5.10 o
   5 -11   2         32.98         30.64         1.98 o
   6 -11   2        282.25        288.81         6.31 o
   7 -11   2         85.54         82.31         3.02 o
   8 -11   2        188.22        168.79         4.58 o
   9 -11   2        458.82        449.81         9.51 o
  10 -11   2         34.44         42.90         2.83 o
  11 -11   2         37.61         40.06         2.76 o
  12 -11   2        333.94        336.01         8.22 o
  -5 -10   2        275.45        297.43         9.48 o
  -4 -10   2         90.64         93.07         4.10 o
  -3 -10   2         13.14         14.15         2.69 o
  -2 -10   2        289.25        294.36         6.94 o
  -1 -10   2        214.23        188.82         5.03 o
   0 -10   2          6.53          7.15         1.31 o
   1 -10   2        592.50        590.74         9.88 o
   2 -10   2        902.56        926.14        14.68 o
   3 -10   2         57.64         57.17         2.07 o
   4 -10   2        233.42        247.87         4.67 o
   5 -10   2        730.04        758.63        13.94 o
   6 -10   2         25.81         29.37         1.89 o
   7 -10   2         70.30         66.42         2.57 o
   8 -10   2        689.48        671.23        12.89 o
   9 -10   2         87.47         99.87         5.83 o
  10 -10   2          3.09          3.21         1.46 o
  11 -10   2        199.76        181.58         5.25 o
  12 -10   2         99.53        105.53         4.05 o
  -6  -9   2        188.20        184.37         7.11 o
  -5  -9   2        114.98        119.80         4.30 o
  -4  -9   2         23.38         30.89         2.29 o
  -3  -9   2        529.20        500.13        10.42 o
  -2  -9   2        282.42        275.49         6.35 o
  -1  -9   2        139.83        146.94         4.10 o
   0  -9   2        140.75        138.85         3.84 o
   1  -9   2          2.91          4.83         1.30 o
   2  -9   2        367.99        365.24         6.46 o
   3  -9   2       1322.69       1370.42        20.94 o
   4  -9   2       2478.50       2499.90        37.23 o
   5  -9   2        531.48        506.41         9.69 o
   6  -9   2        343.63        304.64         6.31 o
   7  -9   2        158.73        180.23         4.40 o
   8  -9   2        205.06        220.62         5.86 o
   9  -9   2        282.51        252.05         5.96 o
  10  -9   2        251.79        219.83         5.51 o
  11  -9   2        165.37        172.90         4.99 o
  12  -9   2         18.06         21.33         2.34 o
  -7  -8   2         31.12         45.94         3.59 o
  -6  -8   2          0.90          0.99         1.16 o
  -5  -8   2        311.15        289.20         6.94 o
  -4  -8   2        251.62        256.49         6.15 o
  -3  -8   2         32.93         40.99         2.29 o
  -2  -8   2         89.42        101.06         3.24 o
  -1  -8   2       2371.20       2358.26        40.83 o
   0  -8   2       1082.22       1048.03        17.35 o
   1  -8   2          9.96          9.41         0.99 o
   2  -8   2       1810.94       1853.79        27.76 o
   3  -8   2       1269.59       1279.26        19.48 o
   4  -8   2        205.21        217.12         4.04 o
   5  -8   2        739.26        732.08        16.36 o
   6  -8   2       1196.25       1166.43        20.53 o
   7  -8   2        859.07        852.69        15.58 o
   8  -8   2         15.71         17.74         1.56 o
   9  -8   2       1068.96        985.96        18.10 o
  10  -8   2        106.76        113.79         3.72 o
  11  -8   2         26.10         29.27         2.24 o
  12  -8   2        137.20        127.76         4.40 o
  -8  -7   2         22.95         26.73         2.36 o
  -7  -7   2          0.59          3.03         1.42 o
  -6  -7   2        161.11        147.09         5.10 o
  -5  -7   2       1131.04       1109.76        20.59 o
  -4  -7   2        510.56        516.38        10.35 o
  -3  -7   2          8.63         17.37         2.92 o
  -2  -7   2       1560.80       1515.56        44.73 o
  -1  -7   2        621.71        619.63         9.93 o
   0  -7   2        666.64        749.88        11.70 o
   1  -7   2        149.58        146.10         3.70 o
   2  -7   2        792.64        778.39        12.10 o
   3  -7   2         75.19         82.68         2.47 o
   4  -7   2       1470.09       1472.45        22.07 o
   5  -7   2       4347.49       4361.03        73.62 o
   6  -7   2          3.03          4.83         0.93 o
   7  -7   2         93.13         85.15         2.57 o
   8  -7   2         23.79         33.90         3.43 o
   9  -7   2        112.33        110.46         3.46 o
  10  -7   2        211.25        193.48         4.99 o
  11  -7   2        290.75        280.93         6.64 o
  12  -7   2         44.92         49.04         3.82 o
  13  -7   2         46.51         51.50         4.29 o
  -9  -6   2         28.33         31.83         2.53 o
  -8  -6   2          0.90          3.29         1.42 o
  -7  -6   2        128.99        120.68         3.97 o
  -6  -6   2         74.16         87.43         3.68 o
  -5  -6   2         27.82         24.86         1.91 o
  -4  -6   2        436.96        442.45         8.89 o
  -3  -6   2        964.44        943.69        19.08 o
  -2  -6   2        734.72        711.91        17.01 o
  -1  -6   2        625.39        639.96        10.14 o
   0  -6   2       5079.97       5036.86        73.82 o
   1  -6   2       2428.27       2425.93        35.80 o
   2  -6   2          8.63         12.78         1.02 o
   3  -6   2       4956.40       4876.20        72.20 o
   4  -6   2       2514.94       2732.15        40.19 o
   5  -6   2         63.18         66.59         2.14 o
   6  -6   2        834.99        782.00        14.94 o
   7  -6   2        639.66        622.14        11.59 o
   8  -6   2        532.22        513.05         9.87 o
   9  -6   2        361.70        334.62         7.10 o
  10  -6   2       1032.27        981.58        18.10 o
  11  -6   2         10.12         12.35         2.27 o
  12  -6   2         15.07         17.11         2.55 o
  13  -6   2         50.94         52.30         7.20 o
  -9  -5   2          8.07          1.99         1.52 o
  -8  -5   2         61.19         56.70         2.59 o
  -7  -5   2        154.99        159.47         4.63 o
  -6  -5   2          0.07          2.60         1.19 o
  -5  -5   2        506.05        473.40         9.41 o
  -4  -5   2       4565.25       4494.96        76.44 o
  -3  -5   2       1712.45       1684.24        29.29 o
  -2  -5   2         47.69         54.27         2.01 o
  -1  -5   2       2178.22       2046.60        36.27 o
   0  -5   2         81.75        102.26         3.25 o
   1  -5   2       3493.49       3779.62        55.52 o
   2  -5   2       1996.77       1997.00        29.48 o
   3  -5   2       1863.39       1786.27        26.43 o
   4  -5   2         59.33         73.94         5.00 o
   5  -5   2        195.71        194.61         7.69 o
   6  -5   2       1117.53       1098.75        27.02 o
   7  -5   2        313.66        336.15         6.75 o
   8  -5   2         55.29         57.17         2.55 o
   9  -5   2        179.26        169.41         5.14 o
  10  -5   2         93.62         90.84         3.17 o
  11  -5   2         33.04         38.92         3.18 o
  12  -5   2        192.69        199.00         8.32 o
 -10  -4   2          1.72          9.34         2.49 o
  -9  -4   2        215.04        216.58         5.68 o
  -8  -4   2         92.53        103.03         5.20 o
  -7  -4   2         86.08        103.60         3.44 o
  -6  -4   2        378.14        359.31         7.51 o
  -5  -4   2        263.52        260.29         5.68 o
  -3  -4   2       2994.53       3013.79        56.93 o
  -2  -4   2       2743.01       2680.97        39.37 o
  -1  -4   2        613.40        697.61        13.71 o
   0  -4   2        961.19       1089.27        16.27 o
   1  -4   2       4885.75       4950.93        82.00 o
   2  -4   2       1562.57       1474.08        21.75 o
   3  -4   2         21.89         34.67         1.43 o
   4  -4   2       7569.25       7777.89       179.88 o
   5  -4   2       3440.67       3725.35       100.01 o
   6  -4   2        266.19        295.07         5.20 o
   7  -4   2        264.08        269.17         5.54 o
   8  -4   2        103.98        100.10         2.91 o
   9  -4   2          1.11          2.36         1.78 o
  10  -4   2        330.34        346.34         9.38 o
  11  -4   2        478.46        490.41        12.57 o
  12  -4   2         72.51         73.17         4.50 o
 -10  -3   2        117.81        107.60         4.97 o
  -9  -3   2        117.64        140.22         4.11 o
  -8  -3   2        129.25        104.99         4.38 o
  -7  -3   2        700.40        668.61        12.81 o
  -6  -3   2        402.02        434.58        14.17 o
  -5  -3   2         69.87         72.75         2.38 o
  -3  -3   2      13379.78      13418.88       228.28 o
  -2  -3   2       8806.78       8895.46       187.57 o
  -1  -3   2        894.80        956.11        16.74 o
   0  -3   2       5784.82       5598.14        95.66 o
   1  -3   2       1419.22       1493.37        21.99 o
   2  -3   2        751.68        826.58        15.22 o
   3  -3   2         90.97         80.18         5.45 o
   4  -3   2       1061.00       1099.35        16.38 o
   5  -3   2         51.24         78.66         4.42 o
   6  -3   2         48.82         46.30         1.37 o
   7  -3   2       1355.91       1367.26        23.75 o
   8  -3   2        292.89        290.33         6.05 o
   9  -3   2        417.21        408.66         8.31 o
  10  -3   2        186.95        184.06         6.05 o
  11  -3   2        113.40        101.59         4.92 o
  12  -3   2         32.84         42.54         3.97 o
 -11  -2   2        127.88        128.03         5.83 o
 -10  -2   2        179.86        188.08         6.47 o
  -9  -2   2         48.68         58.53         2.83 o
  -8  -2   2        456.59        467.57         9.43 o
  -7  -2   2        426.90        406.85         8.23 o
  -6  -2   2        277.18        295.51         6.22 o
  -5  -2   2       1245.94       1257.57        22.01 o
  -4  -2   2        398.06        312.66         6.06 o
  -3  -2   2       1151.31       1233.87        21.23 o
  -2  -2   2       5047.41       5318.09       150.03 o
  -1  -2   2         40.60         69.74         1.43 o
   0  -2   2       1151.65       1213.00        20.86 o
   1  -2   2       1456.90       1514.24        22.30 o
   2  -2   2        344.52        423.41         7.36 o
   3  -2   2       4018.27       4018.42        82.94 o
   4  -2   2       3818.91       3926.23        81.82 o
   5  -2   2       9261.84       9649.40       145.84 o
   6  -2   2       2524.21       2491.18        38.11 o
   7  -2   2         88.31        105.32         2.61 o
   8  -2   2        103.35        125.91         6.03 o
   9  -2   2        235.52        231.44         6.68 o
  10  -2   2          4.42         10.53         6.30 o
  11  -2   2         52.95         76.37         4.45 o
  12  -2   2        502.01        533.31        14.16 o
 -11  -1   2         63.91         85.59         4.74 o
 -10  -1   2          4.51          4.95         2.05 o
  -9  -1   2        385.52        368.19         9.70 o
  -8  -1   2        156.01        170.44         4.40 o
  -7  -1   2        443.45        408.68         8.23 o
  -6  -1   2        406.07        405.44         7.88 o
  -5  -1   2        452.85        401.70         6.46 o
  -4  -1   2        164.02        184.45         7.53 o
  -3  -1   2        800.80        860.44        12.83 o
  -2  -1   2      53457.02      47570.46      1347.41 o
  -1  -1   2        714.78        745.86        11.10 o
   0  -1   2       3314.57       3414.72        58.84 o
   1  -1   2      23785.43      22277.07       339.17 o
   2  -1   2       3102.87       3233.25        47.81 o
   3  -1   2        163.49        186.14         3.15 o
   4  -1   2       4001.19       4069.09        59.73 o
   5  -1   2        717.40        720.11        11.09 o
   6  -1   2          0.63          1.85         0.92 o
   7  -1   2        504.35        521.98         8.43 o
   8  -1   2        577.59        599.67        12.97 o
   9  -1   2         50.02         48.96         3.60 o
  10  -1   2        163.97        162.32         5.88 o
  11  -1   2         28.61         33.67         3.33 o
  12  -1   2         73.92         61.38         4.60 o
 -12   0   2         33.94         49.50         4.14 o
 -11   0   2         50.89         50.55         6.30 o
 -10   0   2        245.34        239.12         7.47 o
  -9   0   2        708.45        738.86        17.03 o
  -8   0   2          0.60          1.80         1.80 o
  -7   0   2        618.51        616.17        11.52 o
  -6   0   2        842.90        777.06        11.98 o
  -5   0   2         20.18         13.77         0.76 o
  -4   0   2       4566.45       4455.72        65.82 o
  -3   0   2       6856.62       6827.59       100.70 o
  -2   0   2        982.65       1078.21        15.89 o
  -1   0   2       2024.46       2181.58        35.12 o
   0   0   2        496.36        578.07         8.56 o
   1   0   2       1996.23       2137.65        31.49 o
   2   0   2       2523.69       2583.50        38.21 o
   3   0   2       3161.29       3227.37        47.58 o
   4   0   2        377.30        334.87         5.34 o
   5   0   2       1519.46       1569.26        23.37 o
   6   0   2        523.29        540.98         8.60 o
   7   0   2        253.35        260.70         5.87 o
   8   0   2        139.24        127.27         4.47 o
   9   0   2        315.79        336.08         9.21 o
  10   0   2        219.68        220.80         7.11 o
  11   0   2          8.66          5.64         2.37 o
 -12   1   2         27.71         21.54         3.01 o
 -11   1   2        295.31        301.54         9.06 o
 -10   1   2         47.89         58.12         3.65 o
  -9   1   2         48.59         48.58         3.01 o
  -8   1   2       1758.19       1690.58        35.84 o
  -7   1   2        169.36        149.40         2.96 o
  -6   1   2         23.66         32.35         1.44 o
  -5   1   2       2168.30       2200.88        32.41 o
  -4   1   2       2070.39       2000.68        29.38 o
  -3   1   2         17.88         17.03         0.67 o
  -2   1   2        376.12        452.43         6.86 o
  -1   1   2       8909.48       9249.74       158.91 o
   0   1   2        277.35        298.92         9.33 o
   1   1   2       8357.51       8305.58       122.02 o
   2   1   2       4475.78       4383.56        65.15 o
   3   1   2        643.75        611.43         9.34 o
   4   1   2        217.38        207.97         3.59 o
   5   1   2       3142.71       3166.88        46.58 o
   6   1   2       1261.71       1265.07        22.27 o
   7   1   2          1.38          2.02         1.43 o
   8   1   2        380.68        395.91         8.22 o
   9   1   2        115.82        125.62         4.05 o
  10   1   2          5.04          3.37         1.83 o
  11   1   2          6.18         10.54         2.49 o
 -12   2   2        111.32        114.69         5.38 o
 -11   2   2        162.33        173.66         6.20 o
 -10   2   2          0.91          0.90         1.59 o
  -9   2   2        686.25        662.40        15.60 o
  -8   2   2        989.30        967.13        17.33 o
  -7   2   2        236.89        227.43         4.16 o
  -6   2   2        309.10        299.99         5.06 o
  -5   2   2          8.02        155.70        11.04 o
  -4   2   2        493.63        531.28         8.21 o
  -3   2   2       1110.00       1099.27        16.28 o
  -2   2   2       4204.88       4238.07       131.42 o
  -1   2   2       2058.40       2267.76        33.37 o
   0   2   2       1868.19       1949.62        36.90 o
   1   2   2       3259.44       3181.31        88.63 o
   2   2   2        497.88        491.48        10.01 o
   3   2   2       1346.19       1317.60        19.65 o
   4   2   2       1987.31       1978.47        29.30 o
   5   2   2       1359.34       1332.53        23.23 o
   6   2   2          6.60          8.16         3.62 o
   7   2   2        196.09        188.41         4.66 o
   8   2   2        206.87        212.25         5.35 o
   9   2   2          7.29          2.98         1.42 o
  10   2   2         86.76        118.15         5.85 o
 -12   3   2         24.64         31.20         3.33 o
 -11   3   2         38.42         32.57         3.01 o
 -10   3   2        166.46        169.97         5.73 o
  -9   3   2        106.24        109.31         3.24 o
  -8   3   2        399.14        371.68         8.18 o
  -7   3   2       1472.20       1493.55        25.83 o
  -6   3   2        114.28        115.34         5.22 o
  -5   3   2        245.65        273.24         4.54 o
  -4   3   2       3238.89       3339.77        90.99 o
  -3   3   2       7981.70       8189.28       209.23 o
  -2   3   2        145.33        213.57         8.52 o
  -1   3   2        697.26        679.34        10.24 o
   0   3   2       9776.34      10208.34       252.76 o
   1   3   2       3348.18       3350.32        82.73 o
   2   3   2        769.54        740.61        18.41 o
   3   3   2       1142.55       1216.10        30.20 o
   4   3   2        415.19        385.82         7.43 o
   5   3   2        309.83        272.93         5.78 o
   6   3   2       1538.62       1626.64        28.60 o
   7   3   2        302.53        262.55         6.04 o
   8   3   2          0.22         -1.05         1.41 o
   9   3   2         27.50         37.99         3.97 o
  10   3   2         10.63         12.24         2.49 o
 -13   4   2          6.32          5.17         2.92 o
 -12   4   2         93.68         82.64         4.77 o
 -11   4   2        170.21        178.08         6.36 o
 -10   4   2        365.19        355.99         8.27 o
  -9   4   2         23.78         26.83         1.78 o
  -8   4   2       1512.97       1453.73        25.48 o
  -7   4   2        924.62        929.54        18.93 o
  -6   4   2         83.30         88.83         2.42 o
  -5   4   2        727.33        649.08        15.87 o
  -4   4   2       2060.44       2040.32        46.85 o
  -3   4   2       1260.13       1369.98        22.05 o
  -2   4   2       2307.88       2375.72        42.74 o
  -1   4   2       3085.18       2919.35        73.91 o
   0   4   2        746.46        843.60        21.41 o
   1   4   2       2647.09       2780.34        76.87 o
   2   4   2       1859.82       1862.58        56.65 o
   3   4   2        282.67        306.25         9.88 o
   4   4   2        104.14        107.91         2.89 o
   5   4   2       1079.68       1017.42        20.12 o
   6   4   2        338.58        337.59         7.17 o
   7   4   2         12.39         25.89         2.05 o
   8   4   2        285.23        274.90         6.63 o
   9   4   2         39.94         45.71         3.82 o
 -13   5   2         40.82         48.56         4.29 o
 -12   5   2         93.43        102.40         5.09 o
 -11   5   2         18.84         17.77         2.55 o
 -10   5   2          0.87          3.89         3.14 o
  -9   5   2       1208.95       1178.72        21.06 o
  -8   5   2        239.58        236.61         5.28 o
  -7   5   2        343.41        342.96         6.93 o
  -6   5   2       1396.37       1362.44        30.61 o
  -5   5   2          8.08         18.32         0.84 o
  -4   5   2        284.10        317.15         5.17 o
  -3   5   2       3179.68       3343.92        43.89 o
  -2   5   2       4487.58       4616.76        68.19 o
  -1   5   2         72.00         73.09         2.92 o
   0   5   2        810.82        740.78        19.37 o
   1   5   2       4227.23       4397.45        80.42 o
   2   5   2        458.33        460.02        20.47 o
   3   5   2        587.64        560.48        10.45 o
   4   5   2        721.76        715.17        13.24 o
   5   5   2        135.18        115.15         3.35 o
   6   5   2         37.82         41.55         3.22 o
   7   5   2        227.20        256.04        12.37 o
   8   5   2        145.79        124.23         5.51 o
 -13   6   2         17.80         21.55         3.33 o
 -12   6   2          1.38          2.02         1.91 o
 -11   6   2         89.54         80.14         3.17 o
 -10   6   2        205.98        193.58         5.02 o
  -9   6   2        180.23        179.15         4.58 o
  -8   6   2        428.59        400.70         8.14 o
  -7   6   2       1232.80       1256.15        22.18 o
  -6   6   2       2084.74       2060.83        35.38 o
  -5   6   2         68.80         68.43         3.00 o
  -4   6   2       3474.19       3410.64        55.45 o
  -3   6   2       2072.89       2080.52        30.88 o
  -2   6   2        255.03        257.61         4.94 o
  -1   6   2       1438.70       1383.60        25.28 o
   0   6   2        594.47        608.93        11.96 o
   1   6   2        441.60        441.18         9.97 o
   2   6   2       1036.52       1015.52        18.17 o
   3   6   2        581.87        541.64        10.35 o
   4   6   2        560.17        531.71        13.20 o
   5   6   2         29.17         35.73         9.22 o
   6   6   2        170.57        180.72         8.55 o
   7   6   2         52.72         58.75         4.32 o
   8   6   2         21.65         34.93         3.57 o
 -13   7   2          8.24         14.86         2.86 o
 -12   7   2         42.43         39.58         2.65 o
 -11   7   2        223.52        218.88         6.85 o
 -10   7   2         74.65         72.37         2.94 o
  -9   7   2        178.99        180.74         4.68 o
  -8   7   2       1424.47       1372.43        24.35 o
  -7   7   2        117.37        125.08         3.46 o
  -6   7   2        678.02        700.28        19.91 o
  -5   7   2       1465.43       1345.92        32.57 o
  -4   7   2         17.17         17.02         1.04 o
  -3   7   2          2.44          4.56         0.58 o
  -2   7   2        233.55        245.49         6.82 o
  -1   7   2       2820.26       2808.34        41.54 o
   0   7   2        463.36        506.62        12.27 o
   1   7   2        326.52        335.55        13.64 o
   2   7   2        804.55        770.06        17.98 o
   3   7   2          1.72          2.25         1.80 o
   4   7   2         10.52         10.23         2.25 o
   5   7   2        403.45        379.67        10.63 o
   6   7   2         53.63         53.98         4.10 o
   7   7   2          0.11          1.54         2.16 o
 -12   8   2         72.15         69.42         4.11 o
 -11   8   2          2.62          4.89         1.46 o
 -10   8   2        103.36        109.19         4.00 o
  -9   8   2        113.04        121.12         3.80 o
  -8   8   2        159.94        160.69         4.24 o
  -7   8   2        141.17        141.40         4.16 o
  -6   8   2       1538.50       1510.92        26.43 o
  -5   8   2       1927.91       1883.66        32.42 o
  -4   8   2         23.59         17.26         1.02 o
  -3   8   2        257.14        267.43         4.93 o
  -2   8   2        566.92        582.76        11.32 o
  -1   8   2         24.60         35.55         1.95 o
   0   8   2        333.42        317.16         6.82 o
   1   8   2        373.69        377.21         9.99 o
   2   8   2          4.58          8.10         1.83 o
   3   8   2        212.24        217.65         7.11 o
   4   8   2        289.73        270.45         8.39 o
   5   8   2        129.83        144.95         6.15 o
   6   8   2         98.47        119.29         5.83 o
 -12   9   2          2.27          5.35         1.72 o
 -11   9   2          7.68          7.58         1.63 o
 -10   9   2        625.11        627.03        12.55 o
  -9   9   2        142.90        141.47         4.24 o
  -8   9   2          8.48         14.43         1.72 o
  -7   9   2        731.28        736.91        13.85 o
  -6   9   2         16.92         17.62         2.85 o
  -5   9   2        185.65        169.64         5.24 o
  -4   9   2        920.08        909.69        16.54 o
  -3   9   2         68.41         81.19         4.08 o
  -2   9   2        103.05        100.03         3.78 o
  -1   9   2        901.84        887.41        16.54 o
   0   9   2        953.20        914.34        21.17 o
   1   9   2         49.61         58.26        10.12 o
   2   9   2        349.18        352.23        15.53 o
   3   9   2        113.74        119.65         5.30 o
   4   9   2        146.32        144.73         6.27 o
   5   9   2          4.29          3.02         2.16 o
 -12  10   2         98.00         98.72         4.06 o
 -11  10   2         35.79         34.23         2.60 o
 -10  10   2         23.36         24.50         2.28 o
  -9  10   2        135.52        147.48         4.50 o
  -8  10   2        173.56        170.25         5.88 o
  -7  10   2        251.26        247.46         7.30 o
  -6  10   2        232.81        218.81         6.66 o
  -5  10   2        864.01        827.25        18.92 o
  -4  10   2        819.36        831.97        15.67 o
  -3  10   2         23.79         24.99         2.18 o
  -2  10   2         70.31         66.55         2.76 o
  -1  10   2        483.25        516.56        13.73 o
   0  10   2          0.04          1.76         1.80 o
   1  10   2         76.75         62.91         3.99 o
   2  10   2        147.40        164.89         6.47 o
   3  10   2          0.31          0.80         2.05 o
   4  10   2         21.64         19.87         4.05 o
 -11  11   2         13.33         11.71         2.55 o
 -10  11   2         48.69         47.47         3.65 o
  -9  11   2        474.86        498.86        13.04 o
  -8  11   2        111.54         99.26         4.60 o
  -7  11   2         33.66         35.45         3.01 o
  -6  11   2        494.37        512.70        19.13 o
  -5  11   2        143.01        142.51         5.24 o
  -4  11   2         50.96         47.82         3.01 o
  -3  11   2        386.30        402.87         8.63 o
  -2  11   2         17.02         18.40         1.83 o
  -1  11   2          5.28          2.96         1.83 o
   0  11   2        253.72        277.46         8.52 o
   1  11   2        113.48         96.18         5.07 o
   2  11   2          0.39          2.19         2.16 o
 -10  12   2        142.91        143.71         7.87 o
  -9  12   2          0.03          1.35         1.91 o
  -8  12   2         21.57         24.21         2.69 o
  -7  12   2        186.23        189.80         6.52 o
  -6  12   2         73.86         84.34         4.29 o
  -5  12   2         65.59         60.46         3.65 o
  -4  12   2        176.80        180.77         6.20 o
  -3  12   2         85.70         92.55         4.74 o
  -2  12   2          6.57          2.40         1.83 o
  -1  12   2         39.78         40.28         4.72 o
   0  12   2        166.42        190.21         7.24 o
  -9  13   2          1.42         -0.22         1.91 o
  -8  13   2         11.80         15.12         2.69 o
  -7  13   2         49.96         54.50         3.82 o
  -6  13   2        269.26        281.42         8.57 o
  -5  13   2        284.01        298.19         8.89 o
  -4  13   2         22.66         29.53         4.95 o
  -3  13   2          9.62         14.85         4.50 o
  -2  13   2         78.48         76.49         7.65 o
   1 -14   3          7.17         10.80         3.15 o
   2 -14   3        131.55        135.88         7.65 o
   5 -14   3        145.90        147.13         7.65 o
   6 -14   3        123.40        124.18         7.20 o
   7 -14   3         24.88         34.38         2.60 o
   8 -14   3         12.34          9.13         1.82 o
   9 -14   3        278.57        295.61         9.45 o
  -1 -13   3        133.01        133.63         9.00 o
   0 -13   3          3.15          6.30         3.60 o
   1 -13   3        200.13        211.48        10.80 o
   2 -13   3        463.78        466.23        18.00 o
   4 -13   3        125.15        133.31         4.77 o
   5 -13   3        211.79        232.64        10.35 o
   6 -13   3         21.20         25.93         2.70 o
   7 -13   3          1.35          2.02         1.59 o
   8 -13   3        152.80        162.16         6.05 o
   9 -13   3         81.13        107.84         4.92 o
  10 -13   3         25.59         27.15         3.01 o
  -3 -12   3        101.34        100.00         4.43 o
  -2 -12   3          1.51         -0.15         2.37 o
  -1 -12   3          0.10          1.66         2.05 o
   0 -12   3        552.84        558.79        14.80 o
   1 -12   3        265.04        260.47         6.35 o
   2 -12   3          0.37          1.86         1.31 o
   3 -12   3        211.01        217.83         4.71 o
   4 -12   3        330.24        341.08         7.18 o
   5 -12   3          0.32          2.95         1.80 o
   6 -12   3        315.19        292.48         8.27 o
   7 -12   3        384.01        382.20        10.34 o
   8 -12   3        154.76        179.67         6.20 o
   9 -12   3          0.25          3.03         1.73 o
  10 -12   3        157.40        157.71        11.25 o
  11 -12   3        259.49        268.84         8.89 o
  -4 -11   3        223.25        227.17         8.59 o
  -3 -11   3         58.41         54.17         4.50 o
  -2 -11   3         28.88         25.12         2.24 o
  -1 -11   3         36.38         44.32         2.62 o
   0 -11   3        528.94        537.51        10.97 o
   1 -11   3         50.78         59.95         2.78 o
   2 -11   3        626.70        644.54        10.79 o
   3 -11   3       1340.44       1314.38        20.43 o
   4 -11   3        272.02        265.58         5.79 o
   5 -11   3         46.64         50.95         4.01 o
   6 -11   3        183.45        192.57         4.74 o
   7 -11   3        255.28        266.66         6.12 o
   8 -11   3         13.66         18.00         1.72 o
   9 -11   3        361.29        340.10         7.69 o
  10 -11   3         68.19         83.71         6.30 o
  11 -11   3         11.71         16.37         3.82 o
  -5 -10   3         60.72         61.18         5.06 o
  -4 -10   3         31.31         40.16         2.78 o
  -3 -10   3         22.98         27.00         2.22 o
  -2 -10   3        481.89        452.83         9.64 o
  -1 -10   3        234.32        241.82         5.82 o
   0 -10   3         26.39         21.89         2.05 o
   1 -10   3       1140.08       1125.07        17.55 o
   2 -10   3        640.16        645.21        11.89 o
   3 -10   3        184.31        191.05         3.99 o
   4 -10   3        349.13        324.35         5.73 o
   5 -10   3        302.96        316.52         6.57 o
   6 -10   3         23.32         23.27         1.72 o
   7 -10   3        710.18        689.49        14.03 o
   8 -10   3        432.29        420.52         8.73 o
   9 -10   3         49.83         61.66         2.68 o
  10 -10   3         16.94         17.40         1.85 o
  11 -10   3        121.53        110.28         3.88 o
  12 -10   3        285.68        283.08         9.03 o
  -6  -9   3        359.71        333.28         8.01 o
  -5  -9   3         55.94         60.01         3.17 o
  -4  -9   3         16.46         16.60         2.22 o
  -3  -9   3        364.61        377.63         8.25 o
  -2  -9   3        102.32         80.86         3.04 o
  -1  -9   3        164.05        155.55         4.63 o
   0  -9   3        221.85        215.18         7.53 o
   1  -9   3        914.41        889.01        14.00 o
   2  -9   3         15.39         27.79         1.56 o
   3  -9   3       1673.79       1710.02        25.84 o
   4  -9   3       3160.00       3097.30        49.74 o
   5  -9   3         37.24         39.25         1.72 o
   6  -9   3        435.79        415.86         8.21 o
   7  -9   3        176.84        188.73         4.55 o
   8  -9   3        220.50        222.79         4.65 o
   9  -9   3         39.40         35.04         2.35 o
  10  -9   3        413.34        393.73         8.81 o
  11  -9   3         68.54         68.79         3.16 o
  12  -9   3          1.11         -0.31         1.45 o
  -7  -8   3        185.96        203.67         5.89 o
  -6  -8   3         27.02         30.66         2.44 o
  -5  -8   3         23.50         27.96         2.38 o
  -4  -8   3        155.38        146.81         4.24 o
  -3  -8   3        197.43        212.46         5.30 o
  -2  -8   3        353.38        358.66         7.74 o
  -1  -8   3       1698.57       1601.78        36.27 o
   0  -8   3        658.14        655.37        10.51 o
   1  -8   3         56.45         86.79         5.13 o
   2  -8   3       2313.24       2355.48        35.04 o
   3  -8   3       2699.49       2808.42        41.53 o
   4  -8   3         13.98         16.33         1.05 o
   5  -8   3         80.56         63.65         2.05 o
   6  -8   3         20.36         31.84         2.46 o
   7  -8   3         32.03         37.15         1.78 o
   8  -8   3         73.40         68.94         2.73 o
   9  -8   3        629.35        586.35        11.51 o
  10  -8   3          3.11          1.66         1.19 o
  11  -8   3         28.04         32.07         2.42 o
  12  -8   3         88.94         80.09         3.42 o
  -8  -7   3         11.45         14.75         1.86 o
  -7  -7   3          0.44          0.73         1.46 o
  -6  -7   3        613.70        570.58        11.65 o
  -5  -7   3       1455.94       1371.55        24.84 o
  -4  -7   3        381.10        389.18         8.25 o
  -3  -7   3        239.87        240.60         5.49 o
  -2  -7   3        756.29        737.23        19.80 o
  -1  -7   3         12.60         17.80         1.57 o
   0  -7   3         15.66         27.57         1.41 o
   1  -7   3        130.91        121.74         2.58 o
   2  -7   3       3514.15       3520.03        51.73 o
   3  -7   3        313.94        327.46         5.50 o
   4  -7   3       2225.27       2241.93        33.23 o
   5  -7   3        708.50        757.31        11.70 o
   6  -7   3          8.05         10.65         2.40 o
   7  -7   3        827.26        807.74        14.72 o
   8  -7   3        365.42        346.31         7.27 o
   9  -7   3        105.59        113.56         3.75 o
  10  -7   3        149.01        141.64         4.14 o
  11  -7   3        211.58        196.26         5.25 o
  12  -7   3         86.72         74.71         4.45 o
  -9  -6   3         78.91         90.66         3.74 o
  -8  -6   3          1.00          0.21         1.52 o
  -7  -6   3        202.00        174.83         5.03 o
  -6  -6   3        468.38        471.67         9.82 o
  -5  -6   3         11.05         14.82         2.65 o
  -4  -6   3          4.11          4.46         1.03 o
  -3  -6   3        848.12        827.70        15.14 o
  -2  -6   3        420.41        406.96        12.33 o
  -1  -6   3         37.31         42.25         1.57 o
   0  -6   3       2122.54       2112.24        31.27 o
   1  -6   3         72.61         59.27         2.04 o
   2  -6   3        326.62        326.08         7.93 o
   3  -6   3       4677.57       4811.50        71.21 o
   4  -6   3       2288.65       2404.98        36.20 o
   5  -6   3        284.95        289.71         4.94 o
   6  -6   3        316.33        288.45         7.31 o
   7  -6   3        657.45        655.49        12.12 o
   8  -6   3        182.13        181.06         4.31 o
   9  -6   3        507.18        487.55         9.70 o
  10  -6   3        567.52        550.06        10.90 o
  11  -6   3         22.56         25.49         2.12 o
  12  -6   3          0.33         -1.31         1.73 o
  -9  -5   3          5.17         16.27         1.84 o
  -8  -5   3         67.61         65.69         3.04 o
  -7  -5   3        297.85        297.78         6.90 o
  -6  -5   3         56.67         58.76         2.65 o
  -5  -5   3        828.95        801.11        14.87 o
  -4  -5   3       2151.30       2047.61        35.54 o
  -3  -5   3        115.49        127.66         3.24 o
  -2  -5   3       3041.38       3180.40        46.75 o
  -1  -5   3        255.82        219.25         3.82 o
   0  -5   3       1802.79       1837.22        27.16 o
   1  -5   3        344.43        383.22         7.02 o
   2  -5   3       1119.22       1062.50        14.26 o
   3  -5   3      11294.04      11518.47       152.00 o
   4  -5   3         17.27         23.06         1.11 o
   5  -5   3       1916.77       1969.91        40.28 o
   6  -5   3       1262.99       1300.22        22.62 o
   7  -5   3         96.58         89.42         2.68 o
   8  -5   3        408.10        401.87         7.96 o
   9  -5   3        500.83        496.87         9.78 o
  10  -5   3         63.95         66.83         2.83 o
  11  -5   3         26.67         35.51         4.72 o
  12  -5   3        163.65        154.93         6.20 o
 -10  -4   3          3.08          0.84         2.16 o
  -9  -4   3        199.82        201.62         5.68 o
  -8  -4   3        107.33        119.65         3.84 o
  -7  -4   3         11.31         14.83         1.58 o
  -6  -4   3        639.87        573.98        11.07 o
  -5  -4   3        715.39        691.76        12.97 o
  -4  -4   3        457.37        460.50         8.90 o
  -3  -4   3        315.72        304.10         6.19 o
  -2  -4   3       3886.72       3789.19        81.30 o
  -1  -4   3       1922.11       1856.60        27.72 o
   0  -4   3        117.69        122.80         3.57 o
   1  -4   3       7247.86       7157.45       105.74 o
   2  -4   3        700.56        712.82        21.14 o
   3  -4   3         23.20         28.67         1.95 o
   4  -4   3       4459.36       4418.24        65.30 o
   5  -4   3       2715.97       2826.04        54.00 o
   6  -4   3        152.81        167.85         3.14 o
   7  -4   3       2061.37       2032.61        34.86 o
   8  -4   3        209.80        213.76         4.84 o
   9  -4   3         14.90         19.14         1.64 o
  10  -4   3        280.91        303.14         9.45 o
  11  -4   3        401.76        416.01        11.29 o
  12  -4   3         41.95         36.39         3.50 o
 -10  -3   3         46.18         51.38         3.89 o
  -9  -3   3         88.73         85.91         3.50 o
  -8  -3   3          6.45          4.34         1.37 o
  -7  -3   3        669.35        640.18        12.29 o
  -6  -3   3       1923.87       1830.21        31.90 o
  -5  -3   3        273.55        267.75         5.70 o
  -4  -3   3        133.01        129.65         7.97 o
  -3  -3   3       7372.94       7297.32       191.24 o
  -2  -3   3        705.64        820.14        14.89 o
  -1  -3   3       5281.54       5721.55       130.67 o
   0  -3   3        549.62        475.74         7.84 o
   1  -3   3        245.77        247.53         3.87 o
   2  -3   3       1042.28       1127.50        27.00 o
   3  -3   3       2983.68       2969.41        43.94 o
   4  -3   3       2282.74       2349.93        45.92 o
   5  -3   3        510.34        502.90         7.93 o
   6  -3   3        984.43        999.36        15.20 o
   7  -3   3        614.06        610.96         9.73 o
   8  -3   3         24.27         31.73         2.81 o
   9  -3   3         66.53         71.50         5.40 o
  10  -3   3        601.08        630.35        15.28 o
  11  -3   3         80.00         79.19         4.45 o
  12  -3   3         42.01         54.97         4.95 o
 -11  -2   3        151.65        160.44         6.47 o
 -10  -2   3        180.75        193.48        10.57 o
  -9  -2   3         18.26         30.69         2.31 o
  -8  -2   3        246.28        242.49         5.70 o
  -7  -2   3        173.55        183.47         4.48 o
  -6  -2   3          9.18          9.02         1.19 o
  -5  -2   3       1526.34       1468.11        25.57 o
  -4  -2   3       4129.14       4083.90        69.12 o
  -3  -2   3        532.77        545.31         8.38 o
  -2  -2   3       7522.04       7447.10       109.77 o
  -1  -2   3        656.83        830.53        12.38 o
   0  -2   3        226.01        250.12         4.59 o
   1  -2   3       1041.33       1077.79        18.57 o
   2  -2   3      13043.50      12872.90       194.27 o
   3  -2   3       7911.30       8072.38       119.00 o
   4  -2   3         87.64         90.17         1.85 o
   5  -2   3       2576.18       2576.37        37.94 o
   6  -2   3       1818.91       1848.84        40.40 o
   7  -2   3         81.12         91.41         2.22 o
   8  -2   3       1425.21       1476.27        30.23 o
   9  -2   3         85.16         83.36         3.82 o
  10  -2   3         11.43          7.89         2.05 o
  11  -2   3         90.94        109.89         6.07 o
  12  -2   3         89.85         99.38         6.30 o
 -11  -1   3         37.21         55.22         4.10 o
 -10  -1   3         10.49         11.56         2.70 o
  -9  -1   3        272.04        288.13         7.94 o
  -8  -1   3         52.17         52.36         2.80 o
  -7  -1   3         92.82         89.92         2.76 o
  -6  -1   3       1327.20       1267.39        22.36 o
  -5  -1   3       1459.49       1493.06        22.24 o
  -4  -1   3        101.39        118.37         4.94 o
  -3  -1   3       2732.68       2715.73        39.91 o
  -2  -1   3       9757.05      10004.80       146.78 o
  -1  -1   3        131.02        120.99         2.08 o
   0  -1   3        683.28        704.13        10.47 o
   1  -1   3       2157.58       2082.23        36.89 o
   2  -1   3       1764.69       1778.87        26.17 o
   3  -1   3         81.04         92.97         1.80 o
   4  -1   3       1761.05       1822.07        26.88 o
   5  -1   3       1965.25       2084.69        30.87 o
   6  -1   3        318.65        338.52         5.68 o
   7  -1   3        514.63        515.35        12.41 o
   8  -1   3        626.14        645.27        12.21 o
   9  -1   3          1.18          0.72         5.40 o
  10  -1   3         16.36         21.52         2.69 o
  11  -1   3        264.42        289.55        13.50 o
 -12   0   3         16.38         29.59         3.33 o
 -11   0   3          4.41          4.85         2.05 o
 -10   0   3        418.72        416.67        15.98 o
  -9   0   3        151.05        152.34         5.24 o
  -8   0   3         41.22         49.59         2.57 o
  -7   0   3        747.54        758.65        13.86 o
  -6   0   3       1322.87       1257.60        18.97 o
  -5   0   3         30.56         33.55         2.71 o
  -4   0   3       3139.65       3015.02        44.15 o
  -3   0   3       8620.91       8677.80       127.69 o
  -2   0   3        145.27        168.04         6.51 o
  -1   0   3       1587.34       1672.25        25.09 o
   0   0   3          4.42         55.79         2.25 o
   1   0   3       1746.25       1722.27        25.45 o
   2   0   3       2156.90       2151.93        31.71 o
   3   0   3       5209.26       5309.96        78.21 o
   4   0   3       4063.14       4227.04        62.08 o
   5   0   3        400.06        381.09         6.24 o
   6   0   3        928.00        948.35        14.57 o
   7   0   3        525.43        506.46         9.70 o
   8   0   3         50.09         49.64         2.58 o
   9   0   3        403.74        457.29        11.61 o
  10   0   3        216.50        218.68         7.30 o
  11   0   3         12.25          8.46         2.49 o
 -12   1   3         49.17         48.75         4.10 o
 -11   1   3         46.41         43.34         3.65 o
 -10   1   3         89.10         95.64         6.52 o
  -9   1   3        268.17        238.84        11.02 o
  -8   1   3        115.52        112.81         5.85 o
  -7   1   3        609.63        567.53         9.11 o
  -6   1   3         12.72         15.30         0.94 o
  -5   1   3        435.34        475.45         7.48 o
  -4   1   3       5463.90       5411.39        80.16 o
  -3   1   3          0.16         19.15         3.60 o
  -2   1   3       7543.23       7752.97       114.08 o
  -1   1   3      18542.97      18217.11       501.18 o
   0   1   3       1442.89       1517.58        25.79 o
   1   1   3       1765.29       1792.13        38.89 o
   2   1   3       3044.86       3083.90        45.34 o
   3   1   3        431.22        386.69         6.19 o
   4   1   3          0.36          2.83         0.49 o
   5   1   3       4215.06       4178.54        61.35 o
   6   1   3       1564.99       1548.97        27.13 o
   7   1   3         72.89         57.18         2.42 o
   8   1   3        411.88        418.01         8.64 o
   9   1   3         79.23         81.37         3.38 o
  10   1   3         37.07         26.92         2.91 o
 -12   2   3        143.20        154.38         6.52 o
 -11   2   3         91.07        104.51         4.92 o
 -10   2   3          0.93          2.05         1.73 o
  -9   2   3       1018.04       1027.66        22.92 o
  -8   2   3        172.36        174.28         4.14 o
  -7   2   3          1.08          3.11         0.84 o
  -6   2   3       3468.10       3446.12        50.61 o
  -5   2   3       1710.59       1736.35        25.75 o
  -4   2   3         29.50         36.61         1.67 o
  -3   2   3       2033.18       2041.91        30.12 o
  -2   2   3       6410.69       6797.49       152.77 o
  -1   2   3         33.98         27.58         1.11 o
   0   2   3       7921.37       7842.50       158.59 o
   1   2   3       5285.58       5389.41       119.33 o
   2   2   3        516.82        486.82         7.59 o
   3   2   3         59.29         51.95         1.32 o
   4   2   3        876.67        860.04        13.16 o
   5   2   3        710.05        720.68        13.24 o
   6   2   3         21.36         26.22         3.42 o
   7   2   3        172.10        180.85         4.57 o
   8   2   3         60.00         57.64         3.41 o
   9   2   3          0.09         -0.29         1.37 o
  10   2   3        149.23        182.22         9.45 o
 -12   3   3          0.05         -1.61         2.92 o
 -11   3   3         23.16         26.80         3.15 o
 -10   3   3        262.61        240.48         7.32 o
  -9   3   3         14.96         23.20         1.72 o
  -8   3   3        199.75        181.33         4.32 o
  -7   3   3        276.30        279.70         5.72 o
  -6   3   3       1166.98       1042.04        15.76 o
  -5   3   3         30.03         32.60         1.23 o
  -4   3   3       6765.81       7190.02       130.80 o
  -3   3   3      12779.64      13271.91       323.93 o
  -2   3   3        139.52        135.42         2.60 o
  -1   3   3       7529.32       8006.52       163.14 o
   0   3   3       1139.47       1105.20        29.72 o
   1   3   3        780.90        755.29        21.06 o
   2   3   3         65.17         67.40         1.63 o
   3   3   3        717.21        708.98        10.96 o
   4   3   3        924.70        890.76        13.72 o
   5   3   3        197.94        190.03         4.47 o
   6   3   3       1295.60       1320.54        23.57 o
   7   3   3        217.57        220.15         5.25 o
   8   3   3          7.16         10.70         1.69 o
   9   3   3         40.97         45.22         4.72 o
 -13   4   3         18.05         16.13         3.18 o
 -12   4   3         32.02         33.69         7.65 o
 -11   4   3        306.12        302.19         8.91 o
 -10   4   3        201.20        214.69         5.26 o
  -9   4   3        544.97        537.78        10.48 o
  -8   4   3       2173.10       2142.60        36.94 o
  -7   4   3        196.28        188.90         4.42 o
  -6   4   3         26.47         26.55         1.37 o
  -5   4   3       1829.71       1769.95        26.31 o
  -4   4   3       2725.50       2870.42        57.43 o
  -3   4   3        236.37        251.57         4.35 o
  -2   4   3         62.36         94.36         2.01 o
  -1   4   3        926.03        943.59        34.49 o
   0   4   3        124.12        120.81         3.64 o
   1   4   3       2528.01       2466.49        54.70 o
   2   4   3       1761.63       1717.80        54.84 o
   3   4   3        210.22        220.46         6.61 o
   4   4   3          0.32          0.90         1.06 o
   5   4   3        265.82        285.03         6.19 o
   6   4   3        377.41        363.84         7.76 o
   7   4   3          0.17          0.22         1.59 o
   8   4   3        180.90        210.91         7.11 o
   9   4   3         44.06         46.89         5.17 o
 -13   5   3        150.91        145.13         6.36 o
 -12   5   3        105.91        118.30         5.41 o
 -11   5   3         49.34         52.78         3.65 o
 -10   5   3        255.40        235.28         5.70 o
  -9   5   3        100.70         91.88         3.65 o
  -8   5   3        265.52        256.53         5.72 o
  -7   5   3          4.77          7.09         1.04 o
  -6   5   3         14.56         13.73         1.19 o
  -5   5   3        975.38        958.63        19.65 o
  -4   5   3        500.64        526.63         9.41 o
  -3   5   3       3275.44       3358.31        57.74 o
  -2   5   3       3956.28       3967.99        65.55 o
  -1   5   3         26.72         28.87         2.44 o
   0   5   3       1543.80       1565.79        30.54 o
   1   5   3       1599.46       1612.69        39.87 o
   2   5   3        173.56        161.73         5.90 o
   3   5   3        170.98        151.00         3.69 o
   4   5   3       1109.31       1140.63        29.49 o
   5   5   3        156.34        137.04         5.06 o
   6   5   3         32.48         42.20         3.33 o
   7   5   3        338.02        316.95         9.35 o
   8   5   3         10.02         18.29         2.81 o
 -13   6   3         40.63         54.27         4.29 o
 -12   6   3          1.91          1.80         1.91 o
 -11   6   3          3.75         12.11         2.47 o
 -10   6   3        431.52        412.50         8.74 o
  -9   6   3          6.67          6.97         1.30 o
  -8   6   3        146.96        129.52         3.64 o
  -7   6   3       2787.69       2760.67        47.02 o
  -6   6   3        299.43        283.76         5.87 o
  -5   6   3         72.26         78.74         1.86 o
  -4   6   3       1801.37       1853.13        27.54 o
  -3   6   3       2804.99       2850.04        42.06 o
  -2   6   3        589.41        641.05        11.05 o
  -1   6   3       1284.56       1207.94        20.95 o
   0   6   3       1728.55       1712.98        57.20 o
   1   6   3        209.47        239.65        10.77 o
   2   6   3        306.83        308.88         8.26 o
   3   6   3        190.89        165.57         5.51 o
   4   6   3        200.62        215.15         6.97 o
   5   6   3         23.89         31.81         2.91 o
   6   6   3        169.44        169.19         6.27 o
   7   6   3        158.79        147.50         6.15 o
 -12   7   3        105.13         98.59         6.56 o
 -11   7   3        450.15        441.44         9.44 o
 -10   7   3         47.32         49.80         2.60 o
  -9   7   3        322.71        317.80         7.01 o
  -8   7   3        388.49        360.23         7.62 o
  -7   7   3       1063.71       1038.73        18.71 o
  -6   7   3         56.90         69.48         5.13 o
  -5   7   3         51.82         40.85         2.31 o
  -4   7   3        549.21        573.17         9.17 o
  -3   7   3          0.05          2.08         0.71 o
  -2   7   3        529.36        509.01        16.32 o
  -1   7   3       1699.29       1676.37        52.01 o
   0   7   3          7.76         12.79         1.73 o
   1   7   3        878.83        844.16        28.23 o
   2   7   3        258.20        272.56         7.94 o
   3   7   3         28.46         23.33         2.49 o
   4   7   3        114.39        107.82         4.86 o
   5   7   3        276.46        296.97         9.03 o
   6   7   3          1.59         -0.24         2.05 o
 -12   8   3         27.27         26.69         3.96 o
 -11   8   3         25.70         29.02         2.60 o
 -10   8   3         87.98         89.30         3.38 o
  -9   8   3        142.82        151.57         4.24 o
  -8   8   3        156.99        144.39         4.06 o
  -7   8   3         52.24         51.59         2.34 o
  -6   8   3       1806.38       1747.96        49.58 o
  -5   8   3        215.61        210.49         6.02 o
  -4   8   3          1.06          2.74         1.26 o
  -3   8   3        677.78        677.62        12.81 o
  -2   8   3        660.23        652.99        12.47 o
  -1   8   3        143.08        127.70         3.68 o
   0   8   3       1530.49       1553.45        51.17 o
   1   8   3        312.16        292.59         8.39 o
   2   8   3         72.14         80.89         4.22 o
   3   8   3         30.57         36.50         3.46 o
   4   8   3        273.33        270.00         8.52 o
   5   8   3         47.54         51.79         4.22 o
 -12   9   3         12.33         15.35         2.15 o
 -11   9   3          5.31          7.74         1.78 o
 -10   9   3        649.65        656.82        13.08 o
  -9   9   3          0.18          3.15         1.30 o
  -8   9   3        372.56        371.36         9.85 o
  -7   9   3        311.84        291.22        10.13 o
  -6   9   3         36.56         38.30         2.69 o
  -5   9   3         63.38         63.78         4.50 o
  -4   9   3         55.79         59.51         2.31 o
  -3   9   3        410.56        422.72         8.73 o
  -2   9   3          1.63          5.94         2.14 o
  -1   9   3        446.38        425.99         9.82 o
   0   9   3        459.83        484.55        12.40 o
   1   9   3         15.29         11.86         2.16 o
   2   9   3        144.35        133.99         5.51 o
   3   9   3        228.80        225.74         7.88 o
   4   9   3         90.12         93.42         5.18 o
 -11  10   3         25.35         23.67         2.86 o
 -10  10   3          4.23          6.58         2.25 o
  -9  10   3        169.18        182.00         6.34 o
  -8  10   3         65.67         64.40         3.65 o
  -7  10   3        163.41        157.39         6.75 o
  -6  10   3         93.30         89.02         5.85 o
  -5  10   3        823.78        836.12        19.24 o
  -4  10   3        212.62        212.81         5.44 o
  -3  10   3         12.07         14.51         1.63 o
  -2  10   3        103.08         94.44         3.42 o
  -1  10   3        247.87        258.07         7.75 o
   0  10   3          0.01          2.02         1.83 o
   1  10   3        288.67        301.98         9.16 o
   2  10   3        131.62        136.56         6.52 o
   3  10   3          5.60          3.18         3.82 o
 -11  11   3          6.89         10.62         2.55 o
 -10  11   3         11.81         12.40         2.49 o
  -9  11   3        213.45        229.78         7.62 o
  -8  11   3          6.93         12.56         2.37 o
  -7  11   3         68.86         72.43         3.97 o
  -6  11   3        211.48        214.78         6.84 o
  -5  11   3         38.89         43.97         3.33 o
  -4  11   3          6.07         16.46         3.82 o
  -3  11   3        105.92        118.40         3.88 o
  -2  11   3        103.72        118.93         4.97 o
  -1  11   3          3.31          2.85         1.83 o
   0  11   3        444.41        424.44        11.72 o
   1  11   3        100.83        114.04         5.30 o
   2  11   3          0.75          2.07         2.25 o
 -10  12   3          1.77          4.27         2.23 o
  -9  12   3          2.88          4.95         2.23 o
  -8  12   3         95.93         90.76         4.74 o
  -7  12   3        217.81        221.30         7.30 o
  -6  12   3          6.45          7.29         1.91 o
  -5  12   3        148.71        152.32         5.88 o
  -4  12   3        185.56        178.82         6.20 o
  -3  12   3         81.87         94.04         4.86 o
  -2  12   3         26.03         31.38         3.07 o
  -1  12   3        138.60        143.59         7.42 o
   0  12   3        234.29        240.54         8.32 o
  -8  13   3        194.02        208.05         7.62 o
  -7  13   3         12.08         18.45         2.81 o
  -6  13   3        214.14        239.32         7.94 o
  -5  13   3         94.55        100.68         4.92 o
  -4  13   3        121.63        120.04         5.24 o
  -3  13   3          0.24          2.25         3.60 o
   1 -14   4         31.46         44.99         5.85 o
   2 -14   4          1.26          0.45         2.70 o
   4 -14   4         12.46         18.90         3.15 o
   5 -14   4         52.96         62.43         6.52 o
   6 -14   4        273.69        278.68         8.43 o
   7 -14   4         78.81         90.47         8.55 o
   8 -14   4          6.41          4.36         2.05 o
   9 -14   4        570.83        578.77        15.11 o
  -1 -13   4        190.79        193.93        10.80 o
   0 -13   4         12.57         20.70         4.50 o
   1 -13   4        233.19        232.14        11.25 o
   2 -13   4        368.95        383.04        11.70 o
   3 -13   4         33.35         31.94         4.05 o
   4 -13   4        162.65        160.42         5.41 o
   5 -13   4        146.45        156.91         5.56 o
   6 -13   4        177.48        201.81         6.68 o
   7 -13   4        104.91         99.10         7.20 o
   8 -13   4        353.13        353.84        10.02 o
   9 -13   4        173.97        200.70         7.15 o
  10 -13   4         27.94         19.35         2.81 o
  -3 -12   4         77.31         71.99         7.20 o
  -2 -12   4         23.08         23.85         4.50 o
  -1 -12   4         78.55         79.03         3.99 o
   0 -12   4        711.93        704.01        16.97 o
   1 -12   4        267.62        247.10         7.87 o
   2 -12   4        139.28        142.74         5.18 o
   3 -12   4        148.15        148.69         4.14 o
   4 -12   4        179.21        179.10         5.73 o
   5 -12   4         55.60         52.38         3.18 o
   6 -12   4        158.24        148.80         5.24 o
   7 -12   4        279.36        275.76         8.11 o
   8 -12   4         30.93         42.23         3.33 o
   9 -12   4         31.62         31.25         3.01 o
  10 -12   4        281.64        275.71         8.57 o
  11 -12   4         64.97         74.84         4.60 o
  -4 -11   4        211.32        215.71         6.15 o
  -3 -11   4         99.61        102.04         3.97 o
  -2 -11   4          2.00          0.96         1.31 o
  -1 -11   4        456.26        434.00         9.30 o
   0 -11   4        746.44        753.56        14.44 o
   1 -11   4         20.58         30.04         2.12 o
   2 -11   4        212.40        219.63         5.25 o
   3 -11   4        574.53        599.13        11.60 o
   4 -11   4          2.48          2.70         1.27 o
   5 -11   4          0.64          2.63         2.00 o
   6 -11   4        381.31        375.54         9.86 o
   7 -11   4         48.07         63.34         3.33 o
   8 -11   4         63.07         62.45         4.05 o
   9 -11   4        478.66        462.23        12.25 o
  10 -11   4         77.15         95.77         4.74 o
  11 -11   4         31.71         27.40         3.13 o
  -5 -10   4         83.84         82.43         3.82 o
  -4 -10   4        104.24         95.04         3.82 o
  -3 -10   4        135.78        130.63         4.24 o
  -2 -10   4        239.32        247.36         6.09 o
  -1 -10   4         97.09         93.73         3.31 o
   0 -10   4        112.95        126.14         3.77 o
   1 -10   4        166.78        170.50         3.69 o
   2 -10   4        455.31        449.94         7.76 o
   3 -10   4         10.42         13.00         1.05 o
   4 -10   4        870.30        853.02        12.03 o
   5 -10   4        128.22        144.93         3.24 o
   6 -10   4        105.55        109.64         3.17 o
   7 -10   4        450.16        416.88         8.47 o
   8 -10   4        369.23        348.82        11.70 o
   9 -10   4         96.63        103.06         4.42 o
  10 -10   4         54.92         42.40         3.46 o
  11 -10   4        389.40        374.82        10.49 o
  12 -10   4         81.39         79.10         4.54 o
  -6  -9   4        144.44        152.04         4.90 o
  -5  -9   4         23.25         24.64         2.29 o
  -4  -9   4         42.04         38.75         3.83 o
  -3  -9   4        447.46        450.14         9.56 o
  -2  -9   4         33.25         33.01         3.86 o
  -1  -9   4         71.08         85.37         2.98 o
   0  -9   4       1946.59       1888.49        28.48 o
   1  -9   4       1439.32       1432.37        27.51 o
   2  -9   4         95.82         90.77         2.86 o
   3  -9   4       1207.95       1227.75        18.78 o
   4  -9   4        141.10        142.76         3.07 o
   5  -9   4         17.99         23.00         1.46 o
   6  -9   4         22.98         32.68         3.89 o
   7  -9   4       2075.76       1965.18        34.06 o
   8  -9   4        387.75        419.89         8.54 o
   9  -9   4         82.69         76.55         4.57 o
  10  -9   4        303.31        280.06         6.56 o
  11  -9   4         42.76         44.36         3.46 o
  12  -9   4          8.81          3.36         2.02 o
  -7  -8   4        222.46        219.59         6.22 o
  -6  -8   4         64.61         82.76         3.44 o
  -5  -8   4          0.48          3.81         1.65 o
  -4  -8   4        656.90        635.03        12.61 o
  -3  -8   4        232.41        224.78         5.42 o
  -2  -8   4        263.27        262.59         9.92 o
  -1  -8   4        709.36        652.24        18.13 o
   0  -8   4        749.38        754.86        11.91 o
   1  -8   4         22.61         39.35         1.95 o
   2  -8   4        782.55        799.99        12.54 o
   3  -8   4       1969.65       2001.24        29.84 o
   4  -8   4         89.82         96.57         2.61 o
   5  -8   4        265.30        259.23         5.34 o
   6  -8   4        125.47        137.73         3.81 o
   7  -8   4         94.44         93.00         2.83 o
   8  -8   4        892.00        821.47        15.14 o
   9  -8   4        495.92        484.08         9.77 o
  10  -8   4         68.19         70.43         2.94 o
  11  -8   4         81.05         65.77         2.89 o
  12  -8   4        265.38        250.39         6.36 o
  -8  -7   4         37.34         51.70         3.37 o
  -7  -7   4          0.05          0.84         1.90 o
  -6  -7   4        289.54        265.78         6.54 o
  -5  -7   4        282.82        295.24         6.80 o
  -4  -7   4         91.32         77.48         2.98 o
  -3  -7   4        327.42        299.75         6.46 o
  -2  -7   4        464.74        476.43        13.21 o
  -1  -7   4        541.33        544.94         8.75 o
   0  -7   4        208.48        228.16         4.14 o
   1  -7   4       3502.52       3587.57        52.74 o
   2  -7   4       3268.36       3333.08        49.12 o
   3  -7   4         27.48         46.25         1.95 o
   4  -7   4       1582.57       1570.23        23.53 o
   5  -7   4         64.95         80.14         1.94 o
   6  -7   4         16.96         20.27         2.55 o
   7  -7   4       1206.45       1141.60        20.19 o
   8  -7   4       3021.38       2883.28        49.28 o
   9  -7   4         92.80        102.43         3.26 o
  10  -7   4         26.05         24.68         2.32 o
  11  -7   4        165.54        170.49         4.73 o
  12  -7   4         85.53         80.29         4.42 o
  -9  -6   4        119.26        126.16         4.77 o
  -8  -6   4          0.49          1.50         1.52 o
  -7  -6   4         69.27         64.68         3.10 o
  -6  -6   4        684.16        609.73        12.09 o
  -5  -6   4        210.21        236.42         8.32 o
  -4  -6   4          9.56         13.50         1.31 o
  -3  -6   4       1374.38       1299.68        23.03 o
  -2  -6   4        561.01        567.07        11.05 o
  -1  -6   4        622.09        670.03        12.80 o
   0  -6   4       4039.80       3989.27        58.49 o
   1  -6   4        282.01        307.99         8.16 o
   2  -6   4       2474.05       2604.70        38.33 o
   3  -6   4       2955.28       2942.65        43.20 o
   4  -6   4       1099.73       1126.60        16.99 o
   5  -6   4         23.39         30.12         1.88 o
   6  -6   4        244.17        248.92         5.18 o
   7  -6   4        269.81        270.01         5.84 o
   8  -6   4         38.75         48.40         2.70 o
   9  -6   4        121.19        117.90         3.46 o
  10  -6   4        497.04        478.12        11.92 o
  11  -6   4        119.84        115.80         3.95 o
  12  -6   4         12.39          7.83         2.37 o
  -9  -5   4          0.10          1.54         1.52 o
  -8  -5   4        284.97        258.76         6.46 o
  -7  -5   4        157.64        179.78         5.57 o
  -6  -5   4         52.28         56.42         2.65 o
  -5  -5   4        470.01        477.77        13.00 o
  -4  -5   4        774.34        748.33        13.93 o
  -3  -5   4        102.32        117.85         3.10 o
  -2  -5   4       1657.54       1744.41        41.83 o
  -1  -5   4       2402.33       2354.78        34.72 o
   0  -5   4        849.40        806.29        16.90 o
   1  -5   4        155.95        201.51         7.27 o
   2  -5   4       4244.27       4371.23        64.71 o
   3  -5   4       5907.42       6111.31        91.69 o
   4  -5   4          2.54          9.89         1.38 o
   5  -5   4       2000.50       1950.37        39.65 o
   6  -5   4        612.79        646.06        10.12 o
   7  -5   4         60.10         61.06         2.15 o
   8  -5   4        294.94        292.40         6.22 o
   9  -5   4       1156.76       1122.94        20.19 o
  10  -5   4        169.17        172.87         4.66 o
  11  -5   4        114.33        125.42         5.24 o
  12  -5   4        101.16        110.44         9.22 o
 -10  -4   4         23.63         19.45         2.81 o
  -9  -4   4        249.65        256.21         7.36 o
  -8  -4   4        155.33        176.89         4.89 o
  -7  -4   4        331.50        312.33         6.98 o
  -6  -4   4        133.48        125.45         4.86 o
  -5  -4   4       2430.52       2416.06        48.11 o
  -4  -4   4        425.65        438.62         8.38 o
  -3  -4   4        121.10        121.22         2.92 o
  -2  -4   4       1740.25       1696.96        41.13 o
  -1  -4   4       2411.99       2423.32        49.28 o
   0  -4   4        915.80        911.48        14.76 o
   1  -4   4       4410.73       4405.42        76.09 o
   2  -4   4       2053.32       2088.66        30.72 o
   3  -4   4        657.79        690.04        10.85 o
   4  -4   4       1455.86       1409.49        24.26 o
   5  -4   4        267.57        249.22         4.33 o
   6  -4   4        481.45        522.25         8.32 o
   7  -4   4        731.30        724.85        13.25 o
   8  -4   4        325.69        339.92         7.01 o
   9  -4   4        168.21        160.74         4.22 o
  10  -4   4        110.09        100.80         4.45 o
  11  -4   4        229.75        220.27         7.32 o
  12  -4   4         62.47         62.23         4.29 o
 -10  -3   4        113.81        135.06         5.51 o
  -9  -3   4         87.62         89.81         3.50 o
  -8  -3   4          0.47          3.18         1.37 o
  -7  -3   4        587.45        560.71        10.99 o
  -6  -3   4        296.34        275.88         5.96 o
  -5  -3   4        795.36        789.13        14.37 o
  -4  -3   4       3066.19       3264.68        55.47 o
  -3  -3   4        306.86        267.42         7.10 o
  -2  -3   4        122.23        110.35         2.11 o
  -1  -3   4        933.86        968.13        19.19 o
   0  -3   4       4470.62       4502.99        68.18 o
   1  -3   4       5981.21       5840.87       124.97 o
   2  -3   4       1978.53       2037.75        40.65 o
   3  -3   4       7621.14       7902.52       122.27 o
   4  -3   4       2409.89       2449.33        36.03 o
   5  -3   4        604.84        579.56         9.11 o
   6  -3   4       1324.26       1338.70        20.21 o
   7  -3   4       1734.44       1787.99        26.80 o
   8  -3   4         18.74         20.13         2.47 o
   9  -3   4          4.02          6.66         2.25 o
  10  -3   4        929.31        923.60        21.17 o
  11  -3   4          2.99          2.28         2.47 o
  12  -3   4         45.11         61.67         4.45 o
 -11  -2   4        228.95        237.72         8.32 o
 -10  -2   4         43.84         50.47         3.78 o
  -9  -2   4         84.26         67.94         3.10 o
  -8  -2   4        442.39        426.76         8.83 o
  -7  -2   4        138.20        148.16         3.88 o
  -6  -2   4        119.42        137.00        10.02 o
  -5  -2   4         14.10         17.79         1.16 o
  -4  -2   4       7234.37       7150.09       109.09 o
  -3  -2   4         33.19         65.39         2.96 o
  -2  -2   4        389.54        341.88         5.34 o
  -1  -2   4       6701.65       6862.75       101.03 o
   0  -2   4       3995.44       3994.22        69.10 o
   1  -2   4       2429.10       2412.64        35.74 o
   2  -2   4      11450.86      11306.56       166.15 o
   3  -2   4       7574.04       7705.89       113.70 o
   4  -2   4          6.29          9.14         1.73 o
   5  -2   4       1182.61       1172.03        17.62 o
   6  -2   4        439.70        446.77         7.31 o
   7  -2   4         18.91         21.24         1.36 o
   8  -2   4        717.60        724.15        27.45 o
   9  -2   4        117.10        122.91         4.61 o
  10  -2   4        104.14         93.60         4.72 o
  11  -2   4         22.38         28.22         4.95 o
 -11  -1   4         89.33         98.37         6.30 o
 -10  -1   4         12.94          7.03         2.05 o
  -9  -1   4        261.65        275.86        11.25 o
  -8  -1   4        588.48        578.21        12.90 o
  -7  -1   4        172.39        176.06         4.32 o
  -6  -1   4       1113.00       1097.91        19.49 o
  -5  -1   4       1667.98       1639.58        29.98 o
  -4  -1   4          5.08         11.46         1.30 o
  -3  -1   4       7133.79       7429.61       109.50 o
  -2  -1   4       2816.98       2957.74        63.75 o
  -1  -1   4       6481.14       6550.68       100.04 o
   0  -1   4       2206.19       2179.17        32.24 o
   1  -1   4      13918.81      14132.97       213.28 o
   2  -1   4        387.54        363.16         6.76 o
   3  -1   4       1477.40       1536.90        22.75 o
   4  -1   4       2138.38       2181.85        32.18 o
   5  -1   4          4.15          3.59         1.59 o
   6  -1   4         12.54         13.54         1.38 o
   7  -1   4        458.73        483.43        10.52 o
   8  -1   4        366.90        366.25         7.62 o
   9  -1   4         28.20         24.46         2.69 o
  10  -1   4         57.70         73.59         4.95 o
  11  -1   4        283.61        301.48         9.21 o
 -12   0   4         10.42         21.04         3.01 o
 -11   0   4         56.91         52.47         4.10 o
 -10   0   4        406.05        410.99        10.81 o
  -9   0   4          5.53          7.60         1.73 o
  -8   0   4         82.56         76.60         2.89 o
  -7   0   4       1979.70       1980.62        34.33 o
  -6   0   4       1823.03       1825.49        27.45 o
  -5   0   4        309.91        311.75         5.17 o
  -4   0   4       1038.64       1010.37        15.14 o
  -3   0   4       4233.42       4384.54        64.84 o
  -2   0   4        627.93        650.17         9.85 o
  -1   0   4       1876.52       1933.38        28.38 o
   0   0   4       2125.84       1984.97        29.29 o
   1   0   4        535.08        529.10         8.04 o
   2   0   4        180.97        180.67         3.38 o
   3   0   4       3526.08       3409.98        50.19 o
   4   0   4       4375.07       4390.29        64.61 o
   5   0   4        312.22        293.61         5.06 o
   6   0   4       1221.86       1203.70        18.35 o
   7   0   4        100.69        104.49         3.00 o
   8   0   4         16.19         27.65         3.55 o
   9   0   4         98.27         97.46         4.29 o
  10   0   4        169.38        190.57         8.77 o
  11   0   4         32.49         26.28         3.13 o
 -12   1   4          4.22          0.90         2.16 o
 -11   1   4        307.14        304.26        12.60 o
 -10   1   4        291.30        318.84         9.06 o
  -9   1   4          5.00          5.33         2.47 o
  -8   1   4        924.59        920.43        20.37 o
  -7   1   4        188.20        189.33         3.59 o
  -6   1   4        484.01        502.65         8.04 o
  -5   1   4       1116.06       1075.45        16.21 o
  -4   1   4        457.10        453.82         7.09 o
  -3   1   4          0.27          9.56         2.70 o
  -2   1   4       3086.77       3128.59        49.22 o
  -1   1   4       2411.37       2314.08        36.72 o
   0   1   4       1419.94       1349.91        23.16 o
   1   1   4       1210.45       1213.69        17.96 o
   2   1   4       2782.59       2655.02        40.03 o
   3   1   4        977.95       1012.33        15.36 o
   4   1   4        379.16        402.94         6.57 o
   5   1   4       1463.72       1400.21        21.17 o
   6   1   4        279.85        270.25         5.78 o
   7   1   4         98.89         83.89         2.83 o
   8   1   4        108.31        128.30         3.79 o
   9   1   4        387.03        357.32         7.96 o
  10   1   4          0.32          0.90         2.16 o
 -12   2   4        119.14        125.78        11.92 o
 -11   2   4         51.13         65.01         4.10 o
 -10   2   4        183.37        157.62         5.56 o
  -9   2   4        469.35        473.46        11.61 o
  -8   2   4         89.12         82.63         2.57 o
  -7   2   4        471.11        440.23         8.49 o
  -6   2   4       1283.86       1283.87        19.37 o
  -5   2   4       5443.88       5388.55        79.51 o
  -4   2   4         40.53         47.87         1.95 o
  -3   2   4        869.13        841.77        12.61 o
  -2   2   4       5135.32       5162.09       130.14 o
  -1   2   4       2150.70       2248.24        50.39 o
   0   2   4        538.87        534.49         9.62 o
   1   2   4       4210.44       4012.74        69.78 o
   2   2   4       2414.58       2402.85        44.54 o
   3   2   4         48.51         40.85         1.66 o
   4   2   4       2266.84       2353.94        34.93 o
   5   2   4        349.20        334.60         6.75 o
   6   2   4        299.19        289.46         6.30 o
   7   2   4        226.13        249.14         5.91 o
   8   2   4         55.04         61.59         2.79 o
   9   2   4          3.48          3.50         2.05 o
  10   2   4         51.89         59.39         6.75 o
 -12   3   4         39.16         45.14         4.50 o
 -11   3   4        173.10        158.45         9.00 o
 -10   3   4        459.06        452.81        11.61 o
  -9   3   4        495.39        478.54        11.22 o
  -8   3   4          0.23          2.38         0.97 o
  -7   3   4        510.12        497.49         9.36 o
  -6   3   4        740.95        713.93        11.09 o
  -5   3   4         31.55         38.81         1.22 o
  -4   3   4       3239.52       3289.41        48.42 o
  -3   3   4       1329.37       1201.58        29.86 o
  -2   3   4       1133.87       1209.22        32.45 o
  -1   3   4       1253.89       1265.96        49.31 o
   0   3   4       1270.92       1273.40        31.53 o
   1   3   4        266.25        259.07         5.98 o
   2   3   4        127.45        108.33         2.99 o
   3   3   4       1512.38       1426.54        21.45 o
   4   3   4        337.28        341.94         6.56 o
   5   3   4        287.74        319.15         7.24 o
   6   3   4       1039.36        998.92        23.10 o
   7   3   4         65.34         62.85         3.78 o
   8   3   4          2.16          1.65         3.60 o
   9   3   4        147.41        168.70         6.47 o
 -12   4   4          7.63         15.36         2.69 o
 -11   4   4        553.25        563.41        25.88 o
 -10   4   4         25.83         34.77         2.31 o
  -9   4   4         88.47         77.83         2.83 o
  -8   4   4       2397.27       2276.50        39.20 o
  -7   4   4        308.42        289.96         8.63 o
  -6   4   4         60.58         63.62         3.97 o
  -5   4   4        734.40        731.54        14.04 o
  -4   4   4       1627.32       1698.71        32.47 o
  -3   4   4        506.86        553.62        13.26 o
  -2   4   4        698.35        625.88        14.17 o
  -1   4   4       4040.68       4140.85       112.91 o
   0   4   4        203.83        213.18         6.23 o
   1   4   4       1240.89       1213.78        27.76 o
   2   4   4       1978.40       1911.29        30.64 o
   3   4   4         84.91         88.41         4.83 o
   4   4   4        243.43        226.51         6.66 o
   5   4   4        736.13        754.74        23.41 o
   6   4   4        168.49        156.39         5.70 o
   7   4   4         27.12         34.18         3.13 o
   8   4   4         49.76         53.03         4.10 o
 -13   5   4         47.47         48.61         4.14 o
 -12   5   4         89.67         84.66         5.40 o
 -11   5   4         21.61         43.06         3.82 o
 -10   5   4        167.04        172.42         4.66 o
  -9   5   4         78.64         76.55         2.94 o
  -8   5   4       1085.21       1029.73        18.63 o
  -7   5   4          0.21          6.94         1.95 o
  -6   5   4        642.04        641.15        11.78 o
  -5   5   4       1182.31       1149.70        25.95 o
  -4   5   4        634.01        590.90        15.34 o
  -3   5   4       3024.64       3170.50        69.89 o
  -2   5   4        488.95        431.12        11.89 o
  -1   5   4         34.03         47.86         3.60 o
   0   5   4       2229.29       2239.10        59.44 o
   1   5   4        618.95        614.96        21.98 o
   2   5   4        600.75        618.73        26.69 o
   3   5   4        162.84        165.56         5.38 o
   4   5   4        580.51        550.16        13.67 o
   5   5   4        165.34        177.16         6.02 o
   6   5   4        144.36        150.85         5.83 o
   7   5   4        190.60        195.71         7.11 o
   8   5   4         15.23         11.33         2.49 o
 -12   6   4         31.64         43.76         3.82 o
 -11   6   4         20.37         20.42         2.05 o
 -10   6   4        383.96        376.12         8.05 o
  -9   6   4         83.41         77.47         2.94 o
  -8   6   4        514.99        503.08         9.96 o
  -7   6   4       3147.73       3080.89        59.19 o
  -6   6   4         18.85         23.06         1.52 o
  -5   6   4         93.49        100.94         4.48 o
  -4   6   4        302.75        297.50         5.09 o
  -3   6   4       1209.70       1200.56        21.32 o
  -2   6   4         19.15         20.19         1.46 o
  -1   6   4       1240.61       1141.57        32.97 o
   0   6   4        929.52        959.18        26.78 o
   1   6   4         16.28         25.82         2.40 o
   2   6   4          3.56         14.40         2.25 o
   3   6   4        436.67        436.65        11.12 o
   4   6   4         22.42         18.27         2.37 o
   5   6   4         47.77         45.90         3.46 o
   6   6   4        431.72        446.96        12.22 o
   7   6   4         92.88         87.67         5.06 o
 -12   7   4         84.70         76.12         3.54 o
 -11   7   4        136.92        141.23         8.05 o
 -10   7   4         28.94         33.85         2.42 o
  -9   7   4         34.81         36.93         2.24 o
  -8   7   4        302.84        279.26         6.32 o
  -7   7   4        654.48        636.00        12.52 o
  -6   7   4         49.25         56.78         2.31 o
  -5   7   4         66.09         73.34         3.18 o
  -4   7   4       1050.87       1046.13        18.80 o
  -3   7   4        243.41        241.05         5.42 o
  -2   7   4        474.44        458.84         9.17 o
  -1   7   4        131.62        140.73         3.77 o
   0   7   4         78.31         80.28         3.33 o
   1   7   4        333.07        325.57        10.55 o
   2   7   4        925.71        875.12        20.53 o
   3   7   4        186.54        193.55         6.47 o
   4   7   4        363.18        382.73        10.63 o
   5   7   4        213.76        205.43         7.11 o
   6   7   4          6.58         10.98         2.69 o
 -12   8   4         49.00         54.09         3.20 o
 -11   8   4          0.80          2.56         2.51 o
 -10   8   4         28.06         31.81         2.34 o
  -9   8   4        263.38        269.49         6.32 o
  -8   8   4         67.65         67.03         5.09 o
  -7   8   4         63.18         63.46         4.27 o
  -6   8   4        726.97        736.91        17.01 o
  -5   8   4          4.30          3.10         1.41 o
  -4   8   4         59.62         53.79         2.05 o
  -3   8   4       1814.49       1789.75        31.56 o
  -2   8   4        851.12        824.26        15.92 o
  -1   8   4          6.94         12.15         1.52 o
   0   8   4       1081.53       1067.06        19.67 o
   1   8   4        239.03        231.03         9.00 o
   2   8   4        271.18        259.73         7.94 o
   3   8   4         17.57         17.71         2.58 o
   4   8   4        200.75        213.36         7.43 o
   5   8   4         30.14         23.02         3.13 o
 -12   9   4         10.93         12.33         2.69 o
 -11   9   4         90.32         91.76         4.77 o
 -10   9   4         96.29         88.58         4.45 o
  -9   9   4         60.46         57.71         3.65 o
  -8   9   4        149.22        152.72         5.56 o
  -7   9   4        682.69        643.17        17.33 o
  -6   9   4        272.16        287.52         8.25 o
  -5   9   4         91.15         97.43         3.97 o
  -4   9   4        165.97        161.79         5.04 o
  -3   9   4        421.92        434.59         8.99 o
  -2   9   4         56.77         60.54         2.68 o
  -1   9   4        340.45        339.84        10.31 o
   0   9   4        338.56        356.07         9.99 o
   1   9   4          0.28          1.35         1.73 o
   2   9   4         53.10         55.82         3.99 o
   3   9   4        200.49        204.44         7.24 o
   4   9   4          0.05          1.00         2.05 o
 -11  10   4          9.68          9.90         2.55 o
 -10  10   4         28.52         39.45         5.40 o
  -9  10   4        135.97        128.18         6.75 o
  -8  10   4        373.03        410.46        11.25 o
  -7  10   4        223.83        214.49         6.84 o
  -6  10   4         64.89         69.50         4.72 o
  -5  10   4        412.92        438.45        11.44 o
  -4  10   4         43.63         45.40         3.01 o
  -3  10   4        204.77        180.92         4.96 o
  -2  10   4        711.28        750.57        14.72 o
  -1  10   4        299.63        294.47         8.84 o
   0  10   4          5.91          4.50         1.91 o
   1  10   4        265.53        262.61         8.52 o
   2  10   4        118.59        112.31         5.51 o
 -10  11   4         63.06         59.07         4.29 o
  -9  11   4        254.26        254.91         8.11 o
  -8  11   4         41.42         42.66         3.65 o
  -7  11   4        185.22        195.97         6.66 o
  -6  11   4        319.35        319.95         9.21 o
  -5  11   4         78.89         87.61         4.29 o
  -4  11   4          0.37          4.91         1.73 o
  -3  11   4         66.10         52.67         3.89 o
  -2  11   4         89.35        123.77         5.30 o
  -1  11   4         28.89         39.43         3.66 o
   0  11   4        238.26        228.04         7.88 o
   1  11   4        121.57        132.81         6.97 o
  -9  12   4          1.90          3.73         5.40 o
  -8  12   4        264.72        288.00         9.00 o
  -7  12   4        211.47        212.90         7.30 o
  -6  12   4          3.11          4.60         2.05 o
  -5  12   4         34.61         35.91         3.60 o
  -4  12   4        184.52        188.42         6.66 o
  -3  12   4         56.59         59.84         6.75 o
  -2  12   4         52.50         44.40         3.66 o
  -1  12   4        194.82        216.06        14.62 o
  -6  13   4          1.92          0.12         1.73 o
  -5  13   4        121.24        137.99        10.57 o
   5 -15   5         24.55         34.60         3.18 o
   6 -15   5         56.77         50.30         3.65 o
   1 -14   5         31.33         26.99         4.95 o
   2 -14   5         71.15         67.66         3.89 o
   3 -14   5         68.45         85.49         5.85 o
   4 -14   5          0.20          2.02         1.59 o
   5 -14   5         30.86         32.00         2.86 o
   6 -14   5        231.54        242.10        17.32 o
   7 -14   5         55.95         77.57         4.29 o
   8 -14   5         15.11         11.44         3.37 o
   9 -14   5        265.97        269.23         8.75 o
  -1 -13   5         94.62         95.41         4.65 o
   0 -13   5          0.40          1.16         1.83 o
   1 -13   5        106.03        119.32         4.97 o
   2 -13   5        138.92        132.00         5.18 o
   3 -13   5          8.81         13.50         2.70 o
   4 -13   5        239.43        240.05         7.15 o
   5 -13   5        535.50        532.42        13.37 o
   6 -13   5         37.93         50.35         3.33 o
   7 -13   5        117.22        107.85         4.74 o
   8 -13   5        108.15        112.38         5.06 o
   9 -13   5        155.37        180.50         7.20 o
  10 -13   5          0.03         -0.45         1.91 o
  -3 -12   5         84.75         93.58         4.74 o
  -2 -12   5        214.40        228.40         7.35 o
  -1 -12   5         27.76         31.32         2.91 o
   0 -12   5        106.41        128.39         8.10 o
   1 -12   5        453.87        422.40        12.83 o
   2 -12   5         28.78         28.01         2.49 o
   3 -12   5        217.49        222.84         5.44 o
   4 -12   5        168.00        180.46         5.88 o
   5 -12   5         63.63         69.78         3.50 o
   6 -12   5        160.40        163.99         5.56 o
   7 -12   5        271.20        271.01         8.11 o
   8 -12   5         74.01         86.92         4.29 o
   9 -12   5         29.44         25.23         2.86 o
  10 -12   5        320.99        294.91         9.21 o
  11 -12   5          9.45         12.57         2.70 o
  -4 -11   5        126.55        113.83         4.97 o
  -3 -11   5         23.20         25.20         2.58 o
  -2 -11   5          6.55         10.47         2.16 o
  -1 -11   5        708.45        642.41        15.69 o
   0 -11   5        401.08        390.69        11.70 o
   1 -11   5        143.94        145.68         7.20 o
   2 -11   5        326.65        323.32         7.08 o
   3 -11   5         56.11         69.06         2.68 o
   4 -11   5         41.30         46.27         4.05 o
   5 -11   5        687.97        684.79        16.07 o
   6 -11   5       1131.01       1143.67        25.79 o
   7 -11   5         17.03         27.27         2.55 o
   8 -11   5        189.03        170.03         9.67 o
   9 -11   5        297.56        298.52         8.89 o
  10 -11   5        178.64        183.95         6.66 o
  11 -11   5          1.31         -0.86         1.83 o
  -5 -10   5        179.19        191.19        10.35 o
  -4 -10   5         21.34         18.73         2.49 o
  -3 -10   5        222.81        211.22         5.70 o
  -2 -10   5         95.78         99.22         3.64 o
  -1 -10   5        151.84        156.69         5.30 o
   0 -10   5          7.42         12.53         1.73 o
   1 -10   5        514.59        555.20        10.80 o
   2 -10   5       1279.36       1257.11        22.69 o
   3 -10   5         47.58         59.75         2.31 o
   4 -10   5        701.47        699.40        13.25 o
   5 -10   5        653.96        628.22        14.80 o
   6 -10   5         86.31        100.72         3.97 o
   7 -10   5        424.83        421.38        10.98 o
   8 -10   5        459.75        446.30        11.61 o
   9 -10   5        116.07        131.28         5.06 o
  10 -10   5         64.63         48.93         3.46 o
  11 -10   5        105.16         97.67         7.20 o
  12 -10   5         10.53          6.56         2.16 o
  -6  -9   5         63.51         60.27         3.44 o
  -5  -9   5         28.99         31.15         2.51 o
  -4  -9   5         82.50         77.91         3.37 o
  -3  -9   5        384.25        363.64         8.49 o
  -2  -9   5        102.21        123.38         3.77 o
  -1  -9   5        157.62        170.92         6.67 o
   0  -9   5       1950.11       1932.04        29.04 o
   1  -9   5       1841.18       1869.23        44.90 o
   2  -9   5        126.94        163.64         5.78 o
   3  -9   5        748.33        746.22        11.85 o
   4  -9   5         68.99         83.70         2.60 o
   5  -9   5         60.65         82.71         7.87 o
   6  -9   5        705.03        689.34        16.07 o
   7  -9   5       1806.10       1776.49        38.54 o
   8  -9   5         12.19         26.30         4.72 o
   9  -9   5         53.20         41.66         3.82 o
  10  -9   5        102.63         94.42         4.42 o
  11  -9   5         63.26         63.29         4.95 o
  12  -9   5         27.47         43.17         3.57 o
  -7  -8   5        232.59        225.46         6.22 o
  -6  -8   5         27.02         28.31         2.29 o
  -5  -8   5        287.48        264.28         6.54 o
  -4  -8   5        702.19        727.39        14.09 o
  -3  -8   5         72.41         63.83         2.71 o
  -2  -8   5        376.35        393.31        15.59 o
  -1  -8   5        177.56        177.35         4.40 o
   0  -8   5        600.67        578.68        11.87 o
   1  -8   5          0.56          3.61         0.72 o
   2  -8   5       1436.91       1464.99        22.11 o
   3  -8   5        888.95        926.16        14.27 o
   4  -8   5        154.48        156.85         3.06 o
   5  -8   5        622.06        630.09        13.55 o
   6  -8   5       1350.65       1305.28        22.86 o
   7  -8   5          1.13          8.15         1.11 o
   8  -8   5        177.15        172.81         4.40 o
   9  -8   5        368.10        363.77         8.34 o
  10  -8   5        115.83        119.43         4.74 o
  11  -8   5         20.50         19.36         2.49 o
  12  -8   5        147.68        143.71         5.83 o
  -8  -7   5        157.25        174.14         5.49 o
  -7  -7   5          8.91         14.45         1.91 o
  -6  -7   5         98.39         98.51         5.20 o
  -5  -7   5        224.11        220.95         5.49 o
  -4  -7   5          4.99          5.29         1.25 o
  -3  -7   5        166.76        159.60         4.21 o
  -2  -7   5       1727.63       1689.49        48.30 o
  -1  -7   5        231.13        233.71         4.24 o
   0  -7   5          3.00          4.39         1.56 o
   1  -7   5       2099.84       2121.72        31.48 o
   2  -7   5        601.78        603.05         9.49 o
   3  -7   5        110.04        108.30         2.33 o
   4  -7   5       1557.77       1609.30        24.08 o
   5  -7   5       1607.72       1611.17        25.76 o
   6  -7   5        164.62        180.16         4.14 o
   7  -7   5       1302.01       1238.52        21.91 o
   8  -7   5        977.36        979.11        17.66 o
   9  -7   5        186.57        204.42         4.99 o
  10  -7   5         86.14         67.38         3.79 o
  11  -7   5         18.72         19.79         1.95 o
  12  -7   5        115.05        118.33         8.10 o
  -9  -6   5         63.16         77.88         3.84 o
  -8  -6   5          3.27          8.57         1.78 o
  -7  -6   5         84.65         88.47         3.99 o
  -6  -6   5        839.19        795.84        15.22 o
  -5  -6   5         48.20         61.16         2.71 o
  -4  -6   5        556.60        555.72        15.66 o
  -3  -6   5        698.19        700.57        13.24 o
  -2  -6   5        289.78        279.63         4.86 o
  -1  -6   5       1869.63       1974.28        29.33 o
   0  -6   5       1395.39       1352.65        21.47 o
   1  -6   5       4782.84       4904.27        72.10 o
   2  -6   5        128.39        146.30         4.09 o
   3  -6   5       2655.70       2608.75        38.38 o
   4  -6   5       2210.00       2196.14        32.50 o
   5  -6   5        137.75        163.59         4.87 o
   6  -6   5        776.83        774.32        13.94 o
   7  -6   5       1155.91       1136.60        20.09 o
   8  -6   5        138.21        145.78         3.79 o
   9  -6   5         32.35         37.00         2.22 o
  10  -6   5        441.30        442.69         9.16 o
  11  -6   5          1.86          1.91         1.37 o
  12  -6   5         27.50         29.13         7.87 o
  -9  -5   5         21.74         22.55         2.43 o
  -8  -5   5        171.11        153.61         4.70 o
  -7  -5   5        135.54        145.87         4.37 o
  -6  -5   5         67.46         83.18         3.04 o
  -5  -5   5        956.57        964.21        17.65 o
  -4  -5   5        529.16        547.58        12.37 o
  -3  -5   5         20.62         16.47         2.40 o
  -2  -5   5       1583.29       1573.50        26.28 o
  -1  -5   5       4432.65       4393.53        79.84 o
   0  -5   5       2403.80       2426.47        37.68 o
   1  -5   5        288.43        315.66         5.10 o
   2  -5   5       1982.43       2027.80        34.18 o
   3  -5   5       1571.18       1553.96        23.14 o
   4  -5   5         97.90        120.36         2.66 o
   5  -5   5       2741.37       2846.25        41.93 o
   6  -5   5       1622.15       1714.04        25.67 o
   7  -5   5         32.68         29.80         1.63 o
   8  -5   5        362.84        361.88         7.36 o
   9  -5   5        598.13        596.89        11.52 o
  10  -5   5          0.13          0.69         1.19 o
  11  -5   5         49.24         36.62         3.33 o
  12  -5   5         27.51         38.26         7.65 o
 -10  -4   5         24.39         16.39         3.82 o
  -9  -4   5        164.83        158.78         4.89 o
  -8  -4   5        232.11        251.84         6.20 o
  -7  -4   5          8.00         17.18         2.14 o
  -6  -4   5        439.01        495.46         9.85 o
  -5  -4   5       4291.42       4119.54        70.16 o
  -4  -4   5         86.01         77.42         2.38 o
  -3  -4   5        245.22        240.99         4.24 o
  -2  -4   5       2636.16       2657.56        46.00 o
  -1  -4   5         68.34         75.52         1.66 o
   0  -4   5       2060.85       2126.46        31.22 o
   1  -4   5       8445.21       8753.22       199.05 o
   2  -4   5       2097.82       2215.27        38.02 o
   3  -4   5        547.35        572.87         8.87 o
   4  -4   5        625.19        589.65         9.16 o
   5  -4   5        185.03        177.14         3.31 o
   6  -4   5          0.82          3.78         0.78 o
   7  -4   5        420.19        443.84         8.57 o
   8  -4   5        878.83        857.37        15.59 o
   9  -4   5        140.02        142.97         3.96 o
  10  -4   5        197.06        198.59         6.52 o
  11  -4   5        103.10        103.12         5.62 o
  12  -4   5          0.39         -1.57         2.02 o
 -10  -3   5        157.89        155.39         5.95 o
  -9  -3   5         92.42        121.84         4.03 o
  -8  -3   5          3.52          3.39         1.37 o
  -7  -3   5         32.99         35.59         2.24 o
  -6  -3   5       1104.97       1043.02        18.79 o
  -5  -3   5          3.26          9.57         1.94 o
  -4  -3   5       3546.44       3537.15        51.95 o
  -3  -3   5        716.63        671.25        10.35 o
  -2  -3   5         59.09         84.44         3.36 o
  -1  -3   5       1583.86       1699.96        34.42 o
   0  -3   5       1144.01       1115.32        19.51 o
   1  -3   5       1831.20       1848.73        31.76 o
   2  -3   5       1087.24       1137.52        17.00 o
   3  -3   5       1793.30       1752.55        25.92 o
   4  -3   5       2469.36       2424.12        35.74 o
   5  -3   5        593.08        592.59         9.28 o
   6  -3   5       2901.07       2956.26        43.68 o
   7  -3   5        745.30        806.93        12.72 o
   8  -3   5          0.19          0.15         2.26 o
   9  -3   5        198.21        208.56         6.36 o
  10  -3   5        236.63        257.95         7.79 o
  11  -3   5          8.61          8.70         2.92 o
 -11  -2   5         66.71         79.28         8.10 o
 -10  -2   5          5.07         11.68         2.16 o
  -9  -2   5        112.31        103.86         8.55 o
  -8  -2   5        548.41        509.56        10.29 o
  -7  -2   5        598.77        611.35        11.69 o
  -6  -2   5          4.48         12.87         2.61 o
  -5  -2   5       2676.12       2618.90        38.71 o
  -4  -2   5       2188.97       2172.48        32.11 o
  -3  -2   5        370.21        358.82         5.73 o
  -2  -2   5       2287.32       2221.80        32.65 o
  -1  -2   5       4644.63       4686.56        69.34 o
   0  -2   5        448.44        421.68         6.46 o
   1  -2   5        624.19        608.03         9.22 o
   2  -2   5       4254.08       4279.69        63.67 o
   3  -2   5       1341.35       1343.25        19.99 o
   4  -2   5        616.10        682.48        10.58 o
   5  -2   5        773.13        781.20        12.15 o
   6  -2   5        670.63        689.53        10.86 o
   7  -2   5          1.29          4.41         1.53 o
   8  -2   5         41.47         43.91         1.83 o
   9  -2   5        411.14        407.30        10.50 o
  10  -2   5          2.41          3.82         1.91 o
  11  -2   5        103.23        112.09         5.24 o
 -11  -1   5         54.71         67.62         4.42 o
 -10  -1   5          0.20          2.13         1.73 o
  -9  -1   5        338.81        322.17         8.89 o
  -8  -1   5        255.17        273.72         6.14 o
  -7  -1   5         28.47         35.97         2.86 o
  -6  -1   5        529.82        497.23         8.03 o
  -5  -1   5       1999.50       1952.09        29.01 o
  -4  -1   5         53.96         49.91         1.88 o
  -3  -1   5       1567.79       1577.61        23.37 o
  -2  -1   5       6781.48       6728.18        99.52 o
  -1  -1   5       2672.53       2725.36        40.42 o
   0  -1   5          2.67         11.43         0.91 o
   1  -1   5         53.78         35.30         1.04 o
   2  -1   5       2461.77       2532.15        37.17 o
   3  -1   5       2221.07       2341.84        34.50 o
   4  -1   5       1543.05       1485.69        22.24 o
   5  -1   5        936.76        950.42        14.52 o
   6  -1   5        107.16        117.22         2.86 o
   7  -1   5        857.97        899.92        14.12 o
   8  -1   5        659.83        686.21        13.08 o
   9  -1   5          3.18          8.09         2.92 o
  10  -1   5        227.79        240.79         7.62 o
  11  -1   5        178.88        207.14         7.47 o
 -12   0   5          6.09         12.67         2.81 o
 -11   0   5        148.17        134.54         6.97 o
 -10   0   5         75.29         77.88         4.10 o
  -9   0   5         17.86         29.15         2.69 o
  -8   0   5        212.96        212.74         5.10 o
  -7   0   5        242.41        217.74         4.84 o
  -6   0   5       3125.34       3064.97        45.16 o
  -5   0   5        179.02        174.37         3.26 o
  -4   0   5       1287.65       1362.47        20.38 o
  -3   0   5       2646.76       2684.62        39.38 o
  -2   0   5         43.41         47.08         1.22 o
  -1   0   5       5997.31       5934.50        88.72 o
   0   0   5       1376.69       1336.48        19.88 o
   1   0   5        281.89        271.34         6.67 o
   2   0   5        223.55        199.84         3.42 o
   3   0   5       5504.71       5688.63        83.65 o
   4   0   5        818.63        795.91        12.27 o
   5   0   5          8.30         10.95         1.28 o
   6   0   5       1714.85       1725.66        26.01 o
   7   0   5        559.22        568.89        10.91 o
   8   0   5         91.53         85.53         3.00 o
   9   0   5         45.17         46.39         3.46 o
  10   0   5         97.91         94.08         4.86 o
 -12   1   5         38.22         27.97         4.05 o
 -11   1   5        579.09        603.10        15.11 o
 -10   1   5        330.01        348.61         9.53 o
  -9   1   5          8.31         15.05         3.82 o
  -8   1   5        517.90        513.83        12.25 o
  -7   1   5        464.64        465.06         7.70 o
  -6   1   5          7.85         20.30         2.27 o
  -5   1   5       1581.65       1559.07        23.37 o
  -4   1   5       1588.34       1536.28        22.87 o
  -3   1   5        246.23        258.87         4.32 o
  -2   1   5       4953.96       5015.23        95.87 o
  -1   1   5       9799.56       9749.60       145.10 o
   0   1   5          6.39          5.70         0.95 o
   1   1   5        781.50        657.23        10.07 o
   2   1   5       3792.10       3737.27        55.15 o
   3   1   5        441.54        444.24         7.13 o
   4   1   5        246.71        259.60         4.54 o
   5   1   5        346.84        360.97         6.89 o
   6   1   5         52.41         57.95         4.22 o
   7   1   5          2.63          3.28         1.11 o
   8   1   5        386.13        407.08         8.64 o
   9   1   5        281.12        290.59         8.57 o
  10   1   5         33.43         49.49         6.30 o
 -12   2   5        104.82        117.54         5.56 o
 -11   2   5          4.09          6.23         2.05 o
 -10   2   5        186.51        167.40        12.37 o
  -9   2   5         53.55         48.56         5.17 o
  -8   2   5          0.56          0.65         0.84 o
  -7   2   5          1.43         20.25         2.25 o
  -6   2   5       1208.45       1190.80        18.07 o
  -5   2   5       4397.18       4323.71        63.65 o
  -4   2   5         30.29         31.17         1.30 o
  -3   2   5       4491.28       4547.03        67.55 o
  -2   2   5       2014.04       2000.88        29.53 o
  -1   2   5         23.27         34.66         3.07 o
   0   2   5        684.37        653.00        11.78 o
   1   2   5        342.90        277.62         4.53 o
   2   2   5        733.04        752.48        11.92 o
   3   2   5        975.14       1013.13        15.47 o
   4   2   5       1957.93       1901.43        31.68 o
   5   2   5        242.63        245.65         5.34 o
   6   2   5        134.52        148.16         3.95 o
   7   2   5        289.47        282.97         8.25 o
   8   2   5        458.06        463.43        12.08 o
   9   2   5         13.79         11.77         2.49 o
 -12   3   5          1.78          9.86         2.49 o
 -11   3   5        137.67        126.79         6.75 o
 -10   3   5       1036.69       1051.48        35.12 o
  -9   3   5        287.76        280.05         6.14 o
  -8   3   5         28.31         29.19         1.89 o
  -7   3   5        885.50        882.85        15.94 o
  -6   3   5        768.32        783.60        12.21 o
  -5   3   5        324.64        307.29         5.17 o
  -4   3   5        773.43        721.76        11.14 o
  -3   3   5        633.64        592.17        13.97 o
  -2   3   5        563.11        609.15        14.36 o
  -1   3   5       3196.61       3302.35        61.52 o
   0   3   5       1134.61        998.26        17.68 o
   1   3   5        139.97        119.26         2.94 o
   2   3   5       1000.51        980.91        14.96 o
   3   3   5        823.98        827.04        15.07 o
   4   3   5        566.60        522.01        10.03 o
   5   3   5          7.12         11.23         3.60 o
   6   3   5        350.06        364.82        14.18 o
   7   3   5        163.59        143.63         6.30 o
   8   3   5          0.31         -0.90         1.91 o
   9   3   5        142.95        171.21         6.79 o
 -12   4   5        126.76        121.05         5.56 o
 -11   4   5         79.19         92.50         4.95 o
 -10   4   5        103.14         97.10         3.44 o
  -9   4   5        150.15        138.06         5.07 o
  -8   4   5          2.49          4.50         1.04 o
  -7   4   5         81.79         85.74         2.68 o
  -6   4   5        155.23        152.18         3.62 o
  -5   4   5        400.69        400.85         6.63 o
  -4   4   5       1099.64       1088.62        20.16 o
  -3   4   5          4.17         11.55         1.34 o
  -2   4   5       2713.98       2758.14        58.93 o
  -1   4   5       3549.67       3637.00        62.11 o
   0   4   5         57.03         52.50         3.79 o
   1   4   5         22.62         17.73         1.73 o
   2   4   5       1852.29       1853.67        32.34 o
   3   4   5         51.92         53.71         2.31 o
   4   4   5        546.12        545.20        13.20 o
   5   4   5       1389.38       1308.41        29.13 o
   6   4   5         48.70         52.66         4.05 o
   7   4   5          1.93          5.66         2.92 o
   8   4   5         45.83         49.42         7.87 o
 -12   5   5        119.00        121.74         5.56 o
 -11   5   5         13.81         15.55         2.37 o
 -10   5   5         29.86         32.14         2.24 o
  -9   5   5        861.59        836.93        16.25 o
  -8   5   5          0.47         13.25         3.15 o
  -7   5   5         18.72         19.46         1.52 o
  -6   5   5        613.50        656.49        17.46 o
  -5   5   5        980.47        984.93        24.67 o
  -4   5   5         13.53         17.85         1.43 o
  -3   5   5       2951.48       2834.09        48.61 o
  -2   5   5       2113.12       2140.38        37.04 o
  -1   5   5         26.43         38.31         2.35 o
   0   5   5       1057.22       1093.76        26.31 o
   1   5   5        586.21        543.85        14.03 o
   2   5   5        262.88        279.96         6.99 o
   3   5   5        352.66        340.78         9.21 o
   4   5   5        376.88        382.60        10.31 o
   5   5   5        338.60        315.13         9.21 o
   6   5   5         15.06         19.41         3.37 o
   7   5   5        121.57        137.30         5.83 o
 -12   6   5          0.97          3.82         2.47 o
 -11   6   5        102.94         96.01         3.62 o
 -10   6   5        475.21        442.58         9.35 o
  -9   6   5        295.43        279.42         6.40 o
  -8   6   5        429.11        414.32         8.48 o
  -7   6   5        165.41        167.87         7.75 o
  -6   6   5         98.60        117.32         5.81 o
  -5   6   5         98.85        109.36         4.14 o
  -4   6   5       1035.19        974.48        17.50 o
  -3   6   5       1622.51       1559.24        27.48 o
  -2   6   5         20.98         25.37         1.95 o
  -1   6   5       1683.99       1645.36        46.41 o
   0   6   5        961.71       1021.17        29.08 o
   1   6   5        186.64        172.21         4.74 o
   2   6   5        168.20        143.99         5.19 o
   3   6   5        499.30        501.79        12.72 o
   4   6   5         30.71         34.50         3.33 o
   5   6   5         93.18        102.46         4.86 o
   6   6   5        260.44        259.60         8.52 o
 -12   7   5        247.07        247.72         6.48 o
 -11   7   5         72.77         71.63         3.26 o
 -10   7   5         11.14         12.66         2.45 o
  -9   7   5        131.00        138.47         4.06 o
  -8   7   5        632.16        638.01        12.38 o
  -7   7   5         87.55         91.19         3.97 o
  -6   7   5          0.23          1.12         1.27 o
  -5   7   5        497.67        527.31        12.72 o
  -4   7   5        758.27        709.10        13.24 o
  -3   7   5        238.80        221.02         5.71 o
  -2   7   5       1706.99       1712.14        30.25 o
  -1   7   5        338.55        333.38         7.17 o
   0   7   5          0.15          1.70         1.11 o
   1   7   5        197.69        221.74         6.55 o
   2   7   5        700.41        654.49        15.90 o
   3   7   5         18.57         26.90         2.81 o
   4   7   5        238.51        247.72         8.07 o
   5   7   5        138.19        159.06         6.47 o
 -12   8   5        130.17        138.31         6.52 o
 -11   8   5          0.08          2.56         2.05 o
 -10   8   5        205.46        198.08        12.37 o
  -9   8   5        530.72        519.65        19.35 o
  -8   8   5          9.97         11.32         1.91 o
  -7   8   5        312.17        309.99         8.57 o
  -6   8   5        151.35        156.98         5.24 o
  -5   8   5         43.03         45.06         2.86 o
  -4   8   5        196.17        172.40         4.29 o
  -3   8   5       1101.91       1047.18        19.23 o
  -2   8   5        736.94        739.57        14.11 o
  -1   8   5          0.13          1.56         1.25 o
   0   8   5        401.28        360.99        11.86 o
   1   8   5        350.76        387.50        11.70 o
   2   8   5         76.78         73.19         5.62 o
   3   8   5         44.44         46.88         3.89 o
   4   8   5        138.44        160.41         8.10 o
 -11   9   5        227.63        226.59         7.64 o
 -10   9   5        135.29        116.33         5.09 o
  -9   9   5         23.56         25.12         3.37 o
  -8   9   5        182.01        185.81         6.34 o
  -7   9   5        589.71        589.51        14.46 o
  -6   9   5        125.87        134.69         9.00 o
  -5   9   5         98.39        106.71         4.42 o
  -4   9   5        189.07        171.33         5.70 o
  -3   9   5        424.64        455.18         9.51 o
  -2   9   5          9.14         11.88         1.52 o
  -1   9   5        318.53        310.53         7.24 o
   0   9   5        329.72        331.25         9.48 o
   1   9   5         24.11         33.57         3.24 o
   2   9   5         32.76         45.05         6.07 o
   3   9   5        100.13        108.44         5.51 o
 -11  10   5        107.87        102.94         5.24 o
 -10  10   5         25.41         30.75         3.33 o
  -9  10   5        155.78        166.07         7.20 o
  -8  10   5        269.20        272.59         8.25 o
  -7  10   5          9.09         17.26         2.37 o
  -6  10   5          2.43          3.19         2.02 o
  -5  10   5        113.86        118.76         4.92 o
  -4  10   5        141.85        153.10         5.56 o
  -3  10   5          0.74          3.20         1.28 o
  -2  10   5        633.71        626.07        12.63 o
  -1  10   5        143.52        158.33         5.95 o
   0  10   5          0.49          2.35         2.05 o
   1  10   5        109.95        102.46         6.07 o
   2  10   5         46.41         60.25         6.97 o
 -10  11   5        158.12        161.79         6.52 o
  -9  11   5        495.71        519.82        13.82 o
  -8  11   5         21.28         21.65         3.01 o
  -7  11   5         17.14         18.61         2.69 o
  -6  11   5         95.95         98.78         4.74 o
  -5  11   5         35.04         37.59         3.33 o
  -4  11   5         82.70         86.27         4.42 o
  -3  11   5        213.62        226.98         7.94 o
  -2  11   5        174.52        183.54         6.70 o
  -1  11   5          4.03          5.08         2.16 o
   0  11   5        158.88        169.44        10.35 o
  -8  12   5        156.85        180.61         6.98 o
  -7  12   5         36.18         47.41         3.97 o
  -6  12   5         63.05         71.32         4.45 o
  -5  12   5         44.92         43.91         3.78 o
  -4  12   5        193.80        208.34         7.30 o
  -3  12   5         77.59         88.19         8.10 o
  -2  12   5         29.33         30.74         3.57 o
   5 -15   6          4.84          9.53         2.05 o
   1 -14   6          3.09          5.33         1.91 o
   2 -14   6        141.89        134.63         5.62 o
   3 -14   6        124.52        135.43         7.65 o
   4 -14   6         76.83         98.26         4.29 o
   5 -14   6         52.63         57.40         3.46 o
   6 -14   6        237.08        252.30         7.94 o
   7 -14   6        116.64        138.25         5.70 o
   8 -14   6        176.43        167.02         6.34 o
  -1 -13   6         37.07         34.90         3.46 o
   0 -13   6          0.17          2.92         1.83 o
   1 -13   6        209.91        207.42         6.91 o
   2 -13   6         54.98         65.22         3.89 o
   3 -13   6          0.36         -1.80         1.80 o
   4 -13   6        486.41        509.77        12.89 o
   5 -13   6        407.34        395.93        10.66 o
   6 -13   6         32.99         44.66         3.13 o
   7 -13   6         73.57         62.78         3.65 o
   8 -13   6        347.43        360.01        10.34 o
   9 -13   6         96.64         98.03         8.55 o
  10 -13   6          6.38         11.10         2.70 o
  -3 -12   6        183.84        185.55         6.70 o
  -2 -12   6        299.23        320.89         9.40 o
  -1 -12   6          0.75          1.31         1.83 o
   0 -12   6        255.86        258.98         7.88 o
   1 -12   6        400.30        424.20        11.27 o
   2 -12   6         78.75         80.26         3.97 o
   3 -12   6        208.61        194.68         4.99 o
   4 -12   6        633.98        657.74        15.75 o
   5 -12   6        128.21        150.94         5.24 o
   6 -12   6          0.77          4.91         1.73 o
   7 -12   6        361.50        352.80         9.70 o
   8 -12   6         71.38         88.93         4.42 o
   9 -12   6        170.50        139.21         5.70 o
  10 -12   6         33.56         26.96         3.37 o
  -4 -11   6        107.29        104.32         4.97 o
  -3 -11   6         50.11         53.46         3.66 o
  -2 -11   6         59.55         59.10         3.66 o
  -1 -11   6        278.19        297.23         8.52 o
   0 -11   6        272.93        243.26         7.24 o
   1 -11   6         35.48         33.32         2.22 o
   2 -11   6        294.57        292.36         6.56 o
   3 -11   6          5.00          9.58         1.25 o
   4 -11   6          5.02          5.12         1.21 o
   5 -11   6        775.62        776.05        17.98 o
   6 -11   6        709.40        721.94        17.03 o
   7 -11   6        204.42        233.26         7.15 o
   8 -11   6         73.36         64.72         3.65 o
   9 -11   6        350.91        334.06         9.53 o
  10 -11   6        106.13        104.12         4.86 o
  11 -11   6          1.78          6.37         2.05 o
  -5 -10   6        245.84        249.58         8.00 o
  -4 -10   6          7.09          7.91         2.16 o
  -3 -10   6         75.33         83.97         4.95 o
  -2 -10   6        331.06        315.34         8.84 o
  -1 -10   6        432.68        424.37        11.08 o
   0 -10   6         32.63         31.32         2.58 o
   1 -10   6       1613.16       1613.56        28.67 o
   2 -10   6        316.18        328.72         7.08 o
   3 -10   6          0.09          1.75         1.37 o
   4 -10   6        365.29        387.94         8.91 o
   5 -10   6       2065.78       2021.34        49.34 o
   6 -10   6        392.31        448.75        11.29 o
   7 -10   6         67.68         65.59         5.85 o
   8 -10   6        490.36        467.51        11.93 o
   9 -10   6         88.50         92.36         4.22 o
  10 -10   6          1.71          1.80         1.73 o
  11 -10   6         18.98         22.47         5.62 o
  -6  -9   6         82.15         86.61         5.85 o
  -5  -9   6          7.35          7.99         1.91 o
  -4  -9   6        133.35        134.03         5.30 o
  -3  -9   6        562.07        517.89        13.00 o
  -2  -9   6        508.04        506.36        14.40 o
  -1  -9   6          2.20          4.45         1.41 o
   0  -9   6       1671.60       1610.70        28.41 o
   1  -9   6        777.92        729.36        13.67 o
   2  -9   6         45.21         57.42         2.31 o
   3  -9   6        340.02        329.18         6.92 o
   4  -9   6        330.26        341.24         9.41 o
   5  -9   6         84.85         99.66         9.90 o
   6  -9   6        591.60        567.24        13.52 o
   7  -9   6        424.72        442.98        11.29 o
   8  -9   6        134.92        146.19         5.06 o
   9  -9   6         61.71         45.32         3.01 o
  10  -9   6        229.70        215.26         6.98 o
  11  -9   6         88.18         83.52         4.42 o
  12  -9   6        127.67        120.55         8.32 o
  -7  -8   6         91.44        104.82         4.15 o
  -6  -8   6          0.72          5.69         1.58 o
  -5  -8   6        342.46        314.92         7.32 o
  -4  -8   6        341.87        352.05         7.84 o
  -3  -8   6        126.05        126.18         5.56 o
  -2  -8   6        232.87        255.52         7.83 o
  -1  -8   6        833.44        877.73        25.75 o
   0  -8   6       1416.59       1316.51        23.39 o
   1  -8   6        181.42        174.23         4.14 o
   2  -8   6       1040.51       1041.96        18.71 o
   3  -8   6        934.20        899.34        16.37 o
   4  -8   6          3.79          9.57         1.83 o
   5  -8   6        772.03        795.72        21.07 o
   6  -8   6       1447.96       1332.18        29.14 o
   7  -8   6          5.83         13.84         1.73 o
   8  -8   6        279.39        263.36         7.47 o
   9  -8   6        408.01        405.33        11.48 o
  10  -8   6        117.21        116.15         4.74 o
  11  -8   6          3.74          3.56         1.83 o
  12  -8   6         71.54         69.88         4.10 o
  -8  -7   6        202.59        186.89         5.63 o
  -7  -7   6         13.09         30.82         2.60 o
  -6  -7   6         25.77         31.69         2.38 o
  -5  -7   6        265.02        259.15         7.41 o
  -4  -7   6        145.07        154.17         5.16 o
  -3  -7   6        187.86        197.70         7.25 o
  -2  -7   6       1725.52       1642.07        66.12 o
  -1  -7   6       1401.68       1396.51        24.74 o
   0  -7   6        362.39        335.98         6.11 o
   1  -7   6       3540.46       3547.56        60.87 o
   2  -7   6        236.03        214.04         4.66 o
   3  -7   6        250.83        269.62         5.63 o
   4  -7   6       2685.84       2740.05        53.64 o
   5  -7   6        291.92        309.64         9.87 o
   6  -7   6         58.42         66.48         2.24 o
   7  -7   6         37.68         37.92         1.89 o
   8  -7   6        495.42        472.17        11.61 o
   9  -7   6         45.99         48.34         3.13 o
  10  -7   6         25.51         17.71         2.16 o
  11  -7   6        228.76        210.80         6.79 o
  12  -7   6          3.24          4.50         3.15 o
  -9  -6   6         18.87         30.78         2.76 o
  -8  -6   6          0.00         -0.58         1.52 o
  -7  -6   6        301.33        270.09         6.60 o
  -6  -6   6        482.17        499.18        10.26 o
  -5  -6   6          2.23          1.90         1.19 o
  -4  -6   6        444.04        428.06        10.62 o
  -3  -6   6        707.49        676.51        19.61 o
  -2  -6   6         24.37         31.69         1.88 o
  -1  -6   6        524.03        552.90        12.77 o
   0  -6   6       3569.05       3682.49        75.10 o
   1  -6   6       2083.85       2093.46        36.34 o
   2  -6   6         13.02         18.26         1.11 o
   3  -6   6       1093.73       1065.95        16.51 o
   4  -6   6       1567.02       1633.95        26.79 o
   5  -6   6          3.60          4.13         0.67 o
   6  -6   6          2.52          5.63         1.23 o
   7  -6   6       1097.84       1110.29        19.66 o
   8  -6   6         57.48         66.88         3.25 o
   9  -6   6        456.62        423.48         9.02 o
  10  -6   6        179.87        195.73         5.41 o
  11  -6   6         45.45         40.49         4.95 o
  12  -6   6         42.70         45.44         5.40 o
  -9  -5   6         30.53         22.83         2.44 o
  -8  -5   6         52.19         56.20         3.91 o
  -7  -5   6        502.29        466.03         9.77 o
  -6  -5   6         41.56         52.72         5.18 o
  -5  -5   6        761.99        738.50        13.93 o
  -4  -5   6       1085.96       1057.37        19.05 o
  -3  -5   6        584.19        602.01        18.29 o
  -2  -5   6         79.28         84.87         2.14 o
  -1  -5   6       1822.89       1842.70        31.14 o
   0  -5   6       2809.47       2830.98        58.78 o
   1  -5   6        401.67        428.55         8.12 o
   2  -5   6       1502.11       1477.72        25.75 o
   3  -5   6         31.86         20.74         0.97 o
   4  -5   6          0.06          4.05         1.17 o
   5  -5   6       3207.38       3303.40        48.60 o
   6  -5   6        105.01        118.35         2.67 o
   7  -5   6        158.83        170.72         4.06 o
   8  -5   6        611.12        590.30        11.26 o
   9  -5   6        197.12        189.57         6.61 o
  10  -5   6         55.90         54.83         2.65 o
  11  -5   6         21.18         17.24         3.15 o
  12  -5   6        115.78        112.40         8.32 o
 -10  -4   6          5.42          2.49         2.05 o
  -9  -4   6        226.45        227.91         6.05 o
  -8  -4   6        170.84        168.33         4.82 o
  -7  -4   6         59.43         75.85         2.98 o
  -6  -4   6       1140.48       1082.62        19.73 o
  -5  -4   6        373.71        360.73         7.34 o
  -4  -4   6        212.57        191.92         4.93 o
  -3  -4   6         62.92         83.80         2.99 o
  -2  -4   6        871.84        890.13        13.71 o
  -1  -4   6       2113.97       2119.44        39.54 o
   0  -4   6       1127.81       1221.01        21.40 o
   1  -4   6       6935.95       7049.10       121.10 o
   2  -4   6        829.77        803.50        14.38 o
   3  -4   6        170.84        168.71         4.22 o
   4  -4   6       2702.81       2778.13        40.86 o
   5  -4   6       2051.72       2157.10        32.04 o
   6  -4   6        127.81        136.36         2.86 o
   7  -4   6          1.15          8.73         2.16 o
   8  -4   6       1792.59       1791.03        31.12 o
   9  -4   6          1.17          1.77         1.11 o
  10  -4   6        133.48        128.23         9.22 o
  11  -4   6        210.18        213.70        15.30 o
 -10  -3   6        189.86        166.61         6.15 o
  -9  -3   6        170.32        196.26         5.34 o
  -8  -3   6          4.41          2.83         1.25 o
  -7  -3   6         81.35         65.18         2.65 o
  -6  -3   6        737.35        715.95        13.41 o
  -5  -3   6        161.00        176.94         4.14 o
  -4  -3   6        993.48        965.63        19.89 o
  -3  -3   6       1591.08       1607.23        23.93 o
  -2  -3   6        432.62        424.18         6.80 o
  -1  -3   6        661.65        686.54        16.92 o
   0  -3   6       3143.65       3019.57        57.13 o
   1  -3   6       3602.18       3653.11        62.54 o
   2  -3   6        400.79        422.99         6.68 o
   3  -3   6       2639.72       2547.14        37.49 o
   4  -3   6       1697.54       1707.80        25.39 o
   5  -3   6        427.04        415.66         6.81 o
   6  -3   6       1430.65       1500.67        22.74 o
   7  -3   6        143.56        145.75         3.15 o
   8  -3   6          1.33          8.79         1.53 o
   9  -3   6        363.53        363.79         9.55 o
  10  -3   6        150.25        151.90         5.73 o
  11  -3   6        115.83        118.30         5.41 o
 -11  -2   6          9.09         15.10         2.81 o
 -10  -2   6         60.28         80.45        10.57 o
  -9  -2   6         42.33         34.90         4.72 o
  -8  -2   6        648.97        636.80        12.37 o
  -7  -2   6        784.09        735.85        13.85 o
  -6  -2   6         40.84         31.30         1.78 o
  -5  -2   6       1491.95       1548.32        23.24 o
  -4  -2   6       1245.63       1249.73        18.85 o
  -3  -2   6        560.54        522.00         8.21 o
  -2  -2   6        592.89        561.87         8.65 o
  -1  -2   6       7688.23       7741.50       113.97 o
   0  -2   6       1206.28       1087.06        16.26 o
   1  -2   6       2530.64       2612.94        38.35 o
   2  -2   6       8070.45       8345.75       127.25 o
   3  -2   6          8.50          7.51         1.52 o
   4  -2   6        106.17        100.45         2.25 o
   5  -2   6       2065.35       2090.48        31.09 o
   6  -2   6        344.52        359.60         6.13 o
   7  -2   6         65.85         64.81         2.01 o
   8  -2   6        161.60        188.07         4.04 o
   9  -2   6        474.94        476.13        14.40 o
  10  -2   6          1.01          5.47         2.05 o
  11  -2   6         72.13         73.50         4.60 o
 -11  -1   6         14.27         21.35         2.81 o
 -10  -1   6         26.42         24.90         2.81 o
  -9  -1   6        288.17        260.08         7.62 o
  -8  -1   6        348.89        367.57         7.70 o
  -7  -1   6         46.21         42.91         2.15 o
  -6  -1   6        630.44        607.89        10.46 o
  -5  -1   6       1590.99       1602.58        24.04 o
  -4  -1   6        251.90        237.39         5.91 o
  -3  -1   6       1412.99       1348.83        20.10 o
  -2  -1   6        156.45        130.28         4.42 o
  -1  -1   6         34.71         49.22         1.22 o
   0  -1   6        345.74        352.76         5.59 o
   1  -1   6       2419.24       2278.63        33.55 o
   2  -1   6       3020.10       3107.84        45.63 o
   3  -1   6        510.17        509.07         8.04 o
   4  -1   6       3033.94       2984.92        43.98 o
   5  -1   6        228.72        254.77         4.61 o
   6  -1   6        232.59        251.75         4.61 o
   7  -1   6        163.07        157.75         4.23 o
   8  -1   6        268.55        282.90         6.61 o
   9  -1   6          5.78          9.22         2.25 o
  10  -1   6        175.27        184.13         6.66 o
 -12   0   6         49.50         60.30         4.54 o
 -11   0   6          1.59         -0.64         1.83 o
 -10   0   6         98.97         95.64         4.42 o
  -9   0   6        139.32        160.27         5.56 o
  -8   0   6         18.50         21.60         2.05 o
  -7   0   6       1565.03       1517.99        23.02 o
  -6   0   6        228.30        217.72         5.69 o
  -5   0   6         97.47        105.17         2.35 o
  -4   0   6       3795.26       3869.96        56.84 o
  -3   0   6        898.25        884.70        13.44 o
  -2   0   6         34.12         50.28         2.63 o
  -1   0   6        785.69        720.64        13.66 o
   0   0   6       2217.64       2033.37        29.99 o
   1   0   6        669.28        664.32        10.38 o
   2   0   6       3254.10       3329.70        48.97 o
   3   0   6       3620.73       3599.79        52.92 o
   4   0   6        370.60        365.62         6.12 o
   5   0   6          2.99          5.79         1.61 o
   6   0   6        533.99        558.75         9.22 o
   7   0   6       1301.31       1242.90        22.36 o
   8   0   6         10.14         13.01         1.69 o
   9   0   6        140.05        157.93         9.00 o
  10   0   6         70.85         61.19         6.30 o
 -12   1   6         28.35         22.85         3.13 o
 -11   1   6        267.76        305.54         9.06 o
 -10   1   6         50.61         57.14         3.65 o
  -9   1   6         21.68         25.73         2.49 o
  -8   1   6        275.32        259.63         7.15 o
  -7   1   6        700.96        686.98        10.97 o
  -6   1   6        837.54        825.12        12.83 o
  -5   1   6        722.44        646.13        10.13 o
  -4   1   6       2039.25       2080.61        30.82 o
  -3   1   6        273.35        288.93         9.29 o
  -2   1   6        227.15        205.05         3.46 o
  -1   1   6       1569.45       1407.49        25.83 o
   0   1   6       1486.66       1544.90        42.04 o
   1   1   6        868.24        861.50        13.10 o
   2   1   6       5034.11       4984.13        73.72 o
   3   1   6       1775.78       1802.82        26.91 o
   4   1   6        120.54        128.09         2.74 o
   5   1   6        971.63        935.42        14.51 o
   6   1   6        171.52        182.83         4.47 o
   7   1   6          1.18          3.15         1.59 o
   8   1   6        110.66        102.82         5.62 o
   9   1   6         36.95         52.23         3.89 o
 -12   2   6         66.75         78.42         4.74 o
 -11   2   6         24.30         35.57         3.37 o
 -10   2   6         62.30         62.30         3.65 o
  -9   2   6         14.32         18.76         2.16 o
  -8   2   6        328.71        354.88        11.73 o
  -7   2   6         90.03         96.22         2.76 o
  -6   2   6       2088.95       2098.75        31.31 o
  -5   2   6        440.50        399.80         6.57 o
  -4   2   6         17.69         19.55         0.99 o
  -3   2   6       5680.69       5785.23        85.70 o
  -2   2   6       2719.18       2584.57        38.06 o
  -1   2   6         87.38         90.16         2.34 o
   0   2   6         48.36         46.51         4.42 o
   1   2   6       1527.70       1558.66        27.14 o
   2   2   6        264.94        247.22         4.34 o
   3   2   6        632.33        624.35        11.61 o
   4   2   6       2340.50       2249.20        39.02 o
   5   2   6        149.32        134.17         8.32 o
   6   2   6         24.10         28.56         5.62 o
   7   2   6        286.23        312.27         8.89 o
   8   2   6        312.01        281.73         8.57 o
   9   2   6          3.70          5.70         2.37 o
 -12   3   6          5.81          8.55         2.55 o
 -11   3   6          0.36         -0.98         1.73 o
 -10   3   6        709.72        738.98        17.51 o
  -9   3   6        172.89        179.03         4.58 o
  -8   3   6         77.75         72.24         4.51 o
  -7   3   6       1751.66       1703.40        37.90 o
  -6   3   6        942.10        946.24        14.63 o
  -5   3   6        131.44        145.64         2.91 o
  -4   3   6        771.40        732.00        12.28 o
  -3   3   6       2675.04       2756.13        50.69 o
  -2   3   6         18.93         22.31         1.73 o
  -1   3   6        774.33        691.38        17.14 o
   0   3   6       2027.08       1955.79        33.83 o
   1   3   6         78.05         71.50         2.22 o
   2   3   6       1167.48       1100.36        19.67 o
   3   3   6       1898.93       1846.24        32.25 o
   4   3   6        411.34        394.97         8.05 o
   5   3   6        101.57        100.54         4.29 o
   6   3   6        282.51        297.87         8.57 o
   7   3   6        187.70        186.16         6.66 o
   8   3   6          0.26         -0.80         2.05 o
 -12   4   6        106.05        105.51         5.85 o
 -11   4   6         70.44         86.21         4.60 o
 -10   4   6         82.35         86.81         3.36 o
  -9   4   6         29.42         33.79         2.15 o
  -8   4   6         14.97         14.86         1.91 o
  -7   4   6        244.36        254.52         5.56 o
  -6   4   6        378.48        385.88         7.53 o
  -5   4   6       2164.83       2145.45        31.88 o
  -4   4   6        707.73        674.96        12.15 o
  -3   4   6        432.18        411.16         9.60 o
  -2   4   6       3864.25       3903.58        66.54 o
  -1   4   6        570.96        508.93        10.88 o
   0   4   6        272.97        287.01         6.06 o
   1   4   6        578.09        585.78        13.83 o
   2   4   6       1473.19       1393.04        24.79 o
   3   4   6        440.53        453.59         9.09 o
   4   4   6        249.78        252.80         7.47 o
   5   4   6        523.11        520.95        13.20 o
   6   4   6         37.83         37.71         4.05 o
   7   4   6          0.04         -2.25         2.47 o
   8   4   6         29.67         36.87         3.65 o
 -12   5   6         94.76        104.17        11.70 o
 -11   5   6         36.78         45.20         3.65 o
 -10   5   6         90.44         82.97         3.26 o
  -9   5   6        951.59        937.84        17.24 o
  -8   5   6          8.37         15.51         2.70 o
  -7   5   6        588.55        573.19        16.49 o
  -6   5   6       2073.05       2050.33        54.36 o
  -5   5   6       1594.12       1534.31        26.87 o
  -4   5   6          0.16          2.92         0.93 o
  -3   5   6       2723.22       2621.12        45.21 o
  -2   5   6        904.43        863.73        15.77 o
  -1   5   6         25.62         33.12         3.04 o
   0   5   6          5.05          5.62         1.11 o
   1   5   6        601.59        597.93        11.52 o
   2   5   6         25.32         23.98         1.78 o
   3   5   6         60.37         47.66         3.13 o
   4   5   6        363.81        367.43        10.17 o
   5   5   6        142.91        131.18         7.87 o
   6   5   6         23.61         31.80         3.24 o
   7   5   6        134.70        153.84         6.47 o
 -12   6   6          3.82          4.56         2.37 o
 -11   6   6        107.84        100.89         3.79 o
 -10   6   6        232.82        225.15         6.54 o
  -9   6   6        148.34        145.46         4.24 o
  -8   6   6         37.79         37.11         2.24 o
  -7   6   6         29.00         29.92         2.55 o
  -6   6   6        522.77        499.94        16.43 o
  -5   6   6        212.29        209.59         4.73 o
  -4   6   6        920.60        869.53        15.93 o
  -3   6   6        446.43        462.06         9.17 o
  -2   6   6         14.58         23.76         2.84 o
  -1   6   6         10.09         17.31         1.65 o
   0   6   6        490.39        456.13         9.35 o
   1   6   6          6.02         14.83         1.63 o
   2   6   6       1033.96       1037.50        23.72 o
   3   6   6        783.77        763.37        18.30 o
   4   6   6         30.75         40.69         4.95 o
   5   6   6         48.31         53.78         8.32 o
   6   6   6        190.07        189.59         7.11 o
 -12   7   6        135.27        129.98         5.70 o
 -11   7   6        177.83        183.48         6.52 o
 -10   7   6          5.35          7.58         2.05 o
  -9   7   6         17.35         16.81         2.37 o
  -8   7   6        323.89        333.87         9.21 o
  -7   7   6         68.15         70.86         3.50 o
  -6   7   6        103.46         95.35         3.97 o
  -5   7   6       1239.67       1177.71        26.09 o
  -4   7   6        588.92        588.93        11.34 o
  -3   7   6         38.23         39.20         2.56 o
  -2   7   6       1999.85       1908.31        33.64 o
  -1   7   6        438.37        443.40         9.17 o
   0   7   6        198.45        187.86         4.99 o
   1   7   6        120.88        115.14         3.79 o
   2   7   6        247.75        282.99        12.82 o
   3   7   6         69.04         64.97         4.10 o
   4   7   6         26.27         28.08         3.13 o
   5   7   6        187.34        212.22         7.75 o
 -11   8   6        100.43        102.78         4.92 o
 -10   8   6         25.83         28.79         3.01 o
  -9   8   6        316.59        311.16         9.90 o
  -8   8   6        122.09        134.40         5.24 o
  -7   8   6         80.01         77.22         3.97 o
  -6   8   6        251.93        239.92         7.30 o
  -5   8   6        258.40        257.53         7.62 o
  -4   8   6         16.32         22.44         1.78 o
  -3   8   6        959.03        923.14        17.32 o
  -2   8   6        588.08        610.10        12.11 o
  -1   8   6         31.29         33.47         2.31 o
   0   8   6          8.99         13.04         2.12 o
   1   8   6         98.53         93.68         4.54 o
   2   8   6         32.11         30.75         3.13 o
   3   8   6        232.19        261.53         8.71 o
   4   8   6        147.31        159.02         7.65 o
 -11   9   6        168.34        165.64         6.68 o
 -10   9   6        194.99        207.60         7.15 o
  -9   9   6         25.33         31.70         3.33 o
  -8   9   6         34.24         39.74         3.33 o
  -7   9   6        295.28        296.58         9.00 o
  -6   9   6        234.21        220.96         6.98 o
  -5   9   6         80.12         69.24         3.65 o
  -4   9   6        435.93        460.07        11.76 o
  -3   9   6        180.35        171.19         4.89 o
  -2   9   6        140.49        120.66         4.09 o
  -1   9   6        363.87        387.35         8.64 o
   0   9   6        149.90        153.16         5.95 o
   1   9   6          4.14          5.66         2.16 o
   2   9   6         65.61         60.37         4.22 o
 -10  10   6        109.15        120.37         5.56 o
  -9  10   6         36.02         43.26         3.78 o
  -8  10   6         58.16         58.19         3.97 o
  -7  10   6         25.33         28.87         3.37 o
  -6  10   6         32.53         31.04         3.13 o
  -5  10   6        141.83        141.03         5.70 o
  -4  10   6        114.48        134.14         5.38 o
  -3  10   6         35.41         46.78         2.76 o
  -2  10   6        422.22        390.84         8.89 o
  -1  10   6         95.00        116.36         5.30 o
   0  10   6          0.76         -1.31         1.83 o
   1  10   6         17.93         19.98         2.91 o
  -9  11   6         57.93         61.54         7.87 o
  -8  11   6          5.78          5.10         2.37 o
  -7  11   6          7.29         12.10         2.55 o
  -6  11   6        190.22        182.81         6.66 o
  -5  11   6         35.91         45.83         3.65 o
  -4  11   6         83.59         82.62         4.42 o
  -3  11   6        193.62        196.89         7.43 o
  -2  11   6         31.27         39.11         4.50 o
  -1  11   6          0.42          1.56         2.02 o
  -6  12   6         52.49         57.59         4.29 o
  -5  12   6         72.45         70.71         4.45 o
   1 -14   7         59.04         61.14         4.22 o
   2 -14   7        283.48        293.30         9.03 o
   3 -14   7        466.36        461.27        17.10 o
   4 -14   7         66.83         81.88         3.97 o
   5 -14   7        104.96         92.81         4.29 o
   6 -14   7        219.39        233.43         7.62 o
   7 -14   7        105.56        117.94         7.65 o
   8 -14   7          5.45          2.39         2.05 o
  -1 -13   7        156.54        169.74         6.38 o
   0 -13   7          0.50         -0.98         1.73 o
   1 -13   7        127.45        119.23         5.18 o
   2 -13   7        166.02        178.17         5.06 o
   3 -13   7         35.96         43.21         2.63 o
   4 -13   7        188.64        192.10         6.20 o
   5 -13   7        384.45        381.49        14.63 o
   6 -13   7         57.40         76.11         6.97 o
   7 -13   7         41.96         35.65         3.13 o
   8 -13   7        266.27        251.67         8.11 o
   9 -13   7          1.03          0.00         1.73 o
  -3 -12   7        218.66        198.94         7.03 o
  -2 -12   7        105.72        102.65         4.97 o
  -1 -12   7          8.11         12.33         2.16 o
   0 -12   7        510.31        491.61        12.81 o
   1 -12   7        150.50        151.69         6.30 o
   2 -12   7          0.06         -0.35         1.41 o
   3 -12   7        216.06        224.51         5.60 o
   4 -12   7        612.14        600.98        14.48 o
   5 -12   7         68.71         89.45         3.97 o
   6 -12   7        287.84        272.39         8.11 o
   7 -12   7        327.09        338.70         9.53 o
   8 -12   7         80.72         88.83         4.42 o
   9 -12   7         15.86          9.32         4.05 o
  10 -12   7         27.48         32.95         3.33 o
  -4 -11   7         96.32         96.69         7.42 o
  -3 -11   7         91.77         80.32         6.97 o
  -2 -11   7         44.94         43.03         5.40 o
  -1 -11   7        210.03        228.03         7.24 o
   0 -11   7        216.26        217.23         6.91 o
   1 -11   7         80.59         83.85         3.26 o
   2 -11   7        263.91        253.20         5.93 o
   3 -11   7        541.26        526.68        10.65 o
   4 -11   7        114.19        123.89         3.80 o
   5 -11   7        500.23        486.43        12.25 o
   6 -11   7        609.50        640.42        15.43 o
   7 -11   7          2.48          7.35         1.73 o
   8 -11   7         72.86         54.44         4.95 o
   9 -11   7        161.05        157.53         6.02 o
  10 -11   7         13.03         16.26         2.69 o
  11 -11   7         59.76         58.74         4.50 o
  -5 -10   7        114.65        100.07         7.42 o
  -4 -10   7         27.44         48.26         7.87 o
  -3 -10   7         15.93         23.80         3.37 o
  -2 -10   7        563.02        542.38        13.78 o
  -1 -10   7        403.60        370.05         9.99 o
   0 -10   7        181.28        177.46         5.83 o
   1 -10   7       1215.31       1143.79        20.78 o
   2 -10   7        637.69        641.20        12.36 o
   3 -10   7        164.03        167.05         7.13 o
   4 -10   7        417.30        426.15        11.55 o
   5 -10   7       1164.58       1126.94        30.17 o
   6 -10   7          0.90          6.98         1.59 o
   7 -10   7        304.77        278.38         7.94 o
   8 -10   7         62.14         55.93         6.97 o
   9 -10   7         50.92         64.35         4.50 o
  10 -10   7         20.08          9.85         2.05 o
  11 -10   7        111.72        107.54         5.06 o
  -6  -9   7        174.39        193.12         6.91 o
  -5  -9   7         12.44         12.92         2.25 o
  -4  -9   7        287.98        277.16         8.32 o
  -3  -9   7        581.65        570.40        14.10 o
  -2  -9   7        548.13        477.57        12.04 o
  -1  -9   7         39.10         33.85         2.49 o
   0  -9   7        315.84        323.32         6.78 o
   1  -9   7         51.80         50.15         2.10 o
   2  -9   7          8.61         16.54         1.40 o
   3  -9   7        277.64        298.95         6.48 o
   4  -9   7        768.47        772.58        14.46 o
   5  -9   7         10.99         21.79         1.72 o
   6  -9   7        166.03        146.92         4.92 o
   7  -9   7        422.60        438.27        11.12 o
   8  -9   7          4.34          6.96         3.60 o
   9  -9   7         42.13         36.85         3.01 o
  10  -9   7        566.31        557.66        14.14 o
  11  -9   7          0.98          1.51         1.73 o
  -7  -8   7        208.44        227.86         7.67 o
  -6  -8   7          8.42         13.19         2.25 o
  -5  -8   7        121.06        120.73         4.97 o
  -4  -8   7        400.59        352.49         9.48 o
  -3  -8   7         27.94         48.00         4.72 o
  -2  -8   7        119.69        132.61         4.54 o
  -1  -8   7        980.07        965.72        21.94 o
   0  -8   7        173.48        150.93         3.83 o
   1  -8   7         18.59         21.26         1.46 o
   2  -8   7       1255.10       1293.55        23.04 o
   3  -8   7       1176.83       1167.75        27.07 o
   4  -8   7          9.68         15.44         1.41 o
   5  -8   7       1335.62       1332.94        27.56 o
   6  -8   7       1299.87       1293.14        28.34 o
   7  -8   7         46.50         58.83         4.95 o
   8  -8   7        597.64        523.17        12.89 o
   9  -8   7         66.15         59.11         3.33 o
  10  -8   7         53.54         56.97         3.65 o
  11  -8   7         72.28         51.43         3.46 o
  -8  -7   7        196.38        198.51         9.25 o
  -7  -7   7          8.87         14.13         1.91 o
  -6  -7   7        127.38        119.91         4.09 o
  -5  -7   7        278.61        271.43         6.45 o
  -4  -7   7        115.64        129.23         3.77 o
  -3  -7   7        355.87        385.93         7.93 o
  -2  -7   7       1242.93       1236.41        27.51 o
  -1  -7   7       1135.48       1063.79        19.12 o
   0  -7   7        102.06        112.29         2.89 o
   1  -7   7       1334.41       1348.44        23.91 o
   2  -7   7        423.55        395.02         8.56 o
   3  -7   7         16.93         19.31         1.46 o
   4  -7   7        532.28        576.30        13.54 o
   5  -7   7        728.72        752.32        13.95 o
   6  -7   7        152.52        158.15         4.92 o
   7  -7   7        639.65        591.69        14.00 o
   8  -7   7        940.31        938.19        21.17 o
   9  -7   7         24.21         26.00         3.82 o
  10  -7   7        129.69        122.35         7.87 o
  11  -7   7        240.59        234.53         7.30 o
  -9  -6   7          5.31          7.23         2.05 o
  -8  -6   7          3.42          7.93         1.78 o
  -7  -6   7        473.63        431.53         9.48 o
  -6  -6   7        263.76        270.65         6.45 o
  -5  -6   7         23.15         24.76         1.85 o
  -4  -6   7        467.72        473.11         9.50 o
  -3  -6   7        679.50        659.18        19.59 o
  -2  -6   7         85.61         86.12         2.12 o
  -1  -6   7       1239.22       1290.93        32.19 o
   0  -6   7       1491.27       1534.42        26.95 o
   1  -6   7        843.82        783.76        14.28 o
   2  -6   7          1.54         12.75         2.70 o
   3  -6   7       1683.65       1749.54        30.60 o
   4  -6   7       1904.42       2028.03        35.29 o
   5  -6   7         56.49         57.47         2.08 o
   6  -6   7       1238.21       1251.92        37.04 o
   7  -6   7       1553.76       1498.87        32.49 o
   8  -6   7         33.58         25.71         2.37 o
   9  -6   7        145.53        106.49         6.30 o
  10  -6   7        103.34        105.42         5.40 o
  11  -6   7         13.23         11.25         3.60 o
  -9  -5   7          0.12          0.89         2.65 o
  -8  -5   7         57.82         59.52         3.10 o
  -7  -5   7        870.36        832.18        15.91 o
  -6  -5   7          2.86          4.50         1.31 o
  -5  -5   7        240.68        231.23         5.44 o
  -4  -5   7       1152.01       1104.39        32.31 o
  -3  -5   7        634.33        651.21        22.09 o
  -2  -5   7        472.78        505.90        12.34 o
  -1  -5   7       4858.46       5115.12        99.97 o
   0  -5   7        507.03        472.75         8.91 o
   1  -5   7        505.26        512.05         9.61 o
   2  -5   7       2964.63       2962.84        50.88 o
   3  -5   7        402.55        383.69         7.44 o
   4  -5   7          6.78          7.90         1.24 o
   5  -5   7        205.14        228.31         4.15 o
   6  -5   7        492.00        494.01         9.42 o
   7  -5   7          7.87          8.08         1.19 o
   8  -5   7       1172.03       1130.27        20.27 o
   9  -5   7        547.84        549.45        10.91 o
  10  -5   7         31.91         26.92         3.15 o
  11  -5   7         70.21         65.69         5.85 o
 -10  -4   7         16.49         17.19         2.81 o
  -9  -4   7         58.12         54.59         3.17 o
  -8  -4   7        190.63        187.15         5.15 o
  -7  -4   7          4.39          6.88         1.62 o
  -6  -4   7        640.41        585.53        11.32 o
  -5  -4   7        280.77        284.55         6.04 o
  -4  -4   7         75.18         88.67         2.96 o
  -3  -4   7        552.14        561.37         8.93 o
  -2  -4   7       1074.04       1044.04        15.85 o
  -1  -4   7         39.04         88.13         5.39 o
   0  -4   7       2531.69       2703.37        46.52 o
   1  -4   7        640.40        607.72        11.08 o
   2  -4   7        205.27        186.31         3.98 o
   3  -4   7        155.73        158.73         2.96 o
   4  -4   7       3414.75       3456.10        50.80 o
   5  -4   7       1709.09       1817.98        29.42 o
   6  -4   7         11.52         12.96         1.49 o
   7  -4   7        918.73        925.26        17.31 o
   8  -4   7        718.23        742.83        13.86 o
   9  -4   7         89.23         83.62         3.02 o
  10  -4   7         60.08         54.89         4.95 o
  11  -4   7        106.07        119.23         7.20 o
 -10  -3   7        122.23        113.04         5.18 o
  -9  -3   7         69.21         78.03         3.50 o
  -8  -3   7          5.55          6.26         2.13 o
  -7  -3   7        582.85        576.33        11.25 o
  -6  -3   7        919.17        886.41        16.27 o
  -5  -3   7          9.92          6.98         1.03 o
  -4  -3   7       1338.08       1278.89        19.35 o
  -3  -3   7       1905.69       1837.89        27.36 o
  -2  -3   7          2.13          8.55         1.35 o
  -1  -3   7       3833.14       3973.45        76.12 o
   0  -3   7       5481.08       5449.49        94.60 o
   1  -3   7        900.99        864.45        15.42 o
   2  -3   7         13.06          8.34         1.30 o
   3  -3   7       4539.42       4699.35        72.42 o
   4  -3   7       1251.31       1265.13        19.07 o
   5  -3   7        228.14        248.41         4.49 o
   6  -3   7          8.19         12.68         1.05 o
   7  -3   7        527.13        516.66         8.61 o
   8  -3   7          2.15          3.77         1.31 o
   9  -3   7        411.14        417.86        10.82 o
  10  -3   7        179.43        165.88         6.05 o
  11  -3   7          1.88          2.80         2.05 o
 -11  -2   7         48.54         60.91         5.40 o
 -10  -2   7         46.62         60.31         7.20 o
  -9  -2   7         29.39         33.44         3.60 o
  -8  -2   7        253.31        278.68         6.48 o
  -7  -2   7        197.70        201.15         8.81 o
  -6  -2   7          0.75          9.30         3.25 o
  -5  -2   7        810.53        795.77        12.48 o
  -4  -2   7       1313.19       1273.97        19.30 o
  -3  -2   7        618.97        597.64         9.32 o
  -2  -2   7        540.33        513.06         8.03 o
  -1  -2   7       2268.55       2244.08        33.02 o
   0  -2   7       2870.06       2997.10        43.99 o
   1  -2   7        474.41        496.95         7.75 o
   2  -2   7        872.89        763.21        13.07 o
   3  -2   7        119.59        135.97         3.31 o
   4  -2   7        439.16        486.40         7.81 o
   5  -2   7        591.75        606.94         9.73 o
   6  -2   7       1833.56       1877.31        28.26 o
   7  -2   7         33.26         37.41         1.73 o
   8  -2   7        820.43        824.43        15.42 o
   9  -2   7        488.71        521.46        13.05 o
  10  -2   7          7.34          0.98         1.73 o
 -11  -1   7          0.32          1.94         2.05 o
 -10  -1   7        194.18        202.52         6.66 o
  -9  -1   7        111.54        109.29         6.30 o
  -8  -1   7        188.91        215.87         6.39 o
  -7  -1   7         14.61         19.99         1.52 o
  -6  -1   7        882.39        838.25        13.16 o
  -5  -1   7       2391.28       2405.31        35.66 o
  -4  -1   7        123.89        115.90         2.61 o
  -3  -1   7       1735.72       1668.72        24.89 o
  -2  -1   7        773.75        709.70        10.96 o
  -1  -1   7        228.64        278.93         4.59 o
   0  -1   7       3784.48       3745.42        55.05 o
   1  -1   7       6863.13       6978.92       103.26 o
   2  -1   7        768.69        736.97        12.48 o
   3  -1   7        418.14        415.67         6.85 o
   4  -1   7       2417.12       2467.07        36.62 o
   5  -1   7       1053.48       1057.94        16.26 o
   6  -1   7         51.59         53.16         1.90 o
   7  -1   7        353.96        373.30         6.63 o
   8  -1   7        235.25        233.99         5.70 o
   9  -1   7         17.50         24.75         4.05 o
  10  -1   7         44.20         57.59         6.30 o
 -11   0   7          0.44         -1.69         1.83 o
 -10   0   7        152.83        159.96         5.70 o
  -9   0   7        249.57        264.34         7.62 o
  -8   0   7         26.50         19.20         2.16 o
  -7   0   7        615.99        626.05        10.18 o
  -6   0   7        472.53        433.14         7.26 o
  -5   0   7          2.31          5.30         0.93 o
  -4   0   7       1756.14       1804.63        26.91 o
  -3   0   7       3532.15       3497.10        51.34 o
  -2   0   7        136.63        105.27         2.13 o
  -1   0   7       2944.11       2924.46        43.09 o
   0   0   7       8429.25       8574.62       126.82 o
   1   0   7        902.71        920.82        15.12 o
   2   0   7        469.19        461.05        10.24 o
   3   0   7       1591.54       1514.46        26.89 o
   4   0   7         79.16         74.24         2.40 o
   5   0   7        158.03        159.62         4.68 o
   6   0   7        321.57        337.31         6.06 o
   7   0   7        373.93        392.74        18.90 o
   8   0   7        148.14        162.94         7.42 o
   9   0   7        354.66        374.85        15.30 o
  10   0   7         84.77         88.19         7.20 o
 -12   1   7         58.27         59.08         4.42 o
 -11   1   7         35.94         49.44         3.97 o
 -10   1   7         17.38         12.09         2.37 o
  -9   1   7        276.83        286.42         7.94 o
  -8   1   7        471.72        486.39        11.76 o
  -7   1   7        265.95        258.47         4.83 o
  -6   1   7         66.56         73.90         2.01 o
  -5   1   7       2280.51       2263.38        33.63 o
  -4   1   7       2296.06       2375.41        35.16 o
  -3   1   7         66.64         66.96         1.62 o
  -2   1   7        887.06        794.17        12.14 o
  -1   1   7       1104.00       1023.10        20.48 o
   0   1   7        100.86         88.01         3.83 o
   1   1   7       1383.33       1409.55        21.16 o
   2   1   7       2899.61       2813.96        41.48 o
   3   1   7        245.04        253.04         5.37 o
   4   1   7        306.45        311.75         6.60 o
   5   1   7        199.58        185.45         7.01 o
   6   1   7        387.96        371.00        10.58 o
   7   1   7         34.19         39.27         3.13 o
   8   1   7        129.53        146.92         6.52 o
   9   1   7        176.30        175.39         6.66 o
 -12   2   7        140.00        151.73         9.00 o
 -11   2   7         29.61         47.76         3.82 o
 -10   2   7         31.42         39.24         3.13 o
  -9   2   7        494.91        486.78        11.93 o
  -8   2   7        277.74        297.24         6.32 o
  -7   2   7        230.79        226.52        11.28 o
  -6   2   7       1685.53       1682.85        25.33 o
  -5   2   7       1396.26       1310.47        19.87 o
  -4   2   7        260.29        264.99         4.59 o
  -3   2   7       1884.26       1923.94        28.49 o
  -2   2   7       1147.80       1047.83        15.81 o
  -1   2   7          0.27          7.98         2.02 o
   0   2   7       2758.42       2783.93        47.64 o
   1   2   7        789.28        776.26        14.12 o
   2   2   7        349.05        325.69         6.67 o
   3   2   7        225.06        207.48         4.76 o
   4   2   7        696.65        694.10        13.07 o
   5   2   7        420.58        382.67        10.02 o
   6   2   7         43.60         41.10         8.10 o
   7   2   7        160.37        163.41         5.88 o
   8   2   7         59.08         54.57         4.10 o
 -12   3   7         54.18         61.74         4.42 o
 -11   3   7         82.48         71.13         4.29 o
 -10   3   7        141.34        142.24         5.38 o
  -9   3   7         13.56         20.93         1.89 o
  -8   3   7        457.10        435.52         8.75 o
  -7   3   7        284.21        288.15         6.15 o
  -6   3   7        260.65        255.19         4.72 o
  -5   3   7         16.76         18.35         1.43 o
  -4   3   7        758.01        753.56        11.69 o
  -3   3   7       1113.19       1109.82        19.75 o
  -2   3   7         25.39         42.73         2.97 o
  -1   3   7         44.25         41.81         2.02 o
   0   3   7       2672.06       2557.68        44.08 o
   1   3   7        167.25        160.44         3.98 o
   2   3   7        408.28        381.54         7.79 o
   3   3   7       2258.70       2127.15        37.11 o
   4   3   7          3.33         13.28         2.28 o
   5   3   7         28.50         39.28         3.01 o
   6   3   7         78.38         65.21         3.97 o
   7   3   7        125.69        134.34         5.56 o
   8   3   7         11.18         16.21         2.86 o
 -12   4   7         46.09         45.15         3.97 o
 -11   4   7        274.55        299.17         8.91 o
 -10   4   7          0.44          6.46         1.52 o
  -9   4   7         92.27         90.44         3.20 o
  -8   4   7         78.41         84.40         3.02 o
  -7   4   7        215.40        215.27         4.92 o
  -6   4   7         98.45         97.45         5.15 o
  -5   4   7       2724.56       2642.68        45.54 o
  -4   4   7       2139.61       2059.18        35.72 o
  -3   4   7          0.01          6.49         1.33 o
  -2   4   7        420.08        436.41         8.66 o
  -1   4   7        982.20        911.53        16.64 o
   0   4   7        109.73        108.80         3.20 o
   1   4   7       1220.68       1125.73        20.37 o
   2   4   7        645.43        635.17        12.21 o
   3   4   7        200.52        175.11         4.57 o
   4   4   7        151.34        138.93         5.85 o
   5   4   7        277.69        305.75         8.89 o
   6   4   7        203.84        169.48        11.25 o
   7   4   7          3.67          3.60         2.23 o
 -12   5   7        103.32        107.31         9.22 o
 -11   5   7         84.57         91.27         4.60 o
 -10   5   7        192.35        186.26         5.02 o
  -9   5   7        429.29        419.56        14.35 o
  -8   5   7        100.15         98.83         3.28 o
  -7   5   7         64.36         61.55         3.18 o
  -6   5   7        952.36        904.69        25.44 o
  -5   5   7        642.24        619.83        11.69 o
  -4   5   7         77.34         76.11         2.57 o
  -3   5   7        643.22        606.34         9.95 o
  -2   5   7        670.34        669.77        12.65 o
  -1   5   7        252.82        229.01         5.34 o
   0   5   7        867.62        793.27        14.82 o
   1   5   7        985.18        961.38        20.66 o
   2   5   7          1.69          1.70         1.19 o
   3   5   7        122.22        112.63         4.74 o
   4   5   7        350.26        321.75         9.21 o
   5   5   7         18.59         25.01         4.50 o
   6   5   7          9.77         21.00         5.17 o
 -12   6   7         23.14         30.14         4.95 o
 -11   6   7         49.81         46.33         3.82 o
 -10   6   7        255.40        263.24         7.95 o
  -9   6   7          9.31         11.67         3.15 o
  -8   6   7         43.72         46.93         3.82 o
  -7   6   7        176.98        179.69         5.88 o
  -6   6   7        330.18        326.56         8.89 o
  -5   6   7        165.80        165.77         4.21 o
  -4   6   7       1154.91       1113.48        20.10 o
  -3   6   7        243.54        233.61         5.53 o
  -2   6   7         13.44         12.08         2.05 o
  -1   6   7        101.86        111.66         3.44 o
   0   6   7        610.09        582.83        11.61 o
   1   6   7         15.16         15.36         1.69 o
   2   6   7        600.32        605.09        15.30 o
   3   6   7        343.63        344.01         9.85 o
   4   6   7         42.77         42.11         4.95 o
   5   6   7         91.31         94.42         6.52 o
 -11   7   7        123.48        119.89         5.41 o
 -10   7   7         40.17         47.29         4.95 o
  -9   7   7        254.85        242.21         7.47 o
  -8   7   7        240.42        225.41         9.45 o
  -7   7   7         44.87         48.00         3.18 o
  -6   7   7        137.80        120.27         4.61 o
  -5   7   7        738.61        695.12        16.37 o
  -4   7   7        315.36        313.37         6.82 o
  -2   7   7        358.16        335.58         7.43 o
  -1   7   7        214.66        208.00         5.34 o
   0   7   7         20.40         21.65         2.64 o
   1   7   7        480.47        475.10        12.40 o
   2   7   7        356.42        371.28        10.49 o
   3   7   7         66.21         74.10         4.54 o
   4   7   7         11.38         12.94         2.69 o
 -11   8   7         58.74         64.98         4.50 o
 -10   8   7         11.85         14.18         2.55 o
  -9   8   7        138.82        148.48         5.88 o
  -8   8   7          1.03          2.41         1.73 o
  -7   8   7        208.95        209.09         6.84 o
  -6   8   7        143.46        135.24         5.06 o
  -5   8   7        107.27        118.28         4.74 o
  -4   8   7         28.77         34.75         2.25 o
  -3   8   7        335.64        331.67         7.51 o
  -2   8   7        238.29        228.47         5.86 o
  -1   8   7          5.00         10.62         1.63 o
   0   8   7         54.58         60.77         3.00 o
   1   8   7        256.44        275.97         8.52 o
   2   8   7          0.37          5.09         2.05 o
   3   8   7        161.75        171.27         6.79 o
 -10   9   7         68.61         82.11         4.77 o
  -9   9   7          5.82          4.01         2.05 o
  -8   9   7         79.49         79.31         4.29 o
  -7   9   7        109.23        114.73         5.06 o
  -6   9   7         70.67         79.99         4.29 o
  -5   9   7         32.83         34.13         7.20 o
  -4   9   7        689.84        642.87        15.73 o
  -3   9   7        154.51        172.18         4.96 o
  -2   9   7          1.74          0.93         1.46 o
  -1   9   7         60.70         48.65         2.94 o
   0   9   7         18.64         24.37         2.81 o
   1   9   7          4.67          3.86         2.16 o
   2   9   7        233.81        241.34         8.39 o
  -9  10   7          0.26          2.70         2.23 o
  -8  10   7         48.33         47.64         3.97 o
  -7  10   7         20.20         26.86         3.01 o
  -6  10   7         71.67         70.17         7.87 o
  -5  10   7        148.15        156.53         6.02 o
  -4  10   7         12.57         18.17         2.69 o
  -3  10   7         45.38         38.97         2.91 o
  -2  10   7        249.24        272.56         7.06 o
  -1  10   7        222.15        219.65         7.56 o
   0  10   7         13.03          7.59         2.49 o
  -8  11   7          0.13         -1.11         2.70 o
  -7  11   7        218.96        201.84        10.12 o
  -6  11   7        238.63        265.90         8.57 o
  -5  11   7         14.30         18.22         2.81 o
  -4  11   7        160.60        158.91         6.34 o
  -3  11   7        258.37        266.15         9.21 o
   1 -14   8          7.01          6.04         2.16 o
   2 -14   8        231.39        248.60         8.07 o
   3 -14   8        273.46        275.38        11.70 o
   4 -14   8         11.49         13.05         2.05 o
   5 -14   8         47.45         44.21         3.46 o
   6 -14   8        177.43        196.38         6.98 o
   7 -14   8         12.09         20.22         2.81 o
   8 -14   8         10.56          6.52         2.23 o
  -1 -13   8        261.41        275.60         8.84 o
   0 -13   8         15.94         26.76         2.91 o
   1 -13   8         84.87         82.29         4.32 o
   2 -13   8        338.10        335.32        11.54 o
   3 -13   8         43.84         56.52         2.89 o
   4 -13   8         95.52         94.49         4.29 o
   5 -13   8        244.49        260.08         8.10 o
   6 -13   8         65.73         79.17         4.10 o
   7 -13   8         89.35         71.05         4.10 o
   8 -13   8         26.73         36.39         4.27 o
   9 -13   8          8.75         16.00         2.69 o
  -3 -12   8        100.23        101.82         5.07 o
  -2 -12   8         92.61         82.23         4.65 o
  -1 -12   8         77.39         85.63         4.54 o
   0 -12   8        477.68        463.05        12.83 o
   1 -12   8         11.57         10.48         2.92 o
   2 -12   8          0.03          0.27         1.50 o
   3 -12   8        311.68        322.59         7.34 o
   4 -12   8        221.08        239.94         7.15 o
   5 -12   8          0.40          2.88         2.47 o
   6 -12   8         56.33         47.94         6.75 o
   7 -12   8        204.93        212.06         6.98 o
   8 -12   8         16.13         25.36         2.69 o
   9 -12   8         12.68          9.96         2.23 o
  10 -12   8        510.80        541.82        14.46 o
  -4 -11   8        190.67        185.45         6.70 o
  -3 -11   8        158.73        162.52         6.97 o
  -2 -11   8         20.67         25.74         2.81 o
  -1 -11   8        384.86        378.52        10.57 o
   0 -11   8        114.50        124.20         4.97 o
   1 -11   8          6.26         14.77         2.16 o
   2 -11   8         97.71         97.47         5.48 o
   3 -11   8       1107.85       1083.66        20.08 o
   4 -11   8          0.92          3.00         1.56 o
   5 -11   8        542.93        541.59        13.35 o
   6 -11   8        497.03        487.96        12.25 o
   7 -11   8         70.36         83.56         4.05 o
   8 -11   8         86.24         67.83         3.78 o
   9 -11   8        194.97        188.24         6.66 o
  10 -11   8         72.25         84.78         4.42 o
  -5 -10   8         86.68         78.48         4.41 o
  -4 -10   8         54.39         56.86         3.89 o
  -3 -10   8          1.06          1.23         2.92 o
  -2 -10   8        620.84        631.46        15.69 o
  -1 -10   8        216.59        188.54         6.27 o
   0 -10   8         86.98        102.66         4.42 o
   1 -10   8        845.42        830.41        15.56 o
   2 -10   8        269.61        250.25         7.09 o
   3 -10   8         21.82         28.05         2.05 o
   4 -10   8        972.55        956.67        17.75 o
   5 -10   8        136.68        156.33         7.87 o
   6 -10   8         63.59         68.20         3.37 o
   7 -10   8         38.30         31.75         2.69 o
   8 -10   8        364.10        367.80        10.02 o
   9 -10   8         76.43         87.96         4.29 o
  10 -10   8        115.51         93.75         4.54 o
  11 -10   8        216.32        198.21         6.98 o
  -6  -9   8         52.58         65.73         4.16 o
  -5  -9   8          7.82         10.01         2.25 o
  -4  -9   8        316.70        322.50         9.29 o
  -3  -9   8        424.27        456.29        11.85 o
  -2  -9   8        372.95        335.47         9.45 o
  -1  -9   8        170.42        163.69         5.51 o
   0  -9   8        578.80        555.17        10.87 o
   1  -9   8        612.40        628.06        12.10 o
   2  -9   8          1.74          6.93         1.11 o
   3  -9   8        251.41        254.74         7.41 o
   4  -9   8        769.41        804.62        15.07 o
   5  -9   8        218.42        204.73         5.02 o
   6  -9   8        652.29        648.02        24.53 o
   7  -9   8        668.59        642.48        15.43 o
   8  -9   8          8.03         10.66         2.47 o
   9  -9   8        312.87        280.91         8.25 o
  10  -9   8        258.57        254.80         7.94 o
  11  -9   8        151.62        164.17         6.15 o
  -7  -8   8         93.65         93.74         4.97 o
  -6  -8   8         30.24         44.05         3.57 o
  -5  -8   8         31.44         38.61         6.97 o
  -4  -8   8        254.92        238.72         7.42 o
  -3  -8   8        167.87        181.25         5.95 o
  -2  -8   8         33.37         34.14         4.05 o
  -1  -8   8       1187.26       1168.47        21.11 o
   0  -8   8        247.46        244.57         5.41 o
   1  -8   8        294.44        322.60         6.82 o
   2  -8   8       2821.00       2828.64        49.01 o
   3  -8   8        328.27        329.09         6.92 o
   4  -8   8        103.66         89.06         2.86 o
   5  -8   8       1484.31       1515.69        31.97 o
   6  -8   8        912.88        894.74        20.21 o
   7  -8   8        136.93        153.98         5.24 o
   8  -8   8         75.43         58.00         3.33 o
   9  -8   8        383.00        367.09         9.85 o
  10  -8   8         47.81         49.35         6.07 o
  11  -8   8          1.71          3.45         1.83 o
  -8  -7   8        174.63        187.33         6.70 o
  -7  -7   8          7.07         11.28         2.16 o
  -6  -7   8         97.67         87.96         4.95 o
  -5  -7   8        184.46        190.00         6.27 o
  -4  -7   8          1.32          8.68         1.83 o
  -3  -7   8        401.54        385.73        11.25 o
  -2  -7   8       1224.04       1261.49        28.15 o
  -1  -7   8        217.21        205.79         4.73 o
   0  -7   8        873.19        946.52        17.13 o
   1  -7   8       1972.63       1929.10        33.80 o
   2  -7   8       1542.34       1578.17        27.90 o
   3  -7   8         16.60         31.20         1.69 o
   4  -7   8         12.39         20.23         3.49 o
   5  -7   8       1090.85       1143.57        30.74 o
   6  -7   8          0.08          0.47         1.06 o
   7  -7   8        334.87        303.54        16.20 o
   8  -7   8        310.43        328.17         8.75 o
   9  -7   8          1.19          0.00         1.80 o
  10  -7   8         61.88         54.95         3.46 o
  11  -7   8        165.17        158.46         5.88 o
  -8  -6   8         15.26         16.48         2.49 o
  -7  -6   8        280.42        266.88        10.19 o
  -6  -6   8        115.10        125.34         4.71 o
  -5  -6   8          9.99         22.21         2.48 o
  -4  -6   8        614.04        616.15        14.74 o
  -3  -6   8       1156.90       1086.21        25.44 o
  -2  -6   8        644.78        612.51        11.58 o
  -1  -6   8         92.64        117.54         3.16 o
   0  -6   8       1273.22       1217.28        21.73 o
   1  -6   8        279.17        275.67         5.78 o
   2  -6   8          0.98          7.38         2.48 o
   3  -6   8       3613.02       3726.19        80.66 o
   4  -6   8        280.09        320.25         7.28 o
   5  -6   8         48.43         37.51         1.82 o
   6  -6   8       2426.31       2370.40        65.66 o
   7  -6   8        484.37        449.54        10.98 o
   8  -6   8        182.92        189.25         5.88 o
   9  -6   8         89.67         78.04         3.65 o
  10  -6   8        166.15        145.75         5.24 o
  11  -6   8        192.94        192.13         9.90 o
  -9  -5   8          3.54          7.67         1.85 o
  -8  -5   8        657.91        662.49        13.39 o
  -7  -5   8        191.60        201.68         5.34 o
  -6  -5   8          1.68          7.31         1.46 o
  -5  -5   8         67.63         78.95         5.88 o
  -4  -5   8        341.13        326.03         7.26 o
  -3  -5   8        101.28         95.25         2.40 o
  -2  -5   8        280.34        291.01         6.04 o
  -1  -5   8       2774.90       2820.22        48.67 o
   0  -5   8        458.80        418.77         8.21 o
   1  -5   8        351.42        350.41         6.92 o
   2  -5   8       2723.97       2864.43        57.97 o
   3  -5   8       2199.20       2213.39        38.42 o
   4  -5   8        167.54        163.45         3.98 o
   5  -5   8        146.27        150.59         3.72 o
   6  -5   8       1899.14       1837.62        32.25 o
   7  -5   8         44.42         42.76         2.69 o
   8  -5   8        158.18        141.11         4.92 o
   9  -5   8        366.17        387.09        10.02 o
  10  -5   8          1.17          2.17         3.37 o
  11  -5   8          7.28          5.85         2.70 o
 -10  -4   8         22.89         19.88         2.81 o
  -9  -4   8        102.52        101.88         3.96 o
  -8  -4   8        309.27        334.52         8.55 o
  -7  -4   8         44.57         46.68         2.44 o
  -6  -4   8        159.87        135.93         3.88 o
  -5  -4   8        218.68        229.06         6.90 o
  -4  -4   8         12.03         16.31         1.09 o
  -3  -4   8       2540.38       2566.11        38.01 o
  -2  -4   8       1619.98       1641.10        24.53 o
  -1  -4   8       1276.15       1236.42        21.92 o
   0  -4   8        654.54        660.38        12.20 o
   1  -4   8       2969.16       2884.17        49.66 o
   2  -4   8       2290.76       2314.61        39.99 o
   3  -4   8        333.56        343.42         6.84 o
   4  -4   8       2000.08       2002.69        34.85 o
   5  -4   8        364.03        393.68         6.68 o
   6  -4   8        224.77        207.13         4.10 o
   7  -4   8        943.96        907.27        14.46 o
   8  -4   8        357.20        346.88         9.06 o
   9  -4   8         46.37         48.17         3.82 o
  10  -4   8         20.38         25.64         4.05 o
  11  -4   8        126.21        118.33         7.20 o
 -10  -3   8         50.66         59.77         6.52 o
  -9  -3   8        146.39        159.72         5.83 o
  -8  -3   8         37.19         34.47         2.38 o
  -7  -3   8       1047.91       1029.66        18.95 o
  -6  -3   8        703.71        683.54        12.89 o
  -5  -3   8         59.58         66.21         2.36 o
  -4  -3   8        677.77        734.33        11.57 o
  -3  -3   8       1792.81       1659.09        24.87 o
  -2  -3   8         97.24         95.71         3.25 o
  -1  -3   8        518.69        574.31         9.03 o
   0  -3   8       9516.74       9809.06       175.18 o
   1  -3   8        944.45        870.08        15.68 o
   2  -3   8         38.34         42.55         1.32 o
   3  -3   8       1509.43       1526.04        22.84 o
   4  -3   8        641.75        632.75        11.55 o
   5  -3   8          0.12          4.80         1.36 o
   6  -3   8        732.96        767.27        12.20 o
   7  -3   8        753.86        738.54        11.93 o
   8  -3   8         11.60         12.03         2.15 o
   9  -3   8        161.37        152.54         5.41 o
  10  -3   8         37.42         40.94         4.50 o
 -11  -2   8        115.11        122.15         5.51 o
 -10  -2   8         53.45         60.08         4.10 o
  -9  -2   8         55.74         53.00         3.46 o
  -8  -2   8        507.07        535.11        10.81 o
  -7  -2   8        471.71        474.58         9.51 o
  -6  -2   8         11.00         17.48         1.46 o
  -5  -2   8        665.81        639.23        12.47 o
  -4  -2   8        523.45        511.28        11.23 o
  -3  -2   8         89.11        113.75         2.92 o
  -2  -2   8        580.75        593.54         9.38 o
  -1  -2   8       1196.10       1239.64        18.62 o
   0  -2   8        827.45        839.14        12.80 o
   1  -2   8        957.33        950.50        14.45 o
   2  -2   8       2796.70       2821.71        41.65 o
   3  -2   8        340.52        330.31         5.56 o
   4  -2   8         67.93         69.76         1.90 o
   5  -2   8        533.75        524.79         8.66 o
   6  -2   8        105.24        121.43         2.86 o
   7  -2   8        152.67        155.32         3.53 o
   8  -2   8        352.79        342.14         7.44 o
   9  -2   8        163.38        175.03         9.00 o
  10  -2   8         46.13         48.59         5.40 o
 -11  -1   8          0.30          2.57         2.16 o
 -10  -1   8         27.71         31.61         3.01 o
  -9  -1   8        420.15        430.63        11.12 o
  -8  -1   8        416.78        437.18         9.00 o
  -7  -1   8          4.74          7.73         1.73 o
  -6  -1   8       1827.83       1764.63        26.62 o
  -5  -1   8       1081.89       1116.35        17.16 o
  -4  -1   8         28.15         36.03         1.52 o
  -3  -1   8       1729.57       1795.78        26.74 o
  -2  -1   8       1204.89       1166.51        18.47 o
  -1  -1   8        357.43        397.52         6.44 o
   0  -1   8       1934.17       1936.68        28.77 o
   1  -1   8       4263.69       4185.80        61.79 o
   2  -1   8        474.95        438.71         7.12 o
   3  -1   8          7.08          7.88         0.93 o
   4  -1   8        430.07        443.04         7.36 o
   5  -1   8       1542.46       1454.18        22.12 o
   6  -1   8        160.28        144.48         3.30 o
   7  -1   8        637.04        704.82        13.51 o
   8  -1   8        285.74        268.30         7.79 o
   9  -1   8         11.95         18.90         4.05 o
  10  -1   8         12.79         20.25         4.05 o
 -11   0   8          5.19          2.66         2.05 o
 -10   0   8        152.05        153.83         5.70 o
  -9   0   8        287.47        290.44         8.25 o
  -8   0   8        242.53        203.72         6.20 o
  -7   0   8        774.57        758.30        12.15 o
  -6   0   8        268.44        271.33         4.94 o
  -5   0   8          0.80          8.14         0.93 o
  -4   0   8        366.02        375.62         6.29 o
  -3   0   8        411.62        390.97         6.40 o
  -2   0   8        481.57        488.59         8.11 o
  -1   0   8        244.54        254.94         6.95 o
   0   0   8       1880.45       1876.29        33.71 o
   1   0   8        954.68        919.96        14.12 o
   2   0   8        262.99        264.40         4.65 o
   3   0   8       1280.73       1228.80        18.73 o
   4   0   8        640.59        650.35        12.30 o
   5   0   8         32.33         46.45         2.24 o
   6   0   8        447.37        405.32         8.39 o
   7   0   8         52.49         72.07         3.97 o
   8   0   8         13.41         27.59         3.01 o
   9   0   8        130.03        129.13         8.10 o
 -11   1   8          7.02          7.07         2.16 o
 -10   1   8          0.26          0.25         1.73 o
  -9   1   8        165.22        160.83         5.56 o
  -8   1   8        810.67        798.37        14.73 o
  -7   1   8        618.35        617.02        10.12 o
  -6   1   8         14.24         14.70         1.05 o
  -5   1   8       1659.12       1672.99        25.16 o
  -4   1   8       1694.71       1704.53        25.50 o
  -3   1   8        380.16        414.33         6.72 o
  -2   1   8       1472.30       1420.28        21.26 o
  -1   1   8       2403.83       2414.69        41.55 o
   0   1   8        522.68        491.33         9.35 o
   1   1   8        313.34        298.93         6.15 o
   2   1   8       2817.25       2695.40        46.32 o
   3   1   8        116.10        113.21         3.12 o
   4   1   8         94.56         89.63         3.42 o
   5   1   8        393.44        416.26         8.48 o
   6   1   8        211.46        175.89         5.88 o
   7   1   8        150.70        134.96         5.24 o
   8   1   8        305.25        330.72         9.70 o
   9   1   8        165.01        154.08         6.34 o
 -12   2   8        165.43        167.21         6.97 o
 -11   2   8         46.72         61.34         4.10 o
 -10   2   8          4.44          2.85         1.83 o
  -9   2   8        429.08        437.54        17.78 o
  -8   2   8        641.58        627.42        11.87 o
  -7   2   8         41.45         37.91         2.05 o
  -6   2   8        968.78        966.36        15.02 o
  -5   2   8       1455.08       1432.87        21.78 o
  -4   2   8         70.15         69.49         1.88 o
  -3   2   8        292.16        292.07         5.96 o
  -2   2   8        599.36        577.08        10.73 o
  -1   2   8        154.46        148.29         3.64 o
   0   2   8        951.27        887.25        16.11 o
   1   2   8       1455.59       1411.85        24.96 o
   2   2   8         77.65         78.72         2.68 o
   3   2   8        278.05        270.09         6.24 o
   4   2   8        393.02        387.90         8.05 o
   5   2   8        243.27        247.69         7.47 o
   6   2   8         99.87        117.26         4.92 o
   7   2   8        417.98        412.61        15.53 o
   8   2   8         79.56         86.52         4.92 o
 -12   3   8         24.45         36.93         5.17 o
 -11   3   8        112.63        108.10         5.06 o
 -10   3   8         14.88         19.72         2.92 o
  -9   3   8          8.43         12.34         1.63 o
  -8   3   8         53.49         51.00         3.33 o
  -7   3   8       1011.55       1020.56        18.36 o
  -6   3   8        484.00        468.32         7.87 o
  -5   3   8         61.99         56.26         2.24 o
  -4   3   8       1095.45       1092.02        19.49 o
  -3   3   8          2.06          5.58         1.55 o
  -2   3   8        477.42        481.50         9.44 o
  -1   3   8       2112.99       1919.54        33.47 o
   0   3   8       1862.58       1773.09        31.13 o
   1   3   8        156.36        158.53         4.06 o
   2   3   8        575.71        572.71        11.09 o
   3   3   8       1207.99       1169.77        21.31 o
   4   3   8        129.76        108.09         3.62 o
   5   3   8         16.79         16.29         2.70 o
   6   3   8         85.79         92.84         4.95 o
   7   3   8         67.00         64.10         4.29 o
 -12   4   8         23.04         19.53         3.15 o
 -11   4   8        185.03        185.76         6.97 o
 -10   4   8          1.89          7.02         2.08 o
  -9   4   8         22.00         26.45         2.05 o
  -8   4   8        526.63        506.76        10.13 o
  -7   4   8        654.33        648.83        15.27 o
  -6   4   8        156.49        146.79         4.92 o
  -5   4   8       2464.58       2342.75        40.66 o
  -4   4   8        835.31        803.87        14.80 o
  -3   4   8          0.63          0.15         0.99 o
  -2   4   8        401.59        394.35         8.05 o
  -1   4   8        810.82        781.82        14.56 o
   0   4   8         14.93         18.88         1.63 o
   1   4   8        261.46        242.08         5.62 o
   2   4   8        292.89        309.65         6.92 o
   3   4   8        173.89        171.96         4.73 o
   4   4   8         12.84         20.06         2.49 o
   5   4   8        134.21        124.13         5.38 o
   6   4   8         46.66         48.39         3.97 o
 -11   5   8         10.00         15.30         4.05 o
 -10   5   8        113.91        118.48         4.92 o
  -9   5   8         23.21         26.99         2.86 o
  -8   5   8        129.90        125.85         4.92 o
  -7   5   8        162.29        155.54         5.24 o
  -6   5   8        749.43        732.69        17.01 o
  -5   5   8        230.64        222.07         5.18 o
  -4   5   8          5.59          3.60         1.41 o
  -3   5   8         32.69         32.71         2.15 o
  -2   5   8        103.57        103.21         8.42 o
  -1   5   8         69.29         66.81         2.76 o
   0   5   8        941.71        931.10        17.42 o
   1   5   8        567.89        512.97        10.48 o
   2   5   8          8.20          6.66         1.37 o
   3   5   8        212.18        219.10         7.11 o
   4   5   8        655.91        653.06        33.53 o
   5   5   8         84.60         71.96         4.60 o
   6   5   8          9.74          6.52         2.55 o
 -11   6   8         55.86         50.61         3.78 o
 -10   6   8         76.11         84.02         4.29 o
  -9   6   8          7.73         10.49         2.23 o
  -8   6   8         14.30         16.99         4.27 o
  -7   6   8        371.88        368.47         9.85 o
  -6   6   8        184.55        184.45         6.02 o
  -5   6   8        120.60        110.82         4.42 o
  -4   6   8       1265.99       1225.55        22.09 o
  -3   6   8        244.92        248.43         5.94 o
  -2   6   8         75.64         66.62         2.83 o
  -1   6   8        861.56        809.94        15.51 o
   0   6   8        626.76        648.29        12.90 o
   1   6   8        103.17         95.07         3.53 o
   2   6   8        105.83        102.12         6.75 o
   3   6   8        428.53        485.04        13.04 o
   4   6   8        141.68        139.34        11.70 o
   5   6   8         37.08         42.28         3.89 o
 -11   7   8         25.49         27.45         3.18 o
 -10   7   8          0.30          2.47         1.91 o
  -9   7   8         56.69         56.24         3.82 o
  -8   7   8         94.25         89.87         4.29 o
  -7   7   8         34.73         38.17         3.01 o
  -6   7   8         43.27         38.20         3.01 o
  -5   7   8       1037.13        986.37        23.19 o
  -4   7   8        483.41        466.91         9.52 o
  -3   7   8          0.14          0.83         1.19 o
  -2   7   8        258.95        252.78         6.12 o
  -1   7   8        249.53        234.96         7.34 o
   0   7   8          0.00          2.17         1.37 o
   1   7   8        294.78        302.28         9.03 o
   2   7   8        152.15        150.69         6.02 o
   3   7   8          2.22          1.94         2.05 o
 -10   8   8        114.43        112.33         5.41 o
  -9   8   8         96.40        101.04         6.97 o
  -8   8   8         66.12         66.08         3.97 o
  -7   8   8        105.14        101.89         4.60 o
  -6   8   8        577.60        585.51        14.63 o
  -5   8   8        173.81        185.03         6.34 o
  -4   8   8        153.78        142.79         4.31 o
  -3   8   8        247.19        256.91         6.46 o
  -2   8   8         54.34         58.64         4.53 o
  -1   8   8         88.90         82.82         3.47 o
   0   8   8        261.22        255.21         8.07 o
   1   8   8        435.33        463.40        12.68 o
   2   8   8         19.90         24.02         3.37 o
 -10   9   8          6.71          6.75         3.37 o
  -9   9   8          2.19          0.31         2.05 o
  -8   9   8         83.06         79.99         4.60 o
  -7   9   8        162.74        156.83         6.02 o
  -6   9   8         67.94         80.65         4.29 o
  -5   9   8         69.93         70.40         3.97 o
  -4   9   8        441.52        409.91        11.27 o
  -3   9   8        158.05        153.21         4.70 o
  -2   9   8         31.53         24.38         2.38 o
  -1   9   8        209.57        230.55         6.34 o
   0   9   8         62.94         59.57         4.22 o
   1   9   8          6.18         16.53         4.95 o
  -8  10   8        163.60        170.20         6.66 o
  -7  10   8          7.26          6.87         2.37 o
  -6  10   8        122.28        121.09         5.56 o
  -5  10   8        303.57        307.63        12.82 o
  -4  10   8         36.25         42.26         3.65 o
  -3  10   8          0.23         -0.14         2.05 o
  -2  10   8         89.69         88.28         4.00 o
  -1  10   8         46.05         66.51         4.54 o
   1 -14   9          4.14          6.43         2.16 o
   2 -14   9        120.90        122.50         5.62 o
   3 -14   9        249.17        256.93        11.70 o
   4 -14   9         22.81         26.45         2.81 o
   5 -14   9         84.60         76.29         4.29 o
   6 -14   9        350.80        376.10        10.66 o
   7 -14   9          1.75         -0.20         1.73 o
  -1 -13   9         78.31         76.61         4.65 o
   0 -13   9         15.58         15.61         2.49 o
   1 -13   9         78.99         99.26         4.97 o
   2 -13   9        296.10        262.89         6.73 o
   3 -13   9          6.24          9.50         1.69 o
   4 -13   9        185.03        191.98         6.34 o
   5 -13   9        121.36        127.62         5.06 o
   6 -13   9          0.89          2.21         2.92 o
   7 -13   9        253.02        236.04         9.00 o
   8 -13   9        157.15        160.52         6.34 o
  -2 -12   9         31.93         44.91         3.89 o
  -1 -12   9        148.72        163.02         6.38 o
   0 -12   9         44.43         43.83         3.82 o
   1 -12   9         72.39         77.87         4.27 o
   2 -12   9         14.65         18.88         3.37 o
   3 -12   9        614.72        611.73        12.36 o
   4 -12   9        495.87        537.72        14.18 o
   5 -12   9          1.78          1.80         1.59 o
   6 -12   9        245.25        233.05         7.30 o
   7 -12   9        534.00        559.58        14.31 o
   8 -12   9         69.98         83.78         4.42 o
   9 -12   9         65.32         51.34         4.27 o
  -4 -11   9        150.99        158.73         6.27 o
  -3 -11   9         60.05         73.95         4.50 o
  -2 -11   9        176.60        199.67         6.91 o
  -1 -11   9        460.61        429.35        11.53 o
   0 -11   9        239.69        236.18         7.56 o
   1 -11   9         46.88         46.79         2.97 o
   2 -11   9        789.68        800.41        15.30 o
   3 -11   9       1033.35       1028.46        19.21 o
   4 -11   9         34.81         36.57         2.38 o
   5 -11   9        279.31        256.40         7.47 o
   6 -11   9        137.54        130.54         4.95 o
   7 -11   9          9.20         17.25         2.37 o
   8 -11   9        201.77        186.26         8.55 o
   9 -11   9        200.07        202.67         6.98 o
  10 -11   9         76.74         99.46         4.92 o
  -5 -10   9        163.01        167.26         6.48 o
  -4 -10   9        125.99        113.41         5.30 o
  -3 -10   9         83.27         75.01         4.22 o
  -2 -10   9        557.68        570.68        14.41 o
  -1 -10   9         57.61         67.03         3.78 o
   0 -10   9         30.13         49.41         3.24 o
   1 -10   9        149.27        161.42         4.27 o
   2 -10   9         61.30         53.03         3.06 o
   3 -10   9        316.30        302.99         6.90 o
   4 -10   9        314.70        314.65         7.01 o
   5 -10   9        906.15        936.72        21.49 o
   6 -10   9         35.48         43.88         2.86 o
   7 -10   9         99.28         86.75         3.97 o
   8 -10   9        802.29        842.67        19.89 o
   9 -10   9         10.26         15.47         3.15 o
  10 -10   9         22.13         16.71         3.37 o
  -6  -9   9        169.53        186.49         6.81 o
  -5  -9   9          0.73          1.05         1.83 o
  -4  -9   9        132.42        128.49         7.20 o
  -3  -9   9        488.98        492.90        15.30 o
  -2  -9   9         15.81         16.37         2.16 o
  -1  -9   9        285.47        292.17         8.20 o
   0  -9   9        592.19        560.52        10.96 o
   1  -9   9        735.63        721.65        13.74 o
   2  -9   9          6.58          7.64         1.19 o
   3  -9   9       1145.39       1145.05        20.96 o
   4  -9   9       1525.21       1587.32        28.42 o
   5  -9   9        244.68        246.81         5.80 o
   6  -9   9        986.50        914.77        33.77 o
   7  -9   9        254.41        256.84         7.47 o
   8  -9   9         50.21         56.89         4.72 o
   9  -9   9         69.46         54.43         3.46 o
  10  -9   9         48.17         40.85         4.72 o
  -7  -8   9         56.09         62.67         4.32 o
  -6  -8   9          5.61          7.37         2.16 o
  -5  -8   9        196.58        191.70         6.59 o
  -4  -8   9        447.26        462.05        12.17 o
  -3  -8   9        308.89        279.29         8.20 o
  -2  -8   9        201.07        196.00         8.32 o
  -1  -8   9       1221.37       1169.14        27.31 o
   0  -8   9        249.11        243.53         5.51 o
   1  -8   9          0.74          8.40         1.50 o
   2  -8   9        539.63        550.32        10.73 o
   3  -8   9         31.67         33.77         2.11 o
   4  -8   9          8.13         25.92         2.23 o
   5  -8   9        876.88        847.50        15.85 o
   6  -8   9       1454.19       1412.28        38.06 o
   7  -8   9         54.07         62.50         3.33 o
   8  -8   9        121.71        114.87         4.61 o
   9  -8   9        354.70        360.84         9.85 o
  10  -8   9         49.25         50.33         3.46 o
  11  -8   9         52.26         46.56         3.78 o
  -8  -7   9          4.80         10.37         2.25 o
  -7  -7   9          0.48          3.15         2.70 o
  -6  -7   9        201.36        216.16         7.03 o
  -5  -7   9        214.51        209.09        10.80 o
  -4  -7   9         24.33         20.53         2.16 o
  -3  -7   9        749.58        686.94        19.36 o
  -2  -7   9       1435.77       1398.63        31.02 o
  -1  -7   9         73.25         75.33         2.63 o
   0  -7   9        461.01        468.46         9.24 o
   1  -7   9       1289.33       1280.97        22.95 o
   2  -7   9       1787.32       1797.49        31.63 o
   3  -7   9        103.48        113.24         3.78 o
   4  -7   9        902.97        892.04        16.54 o
   5  -7   9       2164.30       2142.51        40.63 o
   6  -7   9          4.69          2.35         1.72 o
   7  -7   9        389.15        342.82         9.06 o
   8  -7   9        229.05        243.10         7.15 o
   9  -7   9         45.11         50.96         3.33 o
  10  -7   9          3.66          2.58         1.73 o
  11  -7   9         86.50         72.37         4.10 o
  -8  -6   9          6.78          3.32         1.91 o
  -7  -6   9         21.02         19.35         2.49 o
  -6  -6   9        341.99        329.91         9.16 o
  -5  -6   9         25.38         29.86         2.58 o
  -4  -6   9        511.76        471.24        11.85 o
  -3  -6   9       2384.64       2372.64        61.07 o
  -2  -6   9        523.07        486.77        10.88 o
  -1  -6   9        279.63        281.50         6.01 o
   0  -6   9       1568.48       1517.23        26.94 o
   1  -6   9        958.92        994.67        18.00 o
   2  -6   9         19.36         35.76         1.78 o
   3  -6   9        405.01        416.57         8.29 o
   4  -6   9        191.85        205.56         5.85 o
   5  -6   9         25.82         33.87         4.27 o
   6  -6   9        822.57        760.40        14.29 o
   7  -6   9        520.92        517.51        12.57 o
   8  -6   9          0.05          0.67         2.92 o
   9  -6   9        182.41        182.35         5.88 o
  10  -6   9        186.92        170.03         5.88 o
  -9  -5   9         11.28         12.26         2.92 o
  -8  -5   9        221.63        212.06         7.87 o
  -7  -5   9         78.73         82.15         4.22 o
  -6  -5   9         41.28         43.95         3.13 o
  -5  -5   9        338.11        343.81         9.16 o
  -4  -5   9        447.02        420.39        10.76 o
  -3  -5   9         42.72         30.16         1.73 o
  -2  -5   9       1239.70       1232.48        21.99 o
  -1  -5   9       1400.18       1347.84        23.91 o
   0  -5   9          3.55          5.61         1.00 o
   1  -5   9        459.72        460.44         9.00 o
   2  -5   9       1665.35       1648.55        29.03 o
   3  -5   9        137.73        154.08         3.79 o
   4  -5   9         90.39        105.14         2.94 o
   5  -5   9       1108.44       1063.75        19.32 o
   6  -5   9       1129.60       1139.86        20.71 o
   7  -5   9         16.51         18.45         1.80 o
   8  -5   9        201.00        190.91         7.87 o
   9  -5   9        215.37        224.93         6.84 o
  10  -5   9         65.47         59.84         5.40 o
  -9  -4   9        158.85        162.92         5.15 o
  -8  -4   9        123.76        146.12         4.55 o
  -7  -4   9         18.74         18.22         1.85 o
  -6  -4   9        368.03        363.43         7.76 o
  -5  -4   9        935.84        908.39        23.49 o
  -4  -4   9          5.43          9.73         0.99 o
  -3  -4   9       1227.44       1194.43        23.02 o
  -2  -4   9       4121.23       4181.80        71.57 o
  -1  -4   9        252.39        258.12         5.42 o
   0  -4   9        218.01        228.57         5.52 o
   1  -4   9       2726.29       2705.64        46.77 o
   2  -4   9        684.66        692.58        12.81 o
   3  -4   9         30.05         32.22         3.99 o
   4  -4   9        377.35        389.41         7.79 o
   5  -4   9       1193.17       1164.49        20.96 o
   6  -4   9         98.42        113.88         3.46 o
   7  -4   9        420.01        405.59         8.40 o
   8  -4   9        138.32        123.68         4.61 o
   9  -4   9          0.03         -0.90         1.80 o
  10  -4   9        109.85        121.03         7.20 o
 -10  -3   9        214.79        229.85         7.75 o
  -9  -3   9        114.33        121.24         5.06 o
  -8  -3   9          7.12         13.58         4.68 o
  -7  -3   9        318.40        324.87         7.22 o
  -6  -3   9        247.27        229.38         5.42 o
  -5  -3   9          3.34          3.00         0.97 o
  -4  -3   9        445.50        465.30         7.74 o
  -3  -3   9        756.75        753.07        11.85 o
  -2  -3   9       1616.07       1620.86        24.30 o
  -1  -3   9       1036.72       1054.95        18.88 o
   0  -3   9       1303.97       1255.33        22.17 o
   1  -3   9        355.56        353.18         7.08 o
   2  -3   9         72.57         68.75         2.31 o
   3  -3   9          7.20         14.57         1.52 o
   4  -3   9        397.33        405.55         8.05 o
   5  -3   9        149.70        157.29         3.88 o
   6  -3   9       1396.27       1382.06        24.60 o
   7  -3   9        633.56        673.68        14.19 o
   8  -3   9          4.57          9.47         1.80 o
 -10  -2   9         68.91         73.82         4.42 o
  -9  -2   9        120.46        121.68         5.06 o
  -8  -2   9        164.97        154.44         5.33 o
  -7  -2   9        318.29        342.13         7.34 o
  -6  -2   9         46.79         36.57         2.69 o
  -5  -2   9        803.33        792.23        12.59 o
  -4  -2   9        877.92        883.10        13.71 o
  -3  -2   9        146.76        126.88         4.93 o
  -2  -2   9       1191.01       1167.34        17.71 o
  -1  -2   9       4910.77       5101.08        78.04 o
   0  -2   9         17.83         10.24         1.03 o
   1  -2   9        588.50        570.96         9.03 o
   2  -2   9       1611.14       1603.16        24.14 o
   3  -2   9        289.05        299.68         5.27 o
   4  -2   9        647.48        630.81        10.17 o
   5  -2   9       1641.91       1640.68        24.87 o
   6  -2   9        576.45        559.65         9.39 o
   7  -2   9          3.11          5.98         1.56 o
   8  -2   9        100.98        115.52         4.92 o
 -11  -1   9         21.69         30.09         3.24 o
 -10  -1   9         40.88         35.46         3.13 o
  -9  -1   9        485.19        481.38        12.08 o
  -8  -1   9        309.13        327.67         7.34 o
  -7  -1   9         76.50         78.52         2.91 o
  -6  -1   9        191.99        214.66         5.20 o
  -5  -1   9        410.78        392.86         6.79 o
  -4  -1   9         30.85         27.05         1.32 o
  -3  -1   9        690.26        725.20        11.35 o
  -2  -1   9       3536.38       3522.94        55.83 o
  -1  -1   9        185.39        204.13         3.71 o
   0  -1   9       1813.16       1849.96        27.58 o
   1  -1   9       2563.19       2515.70        37.29 o
   2  -1   9        289.99        280.82         4.93 o
   3  -1   9          2.16          3.36         1.10 o
   4  -1   9        405.38        398.70         8.05 o
   5  -1   9        365.18        375.31         7.88 o
   6  -1   9         73.57         77.09         2.94 o
   7  -1   9        641.40        630.92        12.38 o
   8  -1   9        160.27        168.30         6.05 o
   9  -1   9          2.02          4.95         3.15 o
 -11   0   9         45.63         39.41         3.46 o
 -10   0   9        316.78        343.75         9.67 o
  -9   0   9         30.91         33.80         6.30 o
  -8   0   9        158.26        146.86         5.06 o
  -7   0   9        286.91        297.17         5.56 o
  -6   0   9        302.23        308.29         5.62 o
  -5   0   9         70.49         73.31         2.01 o
  -4   0   9       1022.34       1002.19        15.41 o
  -3   0   9       1129.23       1113.06        21.58 o
  -2   0   9         81.28         77.91         2.10 o
  -1   0   9       1662.89       1625.76        35.32 o
   0   0   9       3254.53       3224.29        55.10 o
   1   0   9         37.25         34.96         1.72 o
   2   0   9        468.55        438.95         8.57 o
   3   0   9        279.84        299.41        10.43 o
   4   0   9         23.50         24.92         2.90 o
   5   0   9        439.51        421.06         8.57 o
   6   0   9        503.43        509.09        10.30 o
   7   0   9        231.44        214.53         6.84 o
   8   0   9         19.88         25.17         5.40 o
   9   0   9         96.99        108.43         7.65 o
 -11   1   9         35.61         35.25         3.60 o
 -10   1   9         26.39         35.90         3.33 o
  -9   1   9        166.40        162.31         5.70 o
  -8   1   9        647.40        636.87        12.13 o
  -7   1   9        686.47        695.93        11.30 o
  -6   1   9        142.03        130.46         4.47 o
  -5   1   9        994.02        967.55        15.07 o
  -4   1   9        351.97        351.84         6.26 o
  -3   1   9         19.00         19.54         1.46 o
  -2   1   9       1465.74       1461.90        25.55 o
  -1   1   9        822.84        794.14        19.72 o
   0   1   9         34.66         36.60         2.05 o
   1   1   9       1179.72       1104.38        19.84 o
   2   1   9        927.30        920.87        16.89 o
   3   1   9        288.49        250.13         5.63 o
   4   1   9         88.90         89.93         4.12 o
   5   1   9        485.11        500.76        10.13 o
   6   1   9        367.34        369.94        10.18 o
   7   1   9         18.57         26.22         3.60 o
   8   1   9        173.16        171.12         6.52 o
 -11   2   9         18.32         33.70         3.46 o
 -10   2   9         88.94         88.85         4.42 o
  -9   2   9        415.90        441.67        11.29 o
  -8   2   9         41.18         42.81         2.42 o
  -7   2   9         24.60         29.00         1.85 o
  -6   2   9        248.34        250.11         4.77 o
  -5   2   9          1.90          3.09         1.47 o
  -4   2   9        220.77        211.18         4.84 o
  -3   2   9        127.21        122.83         3.28 o
  -2   2   9       1554.86       1500.33        32.45 o
  -1   2   9         19.37         26.64         1.82 o
   0   2   9        848.12        821.13        15.07 o
   1   2   9       2437.56       2289.08        39.80 o
   2   2   9         18.50         28.46         1.89 o
   3   2   9         94.09        113.99         3.54 o
   4   2   9        163.42        139.99         5.93 o
   5   2   9        116.82        128.43         6.07 o
   6   2   9         41.00         43.30         4.95 o
   7   2   9        315.97        327.16         9.70 o
 -11   3   9         62.49         58.72         4.10 o
 -10   3   9         24.75         33.05         3.01 o
  -9   3   9         35.07         34.99         2.31 o
  -8   3   9        192.82        178.85         4.66 o
  -7   3   9        631.02        610.74        14.48 o
  -6   3   9        536.68        536.55        17.38 o
  -5   3   9        315.85        309.22         6.58 o
  -4   3   9        529.66        501.67         9.77 o
  -3   3   9       1133.37       1102.20        19.83 o
  -2   3   9        108.41        101.18         3.20 o
  -1   3   9       1499.33       1406.93        25.13 o
   0   3   9       1140.61       1131.60        20.53 o
   1   3   9         93.92         89.29         3.02 o
   2   3   9        339.97        310.44         6.84 o
   3   3   9        669.86        702.74        13.51 o
   4   3   9        143.84        121.41         6.30 o
   5   3   9        190.07        176.28         6.36 o
   6   3   9        286.22        298.93         9.21 o
   7   3   9         84.71         78.05         4.92 o
 -11   4   9         47.64         50.84         5.85 o
 -10   4   9         18.53         28.47         3.01 o
  -9   4   9        109.19        115.82         8.55 o
  -8   4   9        825.37        781.91        18.30 o
  -7   4   9        141.79        144.65         5.24 o
  -6   4   9          1.76          3.65         1.57 o
  -5   4   9        278.22        265.19         5.87 o
  -4   4   9         67.14         71.77         6.63 o
  -3   4   9         55.08         50.98         2.15 o
  -2   4   9       1523.97       1449.86        25.91 o
  -1   4   9       1468.06       1411.94        25.31 o
   0   4   9          1.49          5.70         1.30 o
   1   4   9        271.12        279.19         6.48 o
   2   4   9        633.87        572.10        11.43 o
   3   4   9         60.62         72.30         3.10 o
   4   4   9         73.04         79.30         4.29 o
   5   4   9         86.73         79.10         4.42 o
   6   4   9         28.33         37.47         3.78 o
 -11   5   9          0.47          4.05         3.15 o
 -10   5   9         76.26         67.18         5.17 o
  -9   5   9        259.20        285.94        10.12 o
  -8   5   9         36.82         44.82         4.72 o
  -7   5   9        225.02        204.67         6.52 o
  -6   5   9        759.72        751.05        17.65 o
  -5   5   9        120.70        104.60         3.55 o
  -4   5   9        264.35        234.47         5.54 o
  -3   5   9        355.76        377.59         7.86 o
  -2   5   9        596.42        570.28        11.35 o
  -1   5   9          9.56         10.02         1.52 o
   0   5   9        659.69        597.61        15.20 o
   1   5   9        609.14        617.24        15.87 o
   2   5   9         39.22         31.07         2.31 o
   3   5   9        206.14        185.06         6.66 o
   4   5   9        158.27        186.81        10.35 o
   5   5   9          6.03          2.44         3.37 o
 -11   6   9        130.98        131.29         5.70 o
 -10   6   9         98.73         99.11         4.92 o
  -9   6   9         16.51         25.44         2.86 o
  -8   6   9        227.63        227.53         7.30 o
  -7   6   9        633.37        592.46        14.63 o
  -6   6   9        273.03        267.82         7.94 o
  -5   6   9         37.37         37.92         3.01 o
  -4   6   9        301.39        271.47         7.82 o
  -3   6   9        148.71        154.52         4.31 o
  -2   6   9         37.15         40.02         2.44 o
  -1   6   9        747.04        692.07        13.69 o
   0   6   9        533.07        516.99        10.82 o
   1   6   9         27.10         38.19         2.68 o
   2   6   9        101.84        120.58         5.18 o
   3   6   9        247.76        240.05         7.94 o
   4   6   9         49.53         62.35         4.42 o
 -10   7   9          0.48          0.00         2.25 o
  -9   7   9        161.25        165.06         6.20 o
  -8   7   9        204.25        203.36         6.98 o
  -7   7   9         11.41         13.76         2.23 o
  -6   7   9        176.17        175.55         6.02 o
  -5   7   9        415.76        410.93        10.95 o
  -4   7   9        100.95         91.78         3.36 o
  -3   7   9         16.93         11.93         2.28 o
  -2   7   9        115.39        131.50         4.21 o
  -1   7   9        302.01        282.40         6.90 o
   0   7   9         19.88         28.64         2.44 o
   1   7   9        198.79        194.78         6.98 o
   2   7   9        203.80        216.44         7.62 o
   3   7   9          0.51          3.15         2.23 o
 -10   8   9        107.14        108.14         5.41 o
  -9   8   9        214.48        224.00         7.79 o
  -8   8   9         36.99         44.96         3.82 o
  -7   8   9         89.00         88.55         4.60 o
  -6   8   9        623.10        620.73        15.58 o
  -5   8   9        120.16        121.11         5.24 o
  -4   8   9          9.66          9.92         2.16 o
  -3   8   9        117.43         99.54         3.84 o
  -2   8   9        105.13        114.11         4.21 o
  -1   8   9          8.21          9.68         1.89 o
   0   8   9        141.31        129.46         5.83 o
   1   8   9        241.09        259.12         8.52 o
  -8   9   9         46.78         52.11         3.97 o
  -7   9   9        137.00        133.74         8.55 o
  -6   9   9         16.68         23.22         2.86 o
  -5   9   9          7.82          5.71         2.05 o
  -4   9   9        110.12        121.03         5.38 o
  -3   9   9        146.44        149.58         4.23 o
  -2   9   9         38.03         31.98         4.02 o
  -1   9   9        201.87        208.02         7.43 o
  -6  10   9        107.70        102.90         7.42 o
  -5  10   9        211.73        189.37         6.98 o
  -4  10   9         46.91         50.39         4.10 o
   2 -14  10        174.60        169.91        10.12 o
   3 -14  10        263.23        258.73        11.70 o
   4 -14  10          5.08         10.49         4.27 o
   5 -14  10        262.44        251.58         7.94 o
   6 -14  10         96.07         91.61         5.17 o
   0 -13  10         13.42         10.98         2.58 o
   1 -13  10        542.97        575.31        15.05 o
   2 -13  10        226.10        232.61         6.27 o
   3 -13  10          3.70          5.25         1.45 o
   4 -13  10        114.27        108.71         4.60 o
   5 -13  10         97.11         97.70         4.42 o
   6 -13  10         21.50         35.69         3.18 o
   7 -13  10          0.50          1.31         1.73 o
   8 -13  10        361.03        410.51        13.27 o
  -2 -12  10         53.24         66.24         4.32 o
  -1 -12  10          0.43          2.70         2.92 o
   0 -12  10         24.66         21.63         2.70 o
   1 -12  10        298.60        288.04        11.47 o
   2 -12  10         59.42         61.64         7.65 o
   3 -12  10        427.56        408.21         8.98 o
   4 -12  10        573.94        596.49        14.63 o
   5 -12  10          2.84          1.08         1.50 o
   6 -12  10        172.91        159.56         5.88 o
   7 -12  10        453.98        493.17        14.18 o
   8 -12  10        129.16        155.68         6.02 o
   9 -12  10         28.16         23.71         3.01 o
  -4 -11  10        217.14        214.37         7.67 o
  -3 -11  10          9.65         13.98         2.49 o
  -2 -11  10         26.83         25.25         3.37 o
  -1 -11  10        456.50        458.02        12.36 o
   0 -11  10        229.41        209.42         7.11 o
   1 -11  10         17.63         16.43         1.83 o
   2 -11  10       1141.50       1147.39        21.37 o
   3 -11  10        370.03        376.85         8.28 o
   4 -11  10         59.13         65.61         2.91 o
   5 -11  10        142.20        147.06         5.24 o
   6 -11  10        212.60        210.61         6.84 o
   7 -11  10        184.85        220.31         7.15 o
   8 -11  10         27.83         20.33         2.55 o
   9 -11  10         59.93         65.27         3.97 o
  -5 -10  10        147.94        167.53         6.70 o
  -4 -10  10         93.71         82.74         4.65 o
  -3 -10  10        204.83        190.13        11.70 o
  -2 -10  10        323.26        310.71         9.29 o
  -1 -10  10        471.45        482.96        12.49 o
   0 -10  10         17.36         27.44         3.60 o
   1 -10  10        247.83        251.15         5.99 o
   2 -10  10        362.23        356.28         7.76 o
   3 -10  10          8.24         16.75         1.63 o
   4 -10  10        463.36        445.41         9.35 o
   5 -10  10        455.83        496.92        12.57 o
   6 -10  10         14.46         14.55         2.05 o
   7 -10  10        301.69        274.22         8.11 o
   8 -10  10        212.05        217.25         6.98 o
   9 -10  10         30.95         43.10         3.33 o
  10 -10  10         37.13         30.10         3.13 o
  -6  -9  10         97.23         93.25         5.07 o
  -5  -9  10         43.95         52.83         3.99 o
  -4  -9  10         56.05         52.30         5.85 o
  -3  -9  10        389.45        361.21        15.30 o
  -2  -9  10         34.04         38.12         2.91 o
  -1  -9  10          9.12         18.33         3.60 o
   0  -9  10       1155.72       1116.43        20.50 o
   1  -9  10        208.84        206.41         5.06 o
   2  -9  10         54.42         63.37         2.63 o
   3  -9  10       1428.47       1395.56        25.20 o
   4  -9  10       1212.55       1227.59        22.52 o
   5  -9  10          9.48         11.04         1.56 o
   6  -9  10        186.29        195.07         9.22 o
   7  -9  10        282.81        278.99         8.11 o
   8  -9  10         82.36         95.71         4.29 o
   9  -9  10          1.13         -0.50         1.41 o
  10  -9  10        144.99        137.10         5.70 o
  -7  -8  10         65.78         62.80         4.32 o
  -6  -8  10          4.42          3.67         2.25 o
  -5  -8  10        185.72        169.55         6.27 o
  -4  -8  10        681.49        704.09        17.11 o
  -3  -8  10        100.09         90.56         4.22 o
  -2  -8  10        200.93        195.47         6.27 o
  -1  -8  10        521.73        491.57         9.83 o
   0  -8  10        602.43        565.60         9.59 o
   1  -8  10        638.17        599.28        11.58 o
   2  -8  10        278.49        291.37         6.40 o
   3  -8  10       1222.58       1204.07        21.91 o
   4  -8  10          0.24          4.01         1.19 o
   5  -8  10        334.29        314.39         7.01 o
   6  -8  10        105.77        120.77         4.61 o
   7  -8  10          0.35          3.60         1.59 o
   8  -8  10         63.37         50.11         4.72 o
   9  -8  10         81.32         73.42         3.97 o
  10  -8  10          8.84         16.54         2.37 o
  -7  -7  10          1.15          0.94         1.83 o
  -6  -7  10        208.07        187.47         6.59 o
  -5  -7  10        383.36        378.22        10.25 o
  -4  -7  10         61.00         46.11         3.24 o
  -3  -7  10        452.55        426.24        11.08 o
  -2  -7  10        673.96        605.08        14.60 o
  -1  -7  10        323.14        313.39         6.69 o
   0  -7  10         64.33         53.43         2.22 o
   1  -7  10       1649.79       1666.40        31.83 o
   2  -7  10         93.06        110.48         3.26 o
   3  -7  10          1.80         -0.81         0.93 o
   4  -7  10       2649.87       2477.65        43.27 o
   5  -7  10        415.48        422.05        12.18 o
   6  -7  10          0.33         -0.93         0.93 o
   7  -7  10        181.43        164.89         5.85 o
   8  -7  10        225.47        225.18         6.84 o
   9  -7  10         76.91         92.51         9.45 o
  10  -7  10        105.24         93.05         4.60 o
  -8  -6  10          0.06          0.56         2.02 o
  -7  -6  10        230.03        239.18         9.45 o
  -6  -6  10        242.17        222.30         7.24 o
  -5  -6  10          0.19          2.88         1.50 o
  -4  -6  10        337.48        338.73         9.29 o
  -3  -6  10       1068.78       1041.27        23.68 o
  -2  -6  10        190.92        205.01         4.79 o
  -1  -6  10         38.58         26.09         1.69 o
   0  -6  10        535.12        511.54         9.93 o
   1  -6  10        256.02        248.12         5.61 o
   2  -6  10        802.12        791.58        14.80 o
   3  -6  10        356.92        353.11         7.44 o
   4  -6  10       1710.95       1628.90        28.94 o
   5  -6  10         25.80         21.61         1.72 o
   6  -6  10        442.88        440.27         9.00 o
   7  -6  10        470.35        485.31        11.93 o
   8  -6  10          1.52          7.95         4.72 o
   9  -6  10         79.11         64.90         3.65 o
  10  -6  10         34.45         35.88         3.18 o
  -9  -5  10          4.50          6.46         3.15 o
  -8  -5  10         90.44         91.97         4.65 o
  -7  -5  10         70.62         63.89         3.89 o
  -6  -5  10          1.52          3.15         1.50 o
  -5  -5  10        341.24        315.02         8.84 o
  -4  -5  10        322.21        345.73         9.16 o
  -3  -5  10         52.16         33.16         1.73 o
  -2  -5  10        921.82        895.56        16.52 o
  -1  -5  10       1418.44       1391.83        24.76 o
   0  -5  10       1173.39       1103.49        20.00 o
   1  -5  10        651.33        612.69        11.68 o
   2  -5  10       1517.85       1535.61        27.29 o
   3  -5  10        709.14        690.78        12.98 o
   4  -5  10        216.45        199.65         4.83 o
   5  -5  10       2342.48       2269.33        39.80 o
   6  -5  10        356.69        359.77         7.70 o
   7  -5  10         11.12          8.94         1.37 o
   8  -5  10         94.59         83.93         4.50 o
   9  -5  10        182.76        172.09         5.88 o
  10  -5  10         26.22         34.64         4.50 o
  -9  -4  10         55.36         44.09         4.50 o
  -8  -4  10        168.12        168.01        11.25 o
  -7  -4  10         16.11         19.94         2.25 o
  -6  -4  10        616.23        621.46        15.05 o
  -5  -4  10        626.18        612.92        14.74 o
  -4  -4  10          2.43          1.52         0.88 o
  -3  -4  10        568.52        573.30        10.97 o
  -2  -4  10       2618.12       2630.72        45.62 o
  -1  -4  10        439.75        428.43         8.46 o
   0  -4  10         17.80         21.66         3.37 o
   1  -4  10        775.58        766.21        14.19 o
   2  -4  10        305.71        318.16         6.79 o
   3  -4  10         13.41         20.03         1.46 o
   4  -4  10       1437.50       1369.31        24.42 o
   5  -4  10        765.67        765.48        14.37 o
   6  -4  10         85.69         79.84         2.94 o
   7  -4  10        364.63        355.92         7.70 o
   8  -4  10        229.62        236.46         7.00 o
   9  -4  10          1.84         -1.35         1.80 o
 -10  -3  10        174.13        183.58         9.00 o
  -9  -3  10        157.28        161.13         7.20 o
  -8  -3  10          1.19          1.99         1.31 o
  -7  -3  10        421.41        456.77         9.42 o
  -6  -3  10         89.88         78.77         2.89 o
  -5  -3  10         18.23         16.87         2.49 o
  -4  -3  10        295.17        297.99         6.27 o
  -3  -3  10        883.62        876.14        16.09 o
  -2  -3  10          2.17          3.77         0.88 o
  -1  -3  10        716.52        743.61        13.67 o
   0  -3  10       1340.28       1285.02        26.85 o
   1  -3  10         10.69         18.93         1.58 o
   2  -3  10        630.28        628.23        11.77 o
   3  -3  10       1900.43       1879.13        32.93 o
   4  -3  10        488.99        499.70         9.76 o
   5  -3  10        312.36        304.30         6.56 o
   6  -3  10        730.81        727.07        13.85 o
   7  -3  10        120.72        124.95         4.61 o
   8  -3  10         23.44         27.89         3.60 o
 -10  -2  10         33.01         49.46         5.17 o
  -9  -2  10          8.20         13.02         3.15 o
  -8  -2  10        177.90        166.75         4.74 o
  -7  -2  10        297.67        304.54         6.82 o
  -6  -2  10         94.49         96.64         3.10 o
  -5  -2  10        872.81        873.28        13.82 o
  -4  -2  10       1226.43       1249.06        19.18 o
  -3  -2  10          1.43          6.64         1.62 o
  -2  -2  10       1485.81       1503.30        26.42 o
  -1  -2  10       1566.67       1594.16        27.98 o
   0  -2  10        306.03        264.51         5.60 o
   1  -2  10        233.29        225.17         4.88 o
   2  -2  10        591.50        617.99        11.67 o
   3  -2  10       1574.35       1515.88        26.76 o
   4  -2  10        237.27        220.76         6.52 o
   5  -2  10       1315.41       1380.01        30.72 o
   6  -2  10        390.17        364.48         9.70 o
   7  -2  10          1.45          2.02         3.82 o
   8  -2  10        111.28        110.23         6.75 o
 -10  -1  10         39.89         33.28         3.13 o
  -9  -1  10        203.26        205.84        10.12 o
  -8  -1  10        198.76        216.45         6.75 o
  -7  -1  10         34.11         34.29         2.12 o
  -6  -1  10        635.96        660.52        10.84 o
  -5  -1  10          3.37          3.10         0.82 o
  -4  -1  10          2.36          5.36         1.11 o
  -3  -1  10       1062.14       1119.07        17.20 o
  -2  -1  10        598.13        610.08        11.43 o
  -1  -1  10        191.29        204.71         4.68 o
   0  -1  10        309.38        309.40         5.30 o
   1  -1  10        539.09        497.85         9.51 o
   2  -1  10         71.37         73.92         2.50 o
   3  -1  10        319.32        355.02         7.34 o
   4  -1  10       1562.76       1478.88        26.33 o
   5  -1  10        482.59        532.58        10.56 o
   6  -1  10          0.80          6.39         2.04 o
   7  -1  10        211.56        184.48         9.00 o
   8  -1  10        166.45        161.98         8.55 o
 -11   0  10        107.02         84.69         4.74 o
 -10   0  10        141.22        162.50         6.15 o
  -9   0  10         37.96         43.03         3.24 o
  -8   0  10          3.46          4.58         1.73 o
  -7   0  10        450.42        452.04         7.92 o
  -6   0  10        313.32        309.26         5.67 o
  -5   0  10        392.28        401.11         6.90 o
  -4   0  10       1282.96       1294.39        19.80 o
  -3   0  10       2522.76       2572.06        67.48 o
  -2   0  10          6.35         21.59         3.82 o
  -1   0  10        584.66        559.39        10.63 o
   0   0  10       3521.59       3477.58        59.61 o
   1   0  10        331.00        304.21         6.49 o
   2   0  10        181.83        175.70         4.32 o
   3   0  10        752.29        785.11        14.63 o
   4   0  10        528.33        483.81         9.70 o
   5   0  10        212.56        187.04         4.84 o
   6   0  10        629.40        663.74        12.99 o
   7   0  10        192.68        173.04         6.36 o
   8   0  10          0.84          0.00         2.70 o
 -11   1  10         96.58        100.88         5.18 o
 -10   1  10         73.19         83.24         4.42 o
  -9   1  10          7.83         12.67         2.16 o
  -8   1  10        365.64        353.79         7.53 o
  -7   1  10        580.49        623.31        10.46 o
  -6   1  10         90.46        100.00         2.61 o
  -5   1  10        437.71        432.76         7.40 o
  -4   1  10        550.57        548.27        10.55 o
  -3   1  10         76.23         62.33         2.39 o
  -2   1  10       1137.75       1162.44        20.78 o
  -1   1  10        985.16        943.17        17.14 o
   0   1  10         89.43         91.37         3.02 o
   1   1  10        334.78        327.19         6.93 o
   2   1  10        153.69        151.33         4.06 o
   3   1  10        118.33        122.33         4.12 o
   4   1  10        214.45        224.08         5.53 o
   5   1  10       1004.01        939.92        17.67 o
   6   1  10        197.77        217.91         7.15 o
   7   1  10          1.17          8.84         2.23 o
 -11   2  10          1.77          3.42         4.27 o
 -10   2  10         57.23         46.58         3.60 o
  -9   2  10        344.46        373.83        25.65 o
  -8   2  10        171.73        178.52         4.66 o
  -7   2  10         59.76         52.50         3.01 o
  -6   2  10        641.96        653.67        12.55 o
  -5   2  10          4.00          5.17         1.11 o
  -4   2  10        180.94        172.97         4.32 o
  -3   2  10       2331.53       2263.20        39.35 o
  -2   2  10       1201.78       1128.55        20.26 o
  -1   2  10        111.91        103.50         3.20 o
   0   2  10       1044.86        993.50        18.19 o
   1   2  10       1694.59       1694.80        30.07 o
   2   2  10        139.79        121.80         3.64 o
   3   2  10        123.50        114.30         3.64 o
   4   2  10        394.32        412.45         8.83 o
   5   2  10        142.00        131.24         5.38 o
   6   2  10         13.72         12.82         2.70 o
   7   2  10        171.94        198.11         7.15 o
 -11   3  10         46.50         41.84         5.85 o
 -10   3  10        127.51        122.83         7.65 o
  -9   3  10         76.32         78.30         4.10 o
  -8   3  10         54.68         59.39         3.50 o
  -7   3  10        978.80        924.12        21.00 o
  -6   3  10        249.16        251.14         5.88 o
  -5   3  10         52.17         57.03         3.53 o
  -4   3  10       1011.35        965.26        17.66 o
  -3   3  10       1503.56       1441.46        25.73 o
  -2   3  10          0.07          1.09         1.76 o
  -1   3  10        444.64        408.31         8.49 o
   0   3  10        434.61        439.33         9.09 o
   1   3  10        242.39        236.09         5.72 o
   2   3  10         50.42         53.78         3.97 o
   3   3  10        127.02        118.17         3.88 o
   4   3  10        105.42        109.53         6.52 o
   5   3  10        117.87        131.50         5.56 o
   6   3  10        177.39        174.03         6.66 o
 -11   4  10         39.54         41.39         5.40 o
 -10   4  10         12.61         20.33         2.86 o
  -9   4  10        132.45        128.63         5.24 o
  -8   4  10        441.79        439.89        11.61 o
  -7   4  10        161.54        167.71         5.88 o
  -6   4  10        110.12        104.71         5.40 o
  -5   4  10         88.79         89.00         3.00 o
  -4   4  10        349.31        335.47         7.91 o
  -3   4  10          9.17         10.43         1.37 o
  -2   4  10        651.54        639.30        16.62 o
  -1   4  10        227.98        197.03         5.10 o
   0   4  10         33.47         26.97         2.15 o
   1   4  10        180.58        182.15         5.02 o
   2   4  10        405.69        385.81         8.48 o
   3   4  10         11.38          9.37         1.82 o
   4   4  10         82.02         79.09         4.60 o
   5   4  10        215.46        234.09         7.94 o
 -10   5  10         79.02         68.67         4.29 o
  -9   5  10        151.50        168.87         6.52 o
  -8   5  10        136.89        132.19         5.24 o
  -7   5  10         27.34         23.88         2.55 o
  -6   5  10        553.56        525.38        13.18 o
  -5   5  10        166.10        170.41         4.57 o
  -4   5  10         59.46         59.65         2.68 o
  -3   5  10        803.99        756.26        14.46 o
  -2   5  10        501.63        498.45        10.87 o
  -1   5  10         18.93         17.66         1.89 o
   0   5  10        183.07        154.43         5.07 o
   1   5  10        611.49        625.36        12.56 o
   2   5  10         58.64         57.91         3.10 o
   3   5  10        159.45        172.31         6.52 o
   4   5  10        143.90        142.05         6.02 o
 -10   6  10         76.77         70.52         4.42 o
  -9   6  10         10.22         17.80         2.55 o
  -8   6  10          0.39          1.43         1.73 o
  -7   6  10        380.56        361.32        10.17 o
  -6   6  10        128.96        126.08         5.06 o
  -5   6  10         23.40         32.93         7.65 o
  -4   6  10        381.70        367.02         7.96 o
  -3   6  10        403.74        369.23         8.03 o
  -2   6  10          5.94         14.02         1.89 o
  -1   6  10        444.79        454.51         9.78 o
   0   6  10        289.06        273.89         6.74 o
   1   6  10          3.32          2.87         1.52 o
   2   6  10         57.45         60.27         4.10 o
   3   6  10         24.20         32.60         6.07 o
  -9   7  10         85.58         80.78         4.60 o
  -8   7  10        368.01        385.04        10.80 o
  -7   7  10        140.82        150.62         5.88 o
  -6   7  10        102.19         90.62         4.42 o
  -5   7  10        217.15        211.82         6.98 o
  -4   7  10        105.56        108.40         4.13 o
  -3   7  10         42.52         43.47         2.57 o
  -2   7  10        235.02        204.69         5.60 o
  -1   7  10        227.68        254.02         7.16 o
   0   7  10          1.97          9.95         1.78 o
   1   7  10        174.51        169.84        11.47 o
   2   7  10         92.10        101.15         5.38 o
  -9   8  10        105.40        121.92         6.30 o
  -8   8  10         47.15         54.78         4.14 o
  -7   8  10         11.60         17.59         2.81 o
  -6   8  10        116.33        105.95         5.06 o
  -5   8  10         95.19         90.43         7.42 o
  -4   8  10         37.42         42.97         3.65 o
  -3   8  10        241.03        243.58         6.20 o
  -2   8  10         37.34         31.32         2.65 o
  -1   8  10         10.90          3.29         1.72 o
   0   8  10        184.37        213.41         7.62 o
  -7   9  10        101.54         99.40         6.75 o
  -6   9  10          0.71          1.63         2.05 o
  -5   9  10         16.99         10.91         2.49 o
  -4   9  10        136.17        156.16        17.77 o
  -3   9  10         47.20         52.81         4.10 o
   4 -14  11          2.11          6.52         1.91 o
   0 -13  11         62.05         59.20         4.32 o
   1 -13  11        397.43        396.20        11.53 o
   2 -13  11        210.05        223.37         6.16 o
   3 -13  11          1.60          3.56         2.02 o
   4 -13  11         57.66         52.48         3.82 o
   5 -13  11        375.48        385.61        10.66 o
   6 -13  11         62.76         79.72         4.42 o
   7 -13  11        170.67        158.99         6.20 o
  -2 -12  11         56.14         56.10         4.08 o
  -1 -12  11          3.51          3.47         2.16 o
   0 -12  11        331.25        330.41         9.93 o
   1 -12  11        444.97        451.08        12.36 o
   2 -12  11         19.44         17.10         2.58 o
   3 -12  11        308.15        301.31         7.24 o
   4 -12  11        224.73        231.50         7.30 o
   5 -12  11        136.00        147.54         5.56 o
   6 -12  11        152.79        138.97         5.56 o
   7 -12  11         32.65         45.36         3.65 o
   8 -12  11          0.68         -0.08         1.73 o
  -3 -11  11         33.27         38.96         4.95 o
  -2 -11  11         33.10         39.40         3.57 o
  -1 -11  11        273.67        291.11        12.15 o
   0 -11  11         40.48         37.46         3.24 o
   1 -11  11        133.43        129.56         5.30 o
   2 -11  11        241.92        236.26         6.69 o
   3 -11  11        316.12        333.00         7.60 o
   4 -11  11          2.47          2.13         1.25 o
   5 -11  11         24.29         32.52         3.37 o
   6 -11  11        501.35        510.54        13.20 o
   7 -11  11         24.57         18.40         3.37 o
   8 -11  11         89.55         78.39         4.29 o
   9 -11  11        273.82        273.22         8.57 o
  -4 -10  11         37.64         38.37         5.85 o
  -3 -10  11         62.17         62.42         4.32 o
  -2 -10  11        239.92        223.30         7.35 o
  -1 -10  11         99.51         83.48         4.32 o
   0 -10  11        105.83         93.91         4.32 o
   1 -10  11        283.82        297.38         8.47 o
   2 -10  11        663.46        701.30        13.74 o
   3 -10  11          8.67          6.54         1.37 o
   4 -10  11        745.55        702.55        13.85 o
   5 -10  11        347.98        382.70        10.80 o
   6 -10  11         76.10         78.91         3.97 o
   7 -10  11        160.31        126.04         5.06 o
   8 -10  11         46.80         39.76         3.13 o
   9 -10  11         99.58        128.00        13.27 o
  -5  -9  11         67.11         66.99         4.32 o
  -4  -9  11         66.24         70.28         4.32 o
  -3  -9  11        267.26        240.83         7.67 o
  -2  -9  11         41.67         41.41         4.50 o
  -1  -9  11         73.22         81.71         3.99 o
   0  -9  11        501.46        507.30        10.35 o
   1  -9  11         36.14         35.73         2.48 o
   2  -9  11          0.36          2.66         1.28 o
   3  -9  11        802.92        766.84        14.71 o
   4  -9  11        293.00        280.16         6.48 o
   5  -9  11          4.14         10.24         1.61 o
   6  -9  11        206.74        197.86         6.20 o
   7  -9  11        330.08        309.96         8.75 o
   8  -9  11         11.04         24.30         4.95 o
   9  -9  11        222.12        207.01         8.10 o
  -6  -8  11          0.25          4.18         2.47 o
  -5  -8  11        315.54        305.73         9.08 o
  -4  -8  11        447.97        466.00        12.49 o
  -3  -8  11        104.09         97.48         4.54 o
  -2  -8  11        144.74        142.36         5.30 o
  -1  -8  11        726.75        724.56        13.91 o
   0  -8  11        215.03        181.28         4.64 o
   1  -8  11        290.91        277.06         6.37 o
   2  -8  11        845.05        832.96        15.66 o
   3  -8  11       1085.60       1069.35        19.82 o
   4  -8  11         82.29         66.73         2.76 o
   5  -8  11        416.13        403.69         8.57 o
   6  -8  11        540.22        551.28        13.52 o
   7  -8  11          1.19          2.75         3.60 o
   8  -8  11        158.79        131.89         6.07 o
   9  -8  11        295.77        278.73         8.43 o
  -7  -7  11         10.56          8.10         2.25 o
  -6  -7  11        153.37        141.31         7.87 o
  -5  -7  11        667.30        689.88        17.11 o
  -4  -7  11         66.17         61.94         3.66 o
  -3  -7  11         93.87        106.91         4.54 o
  -2  -7  11        539.43        500.42        10.19 o
  -1  -7  11        134.60        134.39         3.74 o
   0  -7  11        444.51        444.06         7.68 o
   1  -7  11        564.24        532.17        10.54 o
   2  -7  11        479.32        474.42         9.59 o
   3  -7  11         32.68         37.79         2.22 o
   4  -7  11        573.29        555.94        11.08 o
   5  -7  11        378.86        388.31         8.29 o
   6  -7  11          0.08          0.61         1.42 o
   7  -7  11        338.21        320.86         8.91 o
   8  -7  11        201.40        187.07         6.20 o
   9  -7  11         11.85         23.88         2.55 o
  -8  -6  11          1.34          2.21         1.91 o
  -7  -6  11        155.76        156.12         6.05 o
  -6  -6  11        137.65        123.60         5.85 o
  -5  -6  11          1.38          0.99         1.50 o
  -4  -6  11        313.14        316.60         9.90 o
  -3  -6  11        607.03        577.86        14.10 o
  -2  -6  11        134.98        135.68         6.00 o
  -1  -6  11        767.35        768.18        18.94 o
   0  -6  11       1045.41       1047.20        19.12 o
   1  -6  11          3.40          8.59         1.50 o
   2  -6  11        390.19        402.44         8.29 o
   3  -6  11       1761.49       1741.17        31.01 o
   4  -6  11        503.97        487.52         9.78 o
   5  -6  11          0.84          1.64         1.11 o
   6  -6  11        439.23        433.19         9.00 o
   7  -6  11        297.23        310.95         8.59 o
   8  -6  11          2.83          4.50         1.59 o
   9  -6  11        117.81        103.81         4.60 o
  -8  -5  11         65.91         64.24         3.99 o
  -7  -5  11        138.72        154.84         5.73 o
  -6  -5  11          0.59          1.08         1.50 o
  -5  -5  11        298.52        260.94         7.75 o
  -4  -5  11       1278.01       1306.29        29.25 o
  -3  -5  11         68.14         61.31         2.41 o
  -2  -5  11        223.93        247.23         5.68 o
  -1  -5  11       1373.32       1316.62        23.72 o
   0  -5  11         12.67         18.97         2.74 o
   1  -5  11        320.62        327.89         6.99 o
   2  -5  11       1603.26       1593.02        28.51 o
   3  -5  11       1374.54       1384.83        24.85 o
   4  -5  11         11.10         10.94         1.73 o
   5  -5  11        524.21        498.36        10.11 o
   6  -5  11        483.37        480.15         9.85 o
   7  -5  11         45.71         51.75         2.57 o
   8  -5  11        122.44        126.54         4.77 o
   9  -5  11        107.54        102.13         6.30 o
  -9  -4  11        124.72        132.73         7.20 o
  -8  -4  11         17.62         17.11         2.49 o
  -7  -4  11         52.28         43.42         3.24 o
  -6  -4  11        445.61        463.14        11.85 o
  -5  -4  11        225.29        218.66         6.59 o
  -4  -4  11         57.25         60.85         2.53 o
  -3  -4  11        831.73        902.82        16.68 o
  -2  -4  11       1104.86        999.01        18.25 o
  -1  -4  11        201.18        210.84         4.79 o
   0  -4  11        702.38        728.23        13.67 o
   1  -4  11        155.59        141.61         4.54 o
   2  -4  11        688.09        693.09        13.15 o
   3  -4  11        293.66        297.58         6.56 o
   4  -4  11       1048.50       1056.54        19.30 o
   5  -4  11        382.31        366.09         7.86 o
   6  -4  11          7.02          7.26         1.39 o
   7  -4  11        180.42        169.10         5.70 o
   8  -4  11        197.65        206.53         9.00 o
  -9  -3  11         17.61         21.60         3.60 o
  -8  -3  11         69.14         60.05         3.57 o
  -7  -3  11        197.29        211.54         6.79 o
  -6  -3  11        218.14        219.42         6.59 o
  -5  -3  11         30.65         23.88         1.78 o
  -4  -3  11        515.79        474.31         9.40 o
  -3  -3  11       2274.14       2366.77        41.17 o
  -2  -3  11        240.96        203.75         5.70 o
  -1  -3  11        514.11        527.14        10.48 o
   0  -3  11       1006.80       1055.09        16.36 o
   1  -3  11        158.97        145.02         3.77 o
   2  -3  11        696.02        669.53        12.71 o
   3  -3  11       2869.26       2816.30        50.10 o
   4  -3  11        321.46        310.39         6.82 o
   5  -3  11         51.59         45.19         3.01 o
   6  -3  11        298.99        293.54         8.25 o
   7  -3  11        527.33        514.13        16.20 o
   8  -3  11          6.00          7.20         2.70 o
 -10  -2  11         59.78         91.33         6.30 o
  -9  -2  11          0.29          4.05         2.25 o
  -8  -2  11        133.20        124.37         5.17 o
  -7  -2  11         89.72         90.77         4.10 o
  -6  -2  11         29.80         34.09         3.60 o
  -5  -2  11        459.38        450.96         9.04 o
  -4  -2  11        726.50        741.44        13.93 o
  -3  -2  11          1.10          3.77         1.23 o
  -2  -2  11       1031.70       1116.18        31.09 o
  -1  -2  11       2068.38       2075.44        36.23 o
   0  -2  11         49.76         52.22         1.91 o
   1  -2  11        309.93        336.89        11.25 o
   2  -2  11       1354.32       1305.84        29.13 o
   3  -2  11        605.71        624.35        14.95 o
   4  -2  11         75.18         81.36         5.40 o
   5  -2  11        401.08        399.24        10.49 o
   6  -2  11        295.39        313.60         8.75 o
   7  -2  11          2.10          0.00         3.15 o
   8  -2  11        117.83        112.48         7.20 o
 -10  -1  11         24.19         22.01         2.91 o
  -9  -1  11        200.38        222.97         7.11 o
  -8  -1  11         17.69         15.63         2.16 o
  -7  -1  11        248.54        215.80         5.98 o
  -6  -1  11        557.23        606.42        10.10 o
  -5  -1  11        648.68        627.04        10.33 o
  -4  -1  11          1.43          1.46         0.86 o
  -3  -1  11        834.60        880.04        24.39 o
  -2  -1  11       2933.00       2837.22        78.69 o
  -1  -1  11         97.08         93.74         3.78 o
   0  -1  11       1004.01       1021.79        23.07 o
   1  -1  11        645.42        662.43        15.75 o
   2  -1  11        132.16        122.48         4.61 o
   3  -1  11        365.28        342.53         9.06 o
   4  -1  11        647.79        649.52        15.59 o
   5  -1  11         62.05         53.92         3.33 o
   6  -1  11          0.07          0.67         2.92 o
   7  -1  11        196.15        212.83         9.90 o
   8  -1  11         73.68         65.24         5.85 o
 -10   0  11        169.01        186.19         6.79 o
  -9   0  11        102.95        122.83         5.18 o
  -8   0  11         40.47         45.84         3.13 o
  -7   0  11        478.18        484.56         8.48 o
  -6   0  11        179.50        180.43         3.97 o
  -5   0  11         10.03          8.87         1.05 o
  -4   0  11        895.97        869.28        16.10 o
  -3   0  11        574.02        596.41        14.43 o
  -2   0  11        203.42        176.41         4.29 o
  -1   0  11        744.00        718.19        13.40 o
   0   0  11        499.36        538.48        10.47 o
   1   0  11         96.93         80.16         2.76 o
   2   0  11        270.87        269.76         6.06 o
   3   0  11        968.91        945.78        17.49 o
   4   0  11        323.27        333.90         9.06 o
   5   0  11         42.20         44.99         3.01 o
   6   0  11        217.69        206.94         6.66 o
   7   0  11         93.81        102.58         7.20 o
 -10   1  11         75.21        103.21         4.95 o
  -9   1  11         50.49         58.48         7.20 o
  -8   1  11        466.06        463.32         9.43 o
  -7   1  11          5.14          6.94         2.47 o
  -6   1  11        125.41        130.93         3.88 o
  -5   1  11        326.26        343.15         7.43 o
  -4   1  11        786.86        746.03        14.10 o
  -3   1  11          0.00          0.53         0.97 o
  -2   1  11        389.20        403.31         8.21 o
  -1   1  11       1246.95       1201.25        21.64 o
   0   1  11          7.67         10.52         2.80 o
   1   1  11        360.73        413.47         8.57 o
   2   1  11        355.50        312.59         6.93 o
   3   1  11        164.58        175.95         4.68 o
   4   1  11         84.45         88.56         6.03 o
   5   1  11        316.82        317.29         7.35 o
   6   1  11        150.92        135.43         8.10 o
   7   1  11          4.54          1.80         3.15 o
 -10   2  11         79.01         67.94         6.75 o
  -9   2  11        274.51        289.34        12.15 o
  -8   2  11        102.38        103.28         4.45 o
  -7   2  11        226.53        210.76         9.22 o
  -6   2  11        113.27        116.26         3.64 o
  -5   2  11        549.45        523.09        10.47 o
  -4   2  11          5.25         10.65         2.83 o
  -3   2  11        933.16        893.51        16.53 o
  -2   2  11       1021.86       1010.22        18.43 o
  -1   2  11        202.90        175.89         4.97 o
   0   2  11        205.10        184.95         4.84 o
   1   2  11        720.54        788.80        15.07 o
   2   2  11        150.58        127.15         3.90 o
   3   2  11        401.84        374.60         8.22 o
   4   2  11        585.95        612.88        17.16 o
   5   2  11         46.89         49.87         3.65 o
   6   2  11         10.36         13.76         2.55 o
 -10   3  11        250.80        238.48        11.25 o
  -9   3  11         43.45         56.17         3.78 o
  -8   3  11         66.49         84.06         4.29 o
  -7   3  11        295.65        294.41         8.43 o
  -6   3  11         62.24         70.02         2.94 o
  -5   3  11         23.90         25.78         3.95 o
  -4   3  11        851.83        818.78        15.32 o
  -3   3  11        648.78        634.94        12.66 o
  -2   3  11         11.87         15.19         1.63 o
  -1   3  11        200.08        208.37         5.20 o
   0   3  11        527.29        490.66        10.05 o
   1   3  11         13.99         23.62         2.60 o
   2   3  11        272.16        303.48         7.10 o
   3   3  11        172.17        146.54         4.50 o
   4   3  11         12.83         19.79         2.69 o
   5   3  11         22.15         32.65         3.37 o
 -10   4  11         66.26         68.84         4.29 o
  -9   4  11         68.88         68.44         4.10 o
  -8   4  11        494.17        501.58        12.89 o
  -7   4  11         86.50         85.12         4.14 o
  -6   4  11         67.89         59.80         4.95 o
  -5   4  11        250.51        267.99         6.22 o
  -4   4  11        136.77        118.73         3.62 o
  -3   4  11         75.41         60.23         2.68 o
  -2   4  11        475.19        453.30         9.35 o
  -1   4  11        503.35        508.99        10.48 o
   0   4  11          0.25          1.80         1.37 o
   1   4  11        455.72        427.51         9.18 o
   2   4  11        246.46        281.47         6.92 o
   3   4  11          4.51          1.57         1.91 o
   4   4  11        123.24        107.70         5.24 o
 -10   5  11         31.87         30.76         3.33 o
  -9   5  11        211.34        208.47         7.15 o
  -8   5  11         49.55         49.53         3.82 o
  -7   5  11        114.87        130.09         5.24 o
  -6   5  11        231.81        216.55         6.98 o
  -5   5  11         92.72         99.14         3.64 o
  -4   5  11         35.85         37.02         2.42 o
  -3   5  11        314.63        298.49         6.82 o
  -2   5  11        280.96        274.64         6.66 o
  -1   5  11          2.03          1.75         1.37 o
   0   5  11        261.93        260.50         6.48 o
   1   5  11        250.88        240.05         6.32 o
   2   5  11         34.49         38.27         2.79 o
   3   5  11         84.10         90.61         8.32 o
  -9   6  11         27.89         36.86         3.65 o
  -8   6  11        169.86        176.36         6.52 o
  -7   6  11        189.43        181.31         6.52 o
  -6   6  11         15.60         16.90         2.37 o
  -5   6  11         61.87         52.07         4.50 o
  -4   6  11        124.42        122.25         4.05 o
  -3   6  11         74.04         73.21         3.20 o
  -2   6  11          0.45          0.58         1.37 o
  -1   6  11        245.27        248.38         6.48 o
   0   6  11        151.12        162.51         5.10 o
   1   6  11         16.03         20.81         2.89 o
   2   6  11         82.51         83.14         4.74 o
  -8   7  11        222.02        229.34         7.79 o
  -7   7  11          2.24          1.57         1.91 o
  -6   7  11         63.32         60.74         3.97 o
  -5   7  11        231.75        222.80        17.32 o
  -4   7  11         67.17         70.29         4.05 o
  -3   7  11          1.69          3.86         2.08 o
  -2   7  11        112.66        118.18         4.29 o
  -1   7  11        218.12        231.04         6.38 o
   0   7  11          8.72          7.75         1.89 o
  -7   8  11         25.10         22.55         3.01 o
  -6   8  11         58.14         57.04         4.10 o
  -5   8  11         71.71         68.67         4.29 o
  -4   8  11         62.00         51.08         3.97 o
  -3   8  11        157.23        164.38         9.40 o
  -2   8  11         52.18         57.41         3.56 o
   1 -13  12        146.11        142.19         6.27 o
   2 -13  12        154.51        169.18         6.59 o
   3 -13  12          0.23         -0.25         1.85 o
   4 -13  12        135.94        129.03         5.38 o
   5 -13  12        223.95        253.90         8.07 o
   6 -13  12          0.25          1.57         2.47 o
  -1 -12  12          7.10         10.50         4.95 o
   0 -12  12        481.91        484.36        13.13 o
   1 -12  12        204.51        219.65         7.56 o
   2 -12  12          7.42          8.19         2.37 o
   3 -12  12        231.04        231.46         6.83 o
   4 -12  12        189.75        194.79         6.52 o
   5 -12  12          2.85          1.72         3.37 o
   6 -12  12        148.41        135.19         5.56 o
   7 -12  12        109.51        108.62         6.97 o
  -3 -11  12         35.43         29.99         9.00 o
  -2 -11  12         73.35         58.52         4.32 o
  -1 -11  12        218.41        223.27         7.67 o
   0 -11  12        211.69        195.42         6.91 o
   1 -11  12         21.67         19.87         2.58 o
   2 -11  12        313.60        311.22         7.41 o
   3 -11  12        245.65        241.75         6.19 o
   4 -11  12          8.38          3.09         1.31 o
   5 -11  12        382.68        375.10        10.34 o
   6 -11  12         61.64         66.50         3.65 o
   7 -11  12          7.31         13.84         2.37 o
   8 -11  12        225.70        217.65         7.47 o
  -4 -10  12          2.37          1.70         1.91 o
  -3 -10  12         35.47         37.74         3.57 o
  -2 -10  12        300.21        298.68         9.29 o
  -1 -10  12         27.23         26.90         3.60 o
   0 -10  12         38.30         39.01         6.07 o
   1 -10  12        852.71        816.25        15.73 o
   2 -10  12        664.34        683.81        13.48 o
   3 -10  12         25.11         30.24         2.67 o
   4 -10  12        412.37        401.13         8.90 o
   5 -10  12        185.69        203.69         6.52 o
   6 -10  12         33.22         34.74         2.86 o
   7 -10  12         92.34         71.99         3.97 o
   8 -10  12        562.83        565.70        14.48 o
  -5  -9  12         28.34         42.23         3.66 o
  -4  -9  12         50.15         62.84         4.27 o
  -3  -9  12         56.57         49.42         3.66 o
  -2  -9  12         63.71         61.70         3.89 o
  -1  -9  12        436.16        404.79        11.08 o
   0  -9  12        395.89        389.41         8.52 o
   1  -9  12        572.33        547.50        11.13 o
   2  -9  12        197.61        199.15         5.25 o
   3  -9  12        626.96        613.92        12.36 o
   4  -9  12        425.10        429.42         9.16 o
   5  -9  12          0.22          3.58         2.54 o
   6  -9  12        168.23        162.90         5.73 o
   7  -9  12        138.91        124.98         4.92 o
   8  -9  12         16.28         30.65         3.18 o
   9  -9  12        229.49        231.21         7.62 o
  -6  -8  12          1.44         10.77         2.49 o
  -5  -8  12        170.32        163.96         6.97 o
  -4  -8  12        277.89        283.66         8.76 o
  -3  -8  12          2.81          0.45         1.50 o
  -2  -8  12         98.63         88.23         4.32 o
  -1  -8  12        994.40        997.33        18.58 o
   0  -8  12         79.51         62.38         2.68 o
   1  -8  12          1.39          4.54         1.26 o
   2  -8  12       1572.23       1514.00        27.27 o
   3  -8  12        520.18        518.88        10.64 o
   4  -8  12          6.37          8.69         1.52 o
   5  -8  12        461.78        453.72         9.59 o
   6  -8  12        133.98        133.11         7.20 o
   7  -8  12         14.27         16.00         2.23 o
   8  -8  12        176.32        154.45         5.88 o
   9  -8  12        403.24        432.37        11.76 o
  -7  -7  12          4.53          7.09         2.31 o
  -6  -7  12        256.80        253.11         8.11 o
  -5  -7  12        497.17        494.71        13.07 o
  -4  -7  12         32.43         42.06         3.24 o
  -3  -7  12         55.79         79.46         3.89 o
  -2  -7  12        202.39        191.66         4.96 o
  -1  -7  12         65.40         66.78         2.91 o
   0  -7  12        278.30        292.53         6.53 o
   1  -7  12        382.64        368.05         7.84 o
   2  -7  12        673.99        695.98        13.41 o
   3  -7  12        107.26        109.15         3.53 o
   4  -7  12        877.68        867.76        16.44 o
   5  -7  12        567.08        583.27        11.68 o
   6  -7  12          6.33          4.87         1.37 o
   7  -7  12        190.89        169.88         5.73 o
   8  -7  12        165.32        159.81         5.73 o
   9  -7  12         20.50         35.35         3.18 o
  -7  -6  12        185.82        187.92         6.91 o
  -6  -6  12         30.33         37.98         3.46 o
  -5  -6  12         17.46         19.52         2.58 o
  -4  -6  12        310.51        318.53         9.16 o
  -3  -6  12        408.55        384.72        10.25 o
  -2  -6  12         14.33         11.74         1.50 o
  -1  -6  12        740.94        700.32        16.42 o
   0  -6  12       1447.73       1451.27        26.14 o
   1  -6  12        925.14        869.95        16.35 o
   2  -6  12         73.80         68.46         2.74 o
   3  -6  12       1713.30       1707.33        30.49 o
   4  -6  12        774.64        726.82        14.02 o
   5  -6  12         45.17         32.39         2.22 o
   6  -6  12        306.59        300.84         6.99 o
   7  -6  12        243.29        227.04         7.00 o
   8  -6  12         31.85         39.19         3.18 o
   9  -6  12        139.75        135.88         7.65 o
  -8  -5  12        189.79        176.48         6.59 o
  -7  -5  12        252.54        272.62         8.32 o
  -6  -5  12         10.21         16.49         3.60 o
  -5  -5  12        445.99        416.45        11.08 o
  -4  -5  12       1292.84       1294.84        29.07 o
  -3  -5  12          9.65         17.03         3.27 o
  -2  -5  12        358.63        363.75         7.74 o
  -1  -5  12        294.59        300.82         6.63 o
   0  -5  12        495.14        484.36        11.37 o
   1  -5  12         50.71         59.08         3.47 o
   2  -5  12       1257.70       1209.36        21.98 o
   3  -5  12        717.22        709.44        13.67 o
   4  -5  12         32.70         30.94         2.10 o
   5  -5  12        314.93        290.57         6.63 o
   6  -5  12        121.32        134.99         4.11 o
   7  -5  12          8.08          8.71         2.05 o
   8  -5  12        146.58        145.78         7.65 o
   9  -5  12        118.57        123.28         7.20 o
  -8  -4  12         76.51         80.88         5.85 o
  -7  -4  12         27.41         24.56         3.15 o
  -6  -4  12        258.45        257.56         7.88 o
  -5  -4  12        423.14        424.00        11.08 o
  -4  -4  12         18.11         27.75         2.00 o
  -3  -4  12        583.32        665.81        12.70 o
  -2  -4  12        576.85        543.81        10.61 o
  -1  -4  12         36.26         34.52         2.57 o
   0  -4  12        338.76        348.32         7.30 o
   1  -4  12       2358.04       2309.68        48.45 o
   2  -4  12        298.78        302.55         6.72 o
   3  -4  12        119.75        128.99         3.68 o
   4  -4  12        629.39        632.75        12.36 o
   5  -4  12        153.91        154.03         7.87 o
   6  -4  12         14.66         12.06         2.05 o
   7  -4  12        387.66        409.17        11.12 o
   8  -4  12        144.72        138.58         7.20 o
  -9  -3  12         25.09         33.74         4.05 o
  -8  -3  12         55.15         50.39         4.27 o
  -7  -3  12        422.27        415.58        11.08 o
  -6  -3  12        587.81        604.15        14.73 o
  -5  -3  12          0.59          7.10         1.72 o
  -4  -3  12        664.05        661.00        17.13 o
  -3  -3  12       1023.55       1057.00        19.38 o
  -2  -3  12          2.63          3.71         0.97 o
  -1  -3  12        148.24        141.67         3.83 o
   0  -3  12        289.01        316.03        13.61 o
   1  -3  12        737.68        704.95        13.31 o
   2  -3  12        369.64        358.95         9.67 o
   3  -3  12       1001.75       1082.15        24.81 o
   4  -3  12        597.40        555.84        13.82 o
   5  -3  12          1.79          6.26         1.73 o
   6  -3  12        206.47        203.15        11.02 o
   7  -3  12         93.18         99.88         4.60 o
   8  -3  12          0.98          1.80         2.25 o
  -9  -2  12          0.26          2.25         2.25 o
  -8  -2  12        351.28        372.15        13.50 o
  -7  -2  12         76.16         83.69         3.89 o
  -6  -2  12          1.56          3.78         1.50 o
  -5  -2  12        645.02        644.98        12.44 o
  -4  -2  12        316.73        318.30         6.89 o
  -3  -2  12         18.37         21.87         1.78 o
  -2  -2  12        877.99        949.86        26.73 o
  -1  -2  12        218.19        208.91         6.34 o
   0  -2  12         42.17         49.15         3.01 o
   1  -2  12        329.65        364.85        11.93 o
   2  -2  12        989.70        898.40        20.84 o
   3  -2  12        244.75        278.26         7.94 o
   4  -2  12          2.08          5.47         5.62 o
   5  -2  12        362.54        343.31         9.53 o
   6  -2  12        160.64        172.58         6.02 o
   7  -2  12         48.64         47.42         3.46 o
   8  -2  12        160.68        162.43         9.00 o
  -9  -1  12         83.93         95.38         5.85 o
  -8  -1  12         37.39         33.74         4.05 o
  -7  -1  12        173.67        162.20         5.62 o
  -6  -1  12        446.53        458.25         9.40 o
  -5  -1  12       1045.81       1057.33        19.38 o
  -4  -1  12          0.42          0.85         1.57 o
  -3  -1  12        492.49        497.04        12.54 o
  -2  -1  12       1686.80       1686.68        37.25 o
  -1  -1  12         64.99         60.26         3.33 o
   0  -1  12         49.12         51.26         4.50 o
   1  -1  12        653.74        648.90        15.59 o
   2  -1  12        300.62        283.79         8.11 o
   3  -1  12        228.30        192.13         7.42 o
   4  -1  12        836.99        884.01        20.68 o
   5  -1  12        277.94        256.42         7.79 o
   6  -1  12         87.69         85.81         4.29 o
   7  -1  12        150.08        173.23         9.45 o
 -10   0  12        136.85        139.03         7.65 o
  -9   0  12        124.49        150.39        10.35 o
  -8   0  12         16.21         22.45         2.49 o
  -7   0  12        223.99        219.27         5.70 o
  -6   0  12        381.69        411.90         8.74 o
  -5   0  12         24.85         22.72         2.37 o
  -4   0  12        530.59        526.14        13.73 o
  -3   0  12        506.29        522.25        13.04 o
  -2   0  12         23.51         33.69         2.69 o
  -1   0  12        552.33        557.00        14.40 o
   0   0  12        195.51        197.51         6.20 o
   1   0  12         73.23         76.66         3.65 o
   2   0  12        261.37        276.83         7.79 o
   3   0  12        695.94        692.75        16.71 o
   4   0  12         94.18        109.16         4.60 o
   5   0  12         52.86         64.00         3.78 o
   6   0  12        278.94        278.09        12.15 o
 -10   1  12         32.78         44.99         5.85 o
  -9   1  12         11.54          9.45         3.60 o
  -8   1  12        158.09        165.70         5.88 o
  -7   1  12         44.40         39.49         3.01 o
  -6   1  12         13.76         13.14         1.63 o
  -5   1  12        842.05        848.63        16.10 o
  -4   1  12        666.17        628.20        12.28 o
  -3   1  12        128.51        119.91         3.62 o
  -2   1  12        956.07        989.82        18.25 o
  -1   1  12        689.38        673.81        12.87 o
   0   1  12          5.06          9.65         1.46 o
   1   1  12        432.18        440.06         9.26 o
   2   1  12        586.02        581.52        14.48 o
   3   1  12         37.10         35.34         3.01 o
   4   1  12         39.98         34.69         3.01 o
   5   1  12        323.16        346.44        10.12 o
   6   1  12         73.35         76.94         6.30 o
 -10   2  12         67.85         66.59         6.75 o
  -9   2  12        176.59        164.68         9.00 o
  -8   2  12         26.62         30.98         3.01 o
  -7   2  12          6.11          8.26         2.05 o
  -6   2  12        433.34        434.10         9.17 o
  -5   2  12        435.61        417.45         8.95 o
  -4   2  12         30.12         33.95         2.24 o
  -3   2  12        443.75        426.20         8.81 o
  -2   2  12        165.47        176.48         5.39 o
  -1   2  12          1.41          2.66         1.19 o
   0   2  12        378.67        372.15         8.05 o
   1   2  12        339.39        345.79         7.79 o
   2   2  12         81.01         89.04         3.54 o
   3   2  12        117.97        130.98         4.24 o
   4   2  12        229.97        237.13         7.47 o
   5   2  12        112.02        113.83         7.65 o
 -10   3  12         97.01         85.94         7.20 o
  -9   3  12         20.61         33.68         3.33 o
  -8   3  12         63.42         72.91         4.14 o
  -7   3  12        127.57        127.54         7.42 o
  -6   3  12        168.94        180.28        10.80 o
  -5   3  12         63.97         61.09         2.83 o
  -4   3  12        481.94        479.86         9.85 o
  -3   3  12        308.64        283.33         6.57 o
  -2   3  12         48.86         44.54         3.39 o
  -1   3  12        325.50        340.45         7.70 o
   0   3  12        218.53        220.95         5.72 o
   1   3  12          6.86          7.91         2.18 o
   2   3  12        185.64        170.26         5.02 o
   3   3  12        199.26        206.62         5.62 o
   4   3  12         81.02         75.59         4.60 o
  -9   4  12         50.75         48.16         6.52 o
  -8   4  12        124.79        128.72         5.41 o
  -7   4  12         42.92         39.76         3.33 o
  -6   4  12         25.68         16.58         2.37 o
  -5   4  12        243.37        249.16         6.12 o
  -4   4  12        162.40        156.17         4.76 o
  -3   4  12          6.02         10.07         1.95 o
  -2   4  12        331.46        305.92         7.01 o
  -1   4  12        381.44        405.32         8.92 o
   0   4  12          0.04          1.72         1.37 o
   1   4  12        325.44        327.32         7.79 o
   2   4  12        308.67        312.59         7.62 o
   3   4  12         27.09         43.62         3.78 o
  -9   5  12         77.69         76.96         4.45 o
  -8   5  12          1.61          2.25         1.91 o
  -7   5  12         31.39         42.10         5.40 o
  -6   5  12        187.70        174.56        10.12 o
  -5   5  12         80.62         79.31         4.29 o
  -4   5  12         28.16         30.36         2.36 o
  -3   5  12        654.70        649.58        15.89 o
  -2   5  12        463.08        443.30        16.13 o
  -1   5  12         30.99         32.31         2.60 o
   0   5  12        228.26        238.95         6.40 o
   1   5  12         92.24         86.81         3.72 o
   2   5  12         34.24         46.36         4.72 o
  -8   6  12        121.35        117.98         5.56 o
  -7   6  12        189.17        184.35         6.84 o
  -6   6  12         91.75         94.92         4.74 o
  -5   6  12         29.24         29.17         3.01 o
  -4   6  12        240.18        241.19        12.41 o
  -3   6  12        187.88        203.68         6.29 o
  -2   6  12         37.55         40.88         2.76 o
  -1   6  12        389.09        377.69         8.83 o
   0   6  12        127.19        153.73         5.00 o
  -7   7  12         60.37         56.76         4.29 o
  -6   7  12         43.46         43.09         3.78 o
  -5   7  12        218.70        222.11         7.62 o
  -4   7  12         16.80         16.80         4.95 o
  -3   7  12         36.68         30.62         2.48 o
  -2   7  12        220.80        238.63         7.78 o
   0 -12  13        202.07        192.85         7.35 o
   1 -12  13        241.26        231.60         8.55 o
   2 -12  13         25.36         21.24         2.81 o
   3 -12  13         94.04        103.12         4.00 o
   4 -12  13        155.08        150.69         5.56 o
   5 -12  13         10.80          9.02         2.23 o
   6 -12  13         98.68         89.98         4.74 o
  -2 -11  13        148.91        138.81         6.05 o
  -1 -11  13        217.29        232.07        11.92 o
   0 -11  13        165.17        154.05         6.05 o
   1 -11  13         10.44          9.26         2.16 o
   2 -11  13        454.88        453.57         9.83 o
   3 -11  13        112.06        117.75         4.21 o
   4 -11  13          0.11          1.88         1.37 o
   5 -11  13        197.06        177.95         6.20 o
   6 -11  13        369.13        397.81        10.97 o
   7 -11  13        132.29        156.66         6.20 o
  -3 -10  13         84.19         83.30         4.86 o
  -2 -10  13        458.91        431.90        11.98 o
  -1 -10  13         21.04         27.60         2.91 o
   0 -10  13          8.89         16.03         2.49 o
   1 -10  13        612.98        570.21        11.72 o
   2 -10  13        268.69        261.65         6.53 o
   3 -10  13         18.18         18.43         1.95 o
   4 -10  13        201.81        212.80         5.78 o
   5 -10  13        238.75        249.75         7.64 o
   6 -10  13         54.05         61.08         3.65 o
   7 -10  13        300.88        282.58         8.59 o
  -4  -9  13         55.79         52.89         4.72 o
  -3  -9  13        321.35        303.50         9.40 o
  -2  -9  13        128.02        117.26         5.30 o
  -1  -9  13        315.54        290.24         8.84 o
   0  -9  13        579.71        582.88        15.48 o
   1  -9  13        534.62        500.80        10.42 o
   2  -9  13         27.99         22.17         1.95 o
   3  -9  13        340.99        367.26         8.19 o
   4  -9  13        181.48        178.66         4.99 o
   5  -9  13          5.55          6.64         1.52 o
   6  -9  13        265.97        261.93         7.79 o
   7  -9  13        500.43        509.02        13.20 o
   8  -9  13         23.64         41.81         3.65 o
  -5  -8  13         94.42         98.02         5.07 o
  -4  -8  13        187.89        186.80         6.70 o
  -3  -8  13         27.99         30.66         3.82 o
  -2  -8  13        492.07        465.10        13.05 o
  -1  -8  13        645.85        628.19        12.41 o
   0  -8  13        323.17        322.18         7.38 o
   1  -8  13         17.98         29.11         2.22 o
   2  -8  13        548.13        526.86        10.71 o
   3  -8  13        289.23        290.85         6.79 o
   4  -8  13         53.72         54.99         2.74 o
   5  -8  13        154.42        138.22         4.31 o
   6  -8  13        194.85        194.39         6.36 o
   7  -8  13          1.81          2.66         1.73 o
   8  -8  13        193.12        174.29        13.72 o
  -6  -7  13        147.98        152.42         6.05 o
  -5  -7  13        256.17        232.82         7.78 o
  -4  -7  13         47.40         64.04         3.99 o
  -3  -7  13        170.04        177.66         6.27 o
  -2  -7  13        585.55        576.87        11.63 o
  -1  -7  13         27.84         29.03         2.10 o
   0  -7  13        261.71        279.81         6.53 o
   1  -7  13       1088.63       1063.63        19.81 o
   2  -7  13        356.28        348.42         7.67 o
   3  -7  13         71.83         61.85         2.79 o
   4  -7  13        319.77        319.99         7.32 o
   5  -7  13        124.33        125.11         4.11 o
   6  -7  13          7.71          8.89         1.63 o
   7  -7  13        231.86        238.07         7.32 o
   8  -7  13        314.26        311.84         9.23 o
  -7  -6  13         23.15         21.91         2.91 o
  -6  -6  13        335.12        350.06        16.20 o
  -5  -6  13          1.58          2.55         1.83 o
  -4  -6  13        129.49        133.91         5.30 o
  -3  -6  13        471.93        491.41        12.62 o
  -2  -6  13          3.29          9.63         1.42 o
  -1  -6  13        296.96        274.06         6.37 o
   0  -6  13       1083.74       1084.09        20.07 o
   1  -6  13        539.86        509.21        10.35 o
   2  -6  13         71.84         73.56         2.94 o
   3  -6  13        572.62        576.41        11.58 o
   4  -6  13         92.84         88.10         3.21 o
   5  -6  13          8.19         12.50         1.69 o
   6  -6  13        167.84        164.07         6.32 o
   7  -6  13        179.74        175.03         8.55 o
   8  -6  13          8.67         12.60         3.15 o
  -7  -5  13         94.35        104.08         4.97 o
  -6  -5  13          9.70          9.66         2.16 o
  -5  -5  13        638.66        675.19        16.60 o
  -4  -5  13        383.33        366.99        10.05 o
  -3  -5  13         88.50         92.48         4.18 o
  -2  -5  13        288.48        288.09         6.59 o
  -1  -5  13        406.64        380.11         8.06 o
   0  -5  13        400.29        403.27         8.52 o
   1  -5  13        283.74        308.92         6.89 o
   2  -5  13        719.66        697.26        13.48 o
   3  -5  13         90.95         90.98         3.21 o
   4  -5  13         51.97         46.82         3.15 o
   5  -5  13        234.97        225.61         7.20 o
   6  -5  13        280.14        303.70         9.67 o
   7  -5  13          0.28         -0.12         1.73 o
   8  -5  13        193.99        193.93         9.45 o
  -8  -4  13         22.35         28.68         2.91 o
  -7  -4  13          0.99         -1.56         1.56 o
  -6  -4  13         89.51         85.59         4.32 o
  -5  -4  13        406.55        383.96        10.37 o
  -4  -4  13         15.23         21.11         1.83 o
  -3  -4  13        129.39        141.80         4.00 o
  -2  -4  13        535.87        544.76        10.87 o
  -1  -4  13        183.43        159.75         4.27 o
   0  -4  13        417.37        404.01        11.17 o
   1  -4  13       1289.99       1267.26        23.02 o
   2  -4  13        176.93        166.25         6.07 o
   3  -4  13        185.22        175.35         6.15 o
   4  -4  13        366.80        381.54        14.18 o
   5  -4  13        255.68        248.46         7.62 o
   6  -4  13         20.29         15.82         2.37 o
   7  -4  13        336.52        371.67        12.37 o
  -8  -3  13         57.07         65.23         3.89 o
  -7  -3  13        138.14        131.00         5.30 o
  -6  -3  13        301.99        341.03         9.48 o
  -5  -3  13          5.95         15.14         1.56 o
  -4  -3  13        458.20        463.21         9.46 o
  -3  -3  13        488.99        523.10        10.44 o
  -2  -3  13         13.85         12.02         1.35 o
  -1  -3  13        463.25        441.81        15.98 o
   0  -3  13       1130.06       1101.31        25.13 o
   1  -3  13        176.17        167.91         5.83 o
   2  -3  13        250.77        247.69         7.43 o
   3  -3  13        595.13        600.47        14.95 o
   4  -3  13         83.67         88.95         4.10 o
   5  -3  13        120.33        134.96         5.38 o
   6  -3  13        321.38        301.74         9.03 o
   7  -3  13        120.49        129.85         5.38 o
  -9  -2  13         69.44         61.19         5.40 o
  -8  -2  13        146.74        171.43         8.10 o
  -7  -2  13        134.72        134.97         5.30 o
  -6  -2  13          0.12          1.44         1.57 o
  -5  -2  13        220.56        263.61         6.26 o
  -4  -2  13        622.38        565.61        14.14 o
  -3  -2  13          0.31          3.06         4.27 o
  -2  -2  13        598.40        614.62        15.09 o
  -1  -2  13        817.28        788.76        27.46 o
   0  -2  13         30.42         33.55         3.82 o
   1  -2  13        459.07        484.75        12.40 o
   2  -2  13        946.83        948.90        24.54 o
   3  -2  13         81.45         81.48         3.97 o
   4  -2  13         80.94         76.98         4.50 o
   5  -2  13        326.21        347.51         9.85 o
   6  -2  13         48.32         46.00         3.46 o
   7  -2  13          0.02         -0.94         1.73 o
  -9  -1  13        190.13        242.52        10.35 o
  -7  -1  13         20.89         26.09         4.50 o
  -6  -1  13        448.14        456.62        12.08 o
  -5  -1  13        231.79        238.76         9.00 o
  -4  -1  13          0.27          2.88         1.50 o
  -3  -1  13        440.84        435.25        11.70 o
  -2  -1  13        181.06        210.84         6.66 o
  -1  -1  13         28.72         28.25         4.50 o
   0  -1  13        367.07        363.74         9.85 o
   1  -1  13        818.87        798.58        19.09 o
   2  -1  13        159.37        148.88         5.38 o
   3  -1  13        195.91        191.32         7.20 o
   4  -1  13        377.63        373.39        10.17 o
   5  -1  13         38.20         49.27         4.05 o
   6  -1  13         49.15         51.51         4.05 o
  -7   0  13        161.49        152.01         5.83 o
  -6   0  13        305.18        331.56         9.53 o
  -5   0  13         42.76         48.50         3.33 o
  -4   0  13        329.70        330.03         9.38 o
  -3   0  13        272.79        267.82         7.94 o
  -2   0  13          4.36          6.90         2.02 o
  -1   0  13        446.33        497.89        12.72 o
   0   0  13        415.10        380.70        10.34 o
   1   0  13         15.20         21.28         2.37 o
   2   0  13        369.89        388.53        10.49 o
   3   0  13        549.73        547.75        13.99 o
   4   0  13        154.44        154.51         5.88 o
   5   0  13         83.33         93.67         6.75 o
   6   0  13        160.08        188.98         9.90 o
  -8   1  13         28.71         43.19         4.95 o
  -7   1  13         30.35         25.20         3.60 o
  -6   1  13        113.13        106.96         4.60 o
  -5   1  13        479.47        501.11        13.04 o
  -4   1  13        158.21        141.97         5.41 o
  -3   1  13          0.36          8.80         2.92 o
  -2   1  13        290.27        293.06         8.59 o
  -1   1  13        828.75        895.11        25.66 o
   0   1  13        102.00         94.40         4.72 o
   1   1  13        374.98        369.76        10.18 o
   2   1  13        759.79        777.46        18.62 o
   3   1  13         97.07         92.48         4.60 o
   4   1  13         64.02         60.11         3.82 o
   5   1  13        295.72        305.99        13.50 o
  -9   2  13        203.25        225.88        10.80 o
  -8   2  13         14.26         22.33         2.86 o
  -7   2  13         15.33         18.18         2.55 o
  -6   2  13        447.18        447.22         9.69 o
  -5   2  13        209.39        224.96         5.79 o
  -4   2  13         72.67         84.08         3.28 o
  -3   2  13        364.33        359.69        10.02 o
  -2   2  13        624.73        613.75        15.43 o
  -1   2  13         38.32         37.13         3.18 o
   0   2  13        304.84        327.14         9.38 o
   1   2  13        256.22        247.22         7.64 o
   2   2  13          9.43         14.78         2.92 o
   3   2  13         60.13         61.81         3.65 o
   4   2  13        288.03        285.13         8.75 o
  -9   3  13         39.47         49.04         3.97 o
  -8   3  13         75.19         62.55         4.14 o
  -7   3  13        182.69        189.16         6.52 o
  -6   3  13         49.42         47.94         8.77 o
  -5   3  13         72.04         67.89         3.28 o
  -4   3  13        384.15        383.46         9.64 o
  -3   3  13        241.62        251.04         8.18 o
  -2   3  13         11.83         17.43         1.98 o
  -1   3  13        649.04        632.02        12.62 o
   0   3  13        294.07        316.74         7.44 o
   1   3  13          2.93          4.07         1.63 o
   2   3  13        162.50        167.79         7.65 o
   3   3  13        286.49        293.30         9.06 o
  -8   4  13        222.99        228.68         7.62 o
  -7   4  13         27.32         29.96         3.18 o
  -6   4  13         66.02         58.46         7.87 o
  -5   4  13        284.49        291.76         7.46 o
  -4   4  13        122.16        114.19         4.43 o
  -3   4  13         99.00        100.43         3.77 o
  -2   4  13        428.02        442.65         9.51 o
  -1   4  13        241.56        233.45         6.23 o
   0   4  13         40.99         50.01         3.00 o
   1   4  13         92.87         92.68         3.80 o
   2   4  13        255.79        257.23         6.84 o
  -8   5  13         17.12         18.40         2.86 o
  -7   5  13        109.54        103.14         4.95 o
  -6   5  13        183.04        171.04        11.25 o
  -5   5  13         59.75         51.35         3.78 o
  -4   5  13         30.20         34.79         2.57 o
  -3   5  13        275.95        277.07         6.90 o
  -2   5  13        152.54        180.37         5.25 o
  -1   5  13          3.22          5.93         2.00 o
   0   5  13         74.76         56.67         3.20 o
  -6   6  13         44.40         45.59         3.78 o
  -5   6  13         17.96         16.53         2.69 o
  -4   6  13        123.13        121.85         5.18 o
  -3   6  13        150.37        158.59         4.90 o
  -2   6  13         12.77         15.06         1.98 o
   1 -12  14        116.98         97.27         5.18 o
   2 -12  14          4.44          0.45         1.91 o
   3 -12  14        154.82        158.42         5.11 o
   4 -12  14         63.31         57.44         7.42 o
  -1 -11  14        248.38        230.55         8.55 o
   0 -11  14        286.85        286.28         9.08 o
   1 -11  14         48.91         51.22         6.52 o
   2 -11  14        242.16        241.47         6.43 o
   3 -11  14        223.95        234.30         6.27 o
   4 -11  14          8.93         15.60         2.05 o
   5 -11  14        183.67        171.97         7.87 o
   6 -11  14        307.80        352.81        18.00 o
  -2 -10  14         96.24         85.46         5.07 o
  -1 -10  14        267.28        264.57         8.64 o
   0 -10  14         60.84         71.19         4.32 o
   1 -10  14        394.03        396.31         8.95 o
   2 -10  14        137.68        143.10         4.58 o
   3 -10  14          0.11         -0.10         1.18 o
   4 -10  14        238.06        232.86         6.20 o
   5 -10  14        165.35        161.65         5.88 o
   6 -10  14          0.48         -0.67         1.91 o
  -4  -9  14        114.96        112.28         6.52 o
  -3  -9  14        541.11        565.73        14.99 o
  -2  -9  14          4.60          2.25         1.91 o
  -1  -9  14          1.17          1.91         2.02 o
   0  -9  14        609.40        616.74        12.48 o
   1  -9  14        111.69         94.93         3.82 o
   2  -9  14         29.54         22.45         2.77 o
   3  -9  14        348.90        347.30         8.10 o
   4  -9  14        285.42        279.59         6.89 o
   5  -9  14          1.18         -0.24         1.37 o
   6  -9  14        162.53        148.03         5.73 o
   7  -9  14        255.44        255.71         8.11 o
  -5  -8  14         49.14         58.12         4.32 o
  -4  -8  14        185.38        180.48         6.81 o
  -3  -8  14          0.07          0.37         2.25 o
  -2  -8  14        155.43        161.65         6.05 o
  -1  -8  14        142.84        127.17         4.17 o
   0  -8  14        503.20        494.50        10.42 o
   1  -8  14         62.76         71.30         2.53 o
   2  -8  14        352.51        345.67         7.90 o
   3  -8  14        109.28        117.08         3.90 o
   4  -8  14         25.55         26.10         2.26 o
   5  -8  14        486.22        468.17        10.19 o
   6  -8  14        144.49        141.94         5.41 o
   7  -8  14          3.29         12.57         2.55 o
  -5  -7  14         78.40         67.49         4.08 o
  -4  -7  14          2.00          0.20         1.56 o
  -3  -7  14        336.73        337.12         9.73 o
  -2  -7  14        304.59        296.19         6.91 o
  -1  -7  14        226.56        218.28         5.64 o
   0  -7  14         45.01         50.85         2.57 o
   1  -7  14        798.92        794.81        15.45 o
   2  -7  14         77.10         60.31         2.84 o
   3  -7  14         86.04         72.13         3.06 o
   4  -7  14        518.83        521.33        10.94 o
   5  -7  14        443.06        457.53        11.21 o
   6  -7  14          6.49          3.55         1.52 o
   7  -7  14        322.30        313.19        13.05 o
  -6  -6  14        292.80        308.51         9.40 o
  -5  -6  14          0.22         -1.43         1.73 o
  -4  -6  14        278.01        260.99         8.11 o
  -3  -6  14        170.98        187.82         7.20 o
  -2  -6  14         18.37          6.90         1.42 o
  -1  -6  14        178.78        181.12         4.85 o
   0  -6  14        948.66        938.89        17.72 o
   1  -6  14        351.32        339.42         9.36 o
   2  -6  14        164.85        158.39         4.53 o
   3  -6  14        247.56        237.93         5.90 o
   4  -6  14        238.99        245.29         7.88 o
   5  -6  14         56.58         56.14         4.95 o
   6  -6  14        324.02        329.98        13.95 o
   7  -6  14        147.81        152.53         8.10 o
  -7  -5  14        133.83        140.56         9.67 o
  -6  -5  14         10.17         11.93         2.31 o
  -5  -5  14        220.20        246.88         7.67 o
  -4  -5  14        330.11        309.44        14.62 o
  -3  -5  14         15.16         15.18         1.88 o
  -2  -5  14        202.64        228.59         5.64 o
  -1  -5  14        860.20        795.21        15.28 o
   0  -5  14         80.50        100.45         7.29 o
   1  -5  14        241.53        260.17         6.16 o
   2  -5  14        413.58        407.33        11.08 o
   3  -5  14         84.99         88.99         4.22 o
   4  -5  14         20.32         27.76         4.50 o
   5  -5  14        720.48        733.49        23.63 o
   6  -5  14        132.98        138.32         5.83 o
   7  -5  14         34.15         30.16         4.72 o
  -7  -4  14          9.02         11.99         2.25 o
  -6  -4  14        235.79        261.67        15.30 o
  -5  -4  14        286.01        278.08         8.32 o
  -4  -4  14          1.40          3.08         1.28 o
  -3  -4  14        350.35        347.36         7.63 o
  -2  -4  14        119.13        132.28         3.88 o
  -1  -4  14         22.08         11.55         2.16 o
   0  -4  14        440.93        432.80        11.72 o
   1  -4  14        705.01        777.01        22.28 o
   2  -4  14         94.80         86.39         4.22 o
   3  -4  14         67.59         59.01         3.57 o
   4  -4  14        712.84        742.08        18.25 o
   5  -4  14        287.53        285.57        14.17 o
   6  -4  14          0.23          1.65         1.83 o
   7  -4  14        144.35        155.41         6.15 o
  -8  -3  14         13.58         17.55         3.15 o
  -7  -3  14        310.16        291.17         9.67 o
  -6  -3  14         91.34        104.41         4.65 o
  -5  -3  14          0.94          7.57         1.52 o
  -4  -3  14        701.08        717.27        17.61 o
  -3  -3  14        291.01        305.90        19.35 o
  -2  -3  14          8.17         11.41         2.16 o
  -1  -3  14        356.82        370.82        10.31 o
   0  -3  14        747.08        681.77        22.96 o
   1  -3  14        136.33        145.31         5.51 o
   2  -3  14        139.96        155.99         6.97 o
   3  -3  14        528.32        524.07        23.85 o
   4  -3  14        323.31        333.38         9.67 o
   5  -3  14         26.30         37.52         3.33 o
   6  -3  14        174.22        176.28         6.47 o
  -7  -2  14        213.95        202.03        10.80 o
  -6  -2  14         84.96         82.34         6.75 o
  -5  -2  14        257.45        299.92         9.03 o
  -4  -2  14        563.15        523.77        21.38 o
  -3  -2  14          1.63          3.35         1.73 o
  -2  -2  14        278.75        310.20        10.80 o
  -1  -2  14        400.88        382.52        10.63 o
   0  -2  14        197.44        191.62         6.34 o
   1  -2  14        214.82        221.46         7.11 o
   2  -2  14        483.17        513.09        13.35 o
   3  -2  14        115.86        106.72         4.74 o
   4  -2  14        179.59        190.96         6.79 o
   5  -2  14        426.20        449.20        12.22 o
   6  -2  14        236.47        244.99         7.94 o
  -7  -1  14          5.88          6.75         3.60 o
  -6  -1  14        486.99        468.11        12.54 o
  -5  -1  14        237.57        257.96         7.94 o
  -4  -1  14         15.58         27.09         5.62 o
  -3  -1  14        677.83        665.63        21.38 o
  -2  -1  14        378.33        428.45        11.59 o
  -1  -1  14          6.58          4.57         2.25 o
   0  -1  14        346.88        355.91         9.99 o
   1  -1  14        825.93        837.46        20.19 o
   2  -1  14         44.09         43.50         3.46 o
   3  -1  14        142.57        150.76         5.70 o
   4  -1  14        488.73        529.46        13.82 o
   5  -1  14         82.74         86.46         4.60 o
  -7   0  14        316.05        313.64        13.05 o
  -6   0  14        212.75        219.18        10.80 o
  -5   0  14         65.68         57.69         3.78 o
  -4   0  14        405.23        442.86        12.08 o
  -3   0  14        542.44        536.80        13.99 o
  -2   0  14          5.11          8.07         2.92 o
  -1   0  14        599.74        661.17        16.54 o
   0   0  14        636.68        632.60        17.55 o
   1   0  14         20.70         23.15         2.69 o
   2   0  14         62.86         59.54         3.65 o
   3   0  14        258.42        265.10        11.70 o
   4   0  14         58.62         62.69         4.10 o
  -7   1  14         56.08         54.44         5.40 o
  -6   1  14        156.72        161.04         6.20 o
  -5   1  14        499.05        535.45        13.99 o
  -4   1  14        230.84        243.33         7.79 o
  -3   1  14          0.03          2.37         3.60 o
  -2   1  14        597.93        597.84        15.27 o
  -1   1  14        245.77        256.20         8.11 o
   0   1  14          7.27          7.02         1.91 o
   1   1  14        163.65        173.66         6.20 o
   2   1  14        256.49        261.83         8.11 o
   3   1  14        104.92        108.13         5.06 o
   4   1  14        126.71        123.44         5.38 o
  -8   2  14         85.26         95.38         6.75 o
  -7   2  14         54.51         69.29         5.85 o
  -6   2  14        374.80        363.60        14.85 o
  -5   2  14        294.40        304.22         9.23 o
  -4   2  14          0.18          1.35         1.73 o
  -3   2  14        353.36        369.14        10.50 o
  -2   2  14        243.75        246.85         8.10 o
  -1   2  14          5.75          5.17         1.91 o
   0   2  14        150.92        151.34         5.88 o
   1   2  14        174.64        180.60         6.52 o
   2   2  14         33.10         40.06         3.50 o
   3   2  14         51.38         51.07         3.82 o
  -7   3  14         55.78         63.89         5.85 o
  -6   3  14         24.89         21.60         4.05 o
  -5   3  14         27.01         29.16         3.18 o
  -4   3  14        331.00        341.15        10.18 o
  -3   3  14        343.92        363.68        10.57 o
  -2   3  14          0.32          1.80         1.91 o
  -1   3  14        161.38        165.44         6.36 o
   0   3  14        182.43        168.57         6.36 o
   1   3  14          4.59          7.42         2.23 o
   2   3  14         97.33        113.88         5.09 o
  -7   4  14         50.17         50.93         3.97 o
  -6   4  14         38.48         36.21         3.46 o
  -5   4  14        374.66        385.86        10.95 o
  -4   4  14        324.40        354.50        10.49 o
  -3   4  14         15.79         18.18         3.15 o
  -2   4  14        222.32        217.51         7.47 o
  -1   4  14        109.61        108.34         5.09 o
   0   4  14         16.13         17.73         2.69 o
  -5   5  14         53.07         63.56         4.29 o
  -4   5  14         21.28         35.18         3.63 o
  -3   5  14        392.98        376.96        11.38 o
  -2   5  14        138.47        154.73         4.99 o
   1 -11  15         25.55         22.07         2.91 o
   2 -11  15        221.12        209.40         5.01 o
   3 -11  15         97.81        103.97         4.05 o
   4 -11  15          8.37         10.08         2.50 o
  -1 -10  15        133.59        122.11         6.30 o
   0 -10  15        111.93        113.97         5.40 o
   1 -10  15        224.85        225.07         6.07 o
   2 -10  15        107.05        106.13         3.90 o
   3 -10  15         13.74         14.96         2.36 o
   4 -10  15        186.64        177.03         5.32 o
   5 -10  15        244.09        237.83         7.64 o
  -3  -9  15        198.53        216.72         7.78 o
  -2  -9  15        190.52        177.44         6.81 o
  -1  -9  15         99.93        102.23         4.97 o
   0  -9  15        367.05        375.48         8.49 o
   1  -9  15        100.10         78.74         3.42 o
   2  -9  15        100.41         93.75         3.68 o
   3  -9  15        311.82        299.30         7.32 o
   4  -9  15         46.13         54.51         3.11 o
   5  -9  15         17.72         14.73         2.05 o
   6  -9  15        307.30        277.90         8.59 o
  -4  -8  15         82.98         73.00         4.49 o
  -3  -8  15         14.93         15.32         2.58 o
  -2  -8  15         49.23         58.63         3.99 o
  -1  -8  15        588.05        569.41        11.69 o
   0  -8  15         20.71         25.55         4.32 o
   1  -8  15        218.51        219.12         5.80 o
   2  -8  15        485.90        454.00         9.89 o
   3  -8  15        159.69        176.31         5.11 o
   4  -8  15         16.23         20.02         2.10 o
   5  -8  15        195.93        195.39         7.56 o
   6  -8  15        457.88        431.12        16.65 o
  -5  -7  15        143.68        141.04         6.75 o
  -4  -7  15         34.34         45.82         3.66 o
  -3  -7  15         81.27         82.28         4.41 o
  -2  -7  15        612.71        616.35        12.64 o
  -1  -7  15         88.91         78.91         3.25 o
   0  -7  15        443.91        432.55         9.37 o
   1  -7  15        473.95        491.19        10.42 o
   2  -7  15        101.13         84.24         3.37 o
   3  -7  15         26.80         30.83         2.41 o
   4  -7  15        322.45        340.35        15.52 o
   5  -7  15        129.12        132.60         5.62 o
   6  -7  15          7.44          9.95         2.58 o
  -5  -6  15          0.14         -1.35         1.83 o
  -4  -6  15        243.89        237.03         7.78 o
  -3  -6  15        187.07        193.26         7.42 o
  -2  -6  15        274.13        253.39         6.27 o
  -1  -6  15        291.15        312.70         7.27 o
   0  -6  15        523.66        551.97        11.36 o
   1  -6  15         24.76         31.50         3.13 o
   2  -6  15         69.50         63.42         3.99 o
   3  -6  15        707.40        689.33        17.29 o
   4  -6  15        221.29        237.61         8.00 o
   5  -6  15         10.34         14.69         2.69 o
   6  -6  15        250.99        247.53        12.60 o
  -6  -5  15          4.35         -0.30         1.83 o
  -5  -5  15        178.13        190.37         6.70 o
  -4  -5  15        101.81         94.55         6.75 o
  -3  -5  15         26.24         27.89         2.26 o
  -2  -5  15        190.69        221.03         5.80 o
  -1  -5  15        802.33        748.34        27.46 o
   0  -5  15         29.19         36.97         4.50 o
   1  -5  15        205.25        218.02        15.07 o
   2  -5  15        487.72        492.68        13.13 o
   3  -5  15        306.06        301.56         9.16 o
   4  -5  15         89.84         89.84         4.95 o
   5  -5  15        249.30        256.20         8.52 o
   6  -5  15        230.18        246.27        18.45 o
  -6  -4  15        185.06        184.65         6.48 o
  -5  -4  15        239.74        251.53        12.60 o
  -4  -4  15         16.11         26.46         2.81 o
  -3  -4  15        248.33        235.34         7.56 o
  -2  -4  15        714.86        743.51        18.39 o
  -1  -4  15        131.61        109.53         6.97 o
   0  -4  15        416.99        411.04        20.70 o
   1  -4  15        701.68        765.26        18.75 o
   2  -4  15        234.23        229.74         9.90 o
   3  -4  15        200.63        205.13         7.11 o
   4  -4  15        372.95        377.93        10.95 o
   5  -4  15         52.32         56.49         3.89 o
  -7  -3  15         95.37        104.83         8.10 o
  -6  -3  15        181.49        162.88         9.90 o
  -5  -3  15         21.49         20.70         2.81 o
  -4  -3  15        298.11        324.59        15.07 o
  -3  -3  15        244.61        246.21         7.88 o
  -2  -3  15         53.09         57.40         3.78 o
  -1  -3  15        335.85        372.41        10.57 o
   0  -3  15        821.74        780.30        19.07 o
   1  -3  15         53.98         62.91         3.89 o
   2  -3  15        111.20        131.29         5.51 o
   3  -3  15        551.93        581.85        15.24 o
   4  -3  15         29.45         36.12         3.33 o
   5  -3  15          0.10         -0.82         1.73 o
  -7  -2  15         47.21         55.79         6.75 o
  -6  -2  15         16.35         17.10         4.05 o
  -5  -2  15        442.16        474.36        12.86 o
  -4  -2  15        133.19        129.85         7.20 o
  -3  -2  15          1.75          2.25         2.47 o
  -2  -2  15        193.75        210.83         7.11 o
  -1  -2  15        608.46        638.01        16.19 o
   0  -2  15         11.40         20.57        11.70 o
   1  -2  15        278.18        270.89         8.39 o
   2  -2  15        558.10        604.09        15.55 o
   3  -2  15        111.94        109.96         6.97 o
   4  -2  15         28.19         39.56         3.65 o
   5  -2  15         52.80         52.54         3.89 o
  -6  -1  15        222.93        222.77         7.75 o
  -5  -1  15        221.84        237.56         7.75 o
  -4  -1  15          1.25          5.12         2.25 o
  -3  -1  15        165.30        160.63         6.15 o
  -2  -1  15        266.59        274.32         8.71 o
  -1  -1  15         54.25         49.64         4.05 o
   0  -1  15        245.35        265.41         8.39 o
   1  -1  15        260.87        271.51         8.57 o
   2  -1  15        106.28        116.33         5.06 o
   3  -1  15        218.83        233.93         7.75 o
   4  -1  15        235.91        252.46         8.25 o
  -7   0  15        252.94        267.28        11.70 o
  -6   0  15         36.35         37.28         4.72 o
  -5   0  15          6.77          5.85         2.16 o
  -4   0  15        220.59        244.42         7.94 o
  -3   0  15        237.93        227.48         7.62 o
  -2   0  15         15.51         23.81         3.01 o
  -1   0  15        206.61        227.60         7.62 o
   0   0  15        296.52        311.00         9.35 o
   1   0  15          9.94         11.70         2.92 o
   2   0  15        175.88        203.50         7.30 o
   3   0  15        595.52        608.93        15.90 o
  -7   1  15         72.09         74.69         6.30 o
  -6   1  15         36.81         43.72         3.82 o
  -5   1  15        311.34        316.93         9.70 o
  -4   1  15        340.34        371.12        10.82 o
  -3   1  15          1.31          1.87         2.05 o
  -2   1  15        191.33        192.68         6.84 o
  -1   1  15        333.21        341.89        10.17 o
   0   1  15         41.63         36.13         4.50 o
   1   1  15         41.46         47.66         3.78 o
   2   1  15        327.10        361.05        10.66 o
  -6   2  15        213.05        196.18         9.90 o
  -5   2  15        169.99        179.63         6.83 o
  -4   2  15          3.33          7.04         2.92 o
  -3   2  15        199.28        199.28         7.65 o
  -2   2  15         60.69         64.41         4.10 o
  -1   2  15          1.05          1.27         1.83 o
   0   2  15        159.85        169.36         6.52 o
   1   2  15        160.27        164.82         6.52 o
  -6   3  15         62.47         60.29         5.85 o
  -5   3  15         72.52         74.52         4.60 o
  -4   3  15        313.10        350.40        10.50 o
  -3   3  15         17.07         16.57         2.86 o
  -2   3  15         12.35         13.02         2.55 o
  -1   3  15        183.79        194.07         7.15 o
   1 -10  16        324.04        336.68         8.16 o
   2 -10  16         92.04         91.35         3.90 o
  -1  -9  16         69.60         63.59         4.41 o
   0  -9  16        266.26        251.14         6.54 o
   1  -9  16         85.62         75.53         3.52 o
   2  -9  16         18.12         23.68         1.89 o
   3  -9  16        296.65        289.41         7.38 o
   4  -9  16        274.21        280.40         7.86 o
  -2  -8  16        183.74        217.71        13.50 o
  -1  -8  16        328.76        335.98         8.02 o
   0  -8  16         43.90         43.49         2.72 o
   1  -8  16         69.21         64.87         3.25 o
   2  -8  16        264.38        252.27         6.59 o
   3  -8  16        202.51        221.32         6.07 o
   4  -8  16          6.95          7.75         2.58 o
  -3  -7  16        276.03        277.83         8.86 o
  -2  -7  16        499.18        528.35        18.90 o
  -1  -7  16         52.67         41.83         2.72 o
   0  -7  16        140.48        123.60         4.24 o
   1  -7  16        435.37        457.28        12.62 o
   2  -7  16        258.02        233.46         8.00 o
   3  -7  16         14.81         14.84         2.69 o
   4  -7  16        295.59        320.37         9.93 o
   5  -7  16        248.36        249.01         8.64 o
  -4  -6  16         70.22         72.20         4.41 o
  -3  -6  16        443.15        435.25        14.18 o
  -2  -6  16          0.86          3.01         2.05 o
  -1  -6  16        182.39        200.84         7.35 o
   0  -6  16        320.54        309.66         9.61 o
   1  -6  16        183.70        201.81         7.24 o
   2  -6  16         21.45         40.43         5.17 o
   3  -6  16        251.25        227.76         7.88 o
   4  -6  16        107.78        115.26         5.62 o
   5  -6  16         33.98         35.55         4.05 o
  -5  -5  16        171.82        198.88        11.70 o
  -4  -5  16        166.84        166.03        10.35 o
  -3  -5  16         11.04         11.25         2.49 o
  -2  -5  16        465.77        496.55        13.45 o
  -1  -5  16        289.68        295.68         9.29 o
   0  -5  16         19.73         14.29         2.58 o
   1  -5  16        121.52        124.82         6.52 o
   2  -5  16        515.09        540.11        14.55 o
   3  -5  16         47.37         50.27         3.89 o
   4  -5  16          0.38          1.11         2.05 o
  -5  -4  16        127.08        144.88         9.90 o
  -4  -4  16          9.04          4.22         2.25 o
  -3  -4  16        175.66        189.59         6.91 o
  -2  -4  16        316.01        325.19         9.93 o
  -1  -4  16          5.88          6.68         2.25 o
   0  -4  16        114.37        105.51         4.97 o
   1  -4  16        572.90        596.39        15.69 o
   2  -4  16        163.90        167.48         9.45 o
   3  -4  16         27.24         36.84         3.57 o
   4  -4  16        136.57        141.10        17.55 o
  -6  -3  16         93.03         73.34         7.65 o
  -5  -3  16         20.81         25.20         3.33 o
  -4  -3  16        154.48        174.43         6.59 o
  -3  -3  16        288.68        255.86         8.52 o
  -2  -3  16         12.88         11.89         4.05 o
  -1  -3  16        301.96        360.89        10.57 o
   0  -3  16        239.57        231.53         7.88 o
   1  -3  16         69.46         80.18         4.54 o
   2  -3  16        137.16        165.48         6.59 o
   3  -3  16         86.69         75.50         4.54 o
   4  -3  16         85.44         89.06         5.17 o
  -6  -2  16          2.06          4.95         3.60 o
  -5  -2  16        224.27        219.31        12.37 o
  -4  -2  16        312.34        347.01        10.31 o
  -3  -2  16         15.95         11.64         2.49 o
  -2  -2  16        290.74        314.22         9.80 o
  -1  -2  16        315.58        356.52        11.02 o
   0  -2  16          5.95          3.37         1.83 o
   1  -2  16        188.09        183.76         6.79 o
   2  -2  16        511.01        553.57        14.77 o
   3  -2  16         14.93         14.05         4.95 o
  -6  -1  16         76.42         82.96         4.74 o
  -5  -1  16         99.62         97.68         5.06 o
  -4  -1  16          2.19          2.15         2.05 o
  -3  -1  16        277.62        302.95         9.48 o
  -2  -1  16        224.62        210.14         7.43 o
  -1  -1  16         42.21         47.68         3.78 o
   0  -1  16        208.40        238.77         8.07 o
   1  -1  16        449.30        469.23        13.00 o
   2  -1  16         33.39         43.93         3.89 o
  -6   0  16         90.05         89.01         5.62 o
  -5   0  16          7.20          7.62         2.37 o
  -4   0  16        363.29        385.13        11.44 o
  -3   0  16        169.15        168.07        10.35 o
  -2   0  16         24.86         37.39         3.65 o
  -1   0  16        275.22        313.97         9.85 o
   0   0  16        197.31        209.33         7.62 o
   1   0  16         35.27         35.70         3.65 o
  -5   1  16        156.37        159.72        12.37 o
  -4   1  16         73.49         72.98         4.74 o
  -3   1  16          1.62          4.72         2.23 o
  -2   1  16        105.60        104.97         5.24 o
  -1   1  16         69.96         81.35         4.74 o
   0   1  16          0.43          5.21         2.16 o
  -4   2  16         21.20         26.61         3.18 o
  -3   2  16        140.08        148.16         6.20 o
  -2   2  16        141.58        135.15         6.20 o
   0  -8  17         16.99         16.56         2.72 o
   1  -8  17         75.63         88.63         8.10 o
   2  -8  17        364.44        351.88        10.81 o
  -2  -7  17        335.75        328.04        16.20 o
  -1  -7  17         83.64         69.74         4.41 o
   0  -7  17          5.59          6.66         2.25 o
   1  -7  17        257.34        273.95         9.08 o
   2  -7  17         95.56        104.59         5.40 o
  -2  -6  17         22.22         32.23         3.82 o
  -1  -6  17        119.12        131.32         7.20 o
   0  -6  17        243.42        225.86        12.60 o
   1  -6  17         32.47         42.81         3.89 o
   2  -6  17        169.73        205.55         7.67 o
   3  -6  17        276.92        278.24         9.29 o
  -3  -5  17          1.08          3.63         1.91 o
  -2  -5  17        259.73        260.87         8.64 o
  -1  -5  17        626.87        731.70        18.84 o
   0  -5  17        173.86        157.50         6.48 o
   1  -5  17        115.73        115.11         5.62 o
   2  -5  17        220.86        241.90         8.32 o
  -4  -4  17          2.41          5.01         2.16 o
  -3  -4  17        127.80        146.58         6.27 o
  -2  -4  17        239.32        247.79         8.77 o
  -1  -4  17         19.01         25.78         3.24 o
   0  -4  17        156.75        180.73        16.87 o
   1  -4  17        310.45        304.23         9.80 o
   2  -4  17          1.33          0.84         2.16 o
  -4  -3  17        188.28        210.34         8.32 o
  -3  -3  17        168.29        163.40         6.59 o
  -2  -3  17         20.07         29.52         3.46 o
  -1  -3  17        353.42        397.15        11.85 o
   0  -3  17        554.36        624.72        16.51 o
   1  -3  17         23.31         29.16         3.46 o
   2  -3  17         64.64         73.19         7.20 o
  -4  -2  17         61.78         69.38         4.54 o
  -3  -2  17          1.38          5.76         2.70 o
  -2  -2  17        114.90        121.26         7.20 o
  -1  -2  17        170.06        198.29         7.43 o
   0  -2  17         92.17         88.66         4.97 o
   1  -2  17        188.34        191.70         7.35 o
  -3  -1  17        229.23        255.32        10.35 o
  -2  -1  17        108.20         99.90         5.38 o
  -1  -1  17          0.01          2.89         2.16 o
   0  -1  17        283.97        343.12        13.50 o
                                                
