# Supplementary material for: Crystal structure of bis­[1-(2-hy­droxy­eth­yl)-2-methyl-5-nitro-1H-imidazole-κN 3]silver(I) tetra­fluorido­borate methanol monosolvate
Source: Acta Crystallogr E Crystallogr Commun. 2015 Feb 21;71(Pt 3):284–7. doi: 10.1107/S2056989015002819 (PMC4350687; doi:10.1107/S2056989015002819)
Supplement: Supplementary file 3 [file e-71-00284-Isup3.mol]

 OpenBabel01181521373D

 79 47  0  0  0  0  0  0  0  0999 V2000
   -0.1105    8.0612   -0.0455 Ag  0  0  0  0  0  0  0  0  0  0  0  0
    1.1301    7.1659    1.3661 N   0  0  0  0  0  0  0  0  0  0  0  0
    1.9906    6.4070    3.2058 N   0  0  0  0  0  0  0  0  0  0  0  0
    4.0105    5.2836    2.2819 N   0  0  0  0  0  0  0  0  0  0  0  0
    0.2252    4.5719    4.8169 O   0  0  0  0  0  0  0  0  0  0  0  0
    0.0599    4.3340    4.0283 H   0  0  0  0  0  0  0  0  0  0  0  0
    4.5326    4.9038    1.2413 O   0  0  0  0  0  0  0  0  0  0  0  0
    4.4882    5.1316    3.4076 O   0  0  0  0  0  0  0  0  0  0  0  0
    2.2127    6.4304    0.9928 C   0  0  0  0  0  0  0  0  0  0  0  0
    2.5160    6.2660    0.1073 H   0  0  0  0  0  0  0  0  0  0  0  0
    2.7636    5.9819    2.1337 C   0  0  0  0  0  0  0  0  0  0  0  0
    0.9984    7.1751    2.6844 C   0  0  0  0  0  0  0  0  0  0  0  0
   -0.2131    7.6647    3.3785 C   0  0  0  0  0  0  0  0  0  0  0  0
   -0.7315    8.2328    2.7707 H   0  0  0  0  0  0  0  0  0  0  0  0
    0.0494    8.1849    4.1671 H   0  0  0  0  0  0  0  0  0  0  0  0
   -0.7603    6.9019    3.6585 H   0  0  0  0  0  0  0  0  0  0  0  0
    2.1046    6.1153    4.6442 C   0  0  0  0  0  0  0  0  0  0  0  0
    1.5640    6.7718    5.1517 H   0  0  0  0  0  0  0  0  0  0  0  0
    3.0487    6.2194    4.9231 H   0  0  0  0  0  0  0  0  0  0  0  0
    1.6389    4.7212    4.9826 C   0  0  0  0  0  0  0  0  0  0  0  0
    2.1057    4.0709    4.4004 H   0  0  0  0  0  0  0  0  0  0  0  0
    1.8795    4.5160    5.9217 H   0  0  0  0  0  0  0  0  0  0  0  0
    1.1509    7.0730    1.4081 N   0  0  0  0  0  0  0  0  0  0  0  0
    1.8105    6.3244    3.4403 N   0  0  0  0  0  0  0  0  0  0  0  0
    4.0207    5.3071    2.7870 N   0  0  0  0  0  0  0  0  0  0  0  0
   -0.1098    4.3249    4.7889 O   0  0  0  0  0  0  0  0  0  0  0  0
   -0.2179    4.2148    3.9641 H   0  0  0  0  0  0  0  0  0  0  0  0
    4.7613    5.1117    1.8246 O   0  0  0  0  0  0  0  0  0  0  0  0
    4.2575    4.9733    3.9419 O   0  0  0  0  0  0  0  0  0  0  0  0
    2.3999    6.4840    1.3043 C   0  0  0  0  0  0  0  0  0  0  0  0
    2.9121    6.4286    0.5063 H   0  0  0  0  0  0  0  0  0  0  0  0
    2.7826    5.9955    2.5082 C   0  0  0  0  0  0  0  0  0  0  0  0
    0.8310    6.9426    2.7193 C   0  0  0  0  0  0  0  0  0  0  0  0
   -0.2928    7.6817    3.3528 C   0  0  0  0  0  0  0  0  0  0  0  0
    0.0019    8.5871    3.5850 H   0  0  0  0  0  0  0  0  0  0  0  0
   -0.5753    7.2117    4.1659 H   0  0  0  0  0  0  0  0  0  0  0  0
   -1.0449    7.7322    2.7275 H   0  0  0  0  0  0  0  0  0  0  0  0
    1.7371    5.9326    4.8647 C   0  0  0  0  0  0  0  0  0  0  0  0
    1.1123    6.5408    5.3325 H   0  0  0  0  0  0  0  0  0  0  0  0
    2.6312    6.0456    5.2742 H   0  0  0  0  0  0  0  0  0  0  0  0
    1.2800    4.5084    5.0689 C   0  0  0  0  0  0  0  0  0  0  0  0
    1.8088    3.9132    4.4798 H   0  0  0  0  0  0  0  0  0  0  0  0
    1.4586    4.2437    6.0057 H   0  0  0  0  0  0  0  0  0  0  0  0
   -1.4777    8.8531   -1.4580 N   0  0  0  0  0  0  0  0  0  0  0  0
   -2.5429    9.2500   -3.3533 N   0  0  0  0  0  0  0  0  0  0  0  0
   -4.1503   10.9821   -2.5502 N   0  0  0  0  0  0  0  0  0  0  0  0
   -0.8188   10.2954   -5.3443 O   0  0  0  0  0  0  0  0  0  0  0  0
   -0.4382    9.7038   -5.8038 H   0  0  0  0  0  0  0  0  0  0  0  0
   -4.6456   11.4697   -1.5469 O   0  0  0  0  0  0  0  0  0  0  0  0
   -4.5016   11.2607   -3.6760 O   0  0  0  0  0  0  0  0  0  0  0  0
   -2.4332    9.7965   -1.2122 C   0  0  0  0  0  0  0  0  0  0  0  0
   -2.6102   10.2039   -0.3721 H   0  0  0  0  0  0  0  0  0  0  0  0
   -3.0831   10.0498   -2.3673 C   0  0  0  0  0  0  0  0  0  0  0  0
   -1.5655    8.5368   -2.7549 C   0  0  2  0  0  0  0  0  0  0  0  0
   -0.7233    7.5144   -3.4281 C   0  0  0  0  0  0  0  0  0  0  0  0
   -0.1125    7.1133   -2.7753 H   0  0  0  0  0  0  0  0  0  0  0  0
   -0.2049    7.9379   -4.1438 H   0  0  0  0  0  0  0  0  0  0  0  0
   -1.2978    6.8177   -3.8090 H   0  0  0  0  0  0  0  0  0  0  0  0
   -2.8929    9.1517   -4.7739 C   0  0  0  0  0  0  0  0  0  0  0  0
   -3.8745    9.2266   -4.8776 H   0  0  0  0  0  0  0  0  0  0  0  0
   -2.6143    8.2678   -5.1214 H   0  0  0  0  0  0  0  0  0  0  0  0
   -2.2113   10.2537   -5.5822 C   0  0  0  0  0  0  0  0  0  0  0  0
   -2.3731   10.0991   -6.5470 H   0  0  0  0  0  0  0  0  0  0  0  0
   -2.6095   11.1275   -5.3430 H   0  0  0  0  0  0  0  0  0  0  0  0
   -1.1909    4.3626    1.3474 C   0  0  0  0  0  0  0  0  0  0  0  0
   -1.8614    4.9382    1.7732 H   0  0  0  0  0  0  0  0  0  0  0  0
   -1.6403    3.6898    0.7956 H   0  0  0  0  0  0  0  0  0  0  0  0
   -0.6032    4.9081    0.7840 H   0  0  0  0  0  0  0  0  0  0  0  0
   -0.4261    3.7201    2.3417 O   0  0  0  0  0  0  0  0  0  0  0  0
    0.0371    3.1132    1.9902 H   0  0  0  0  0  0  0  0  0  0  0  0
    2.3399    1.5947    2.2375 B   0  0  0  0  0  0  0  0  0  0  0  0
    3.2057    0.7697    1.5201 F   0  5  0  0  0  0  0  0  0  0  0  0
    1.2136    1.8348    1.3918 F   0  5  0  0  0  0  0  0  0  0  0  0
    2.9004    2.7843    2.5222 F   0  0  0  0  0  0  0  0  0  0  0  0
    1.8873    0.9340    3.3621 F   0  5  0  0  0  0  0  0  0  0  0  0
    3.1828    0.6428    1.6986 F   0  5  0  0  0  0  0  0  0  0  0  0
    1.1089    1.5524    1.6297 F   0  0  0  0  0  0  0  0  0  0  0  0
    2.8986    2.8570    2.0124 F   0  5  0  0  0  0  0  0  0  0  0  0
    2.2057    1.4144    3.5850 F   0  0  0  0  0  0  0  0  0  0  0  0
  6 26  1  0  0  0  0
  7 28  1  0  0  0  0
 13 35  1  0  0  0  0
 13 36  1  0  0  0  0
 14 34  1  0  0  0  0
 17 40  1  0  0  0  0
 23 12  3  0  0  0  0
 25  8  2  0  0  0  0
 28  4  1  0  0  0  0
 30 11  3  0  0  0  0
 31  9  1  0  0  0  0
 32  3  3  0  0  0  0
 33 24  1  0  0  0  0
 34 16  1  0  0  0  0
 38 18  1  0  0  0  0
 41 43  1  0  0  0  0
 42 20  1  0  0  0  0
 44 51  1  0  0  0  0
 44  1  1  0  0  0  0
 45 54  1  0  0  0  0
 45 53  1  0  0  0  0
 46 53  1  0  0  0  0
 46 49  2  0  0  0  0
 48 47  1  0  0  0  0
 50 46  2  0  0  0  0
 51 52  1  0  0  0  0
 53 51  2  0  0  0  0
 54 55  1  1  0  0  0
 54 44  1  0  0  0  0
 55 56  1  0  0  0  0
 57 55  1  0  0  0  0
 58 55  1  0  0  0  0
 59 45  1  0  0  0  0
 60 59  1  0  0  0  0
 61 59  1  0  0  0  0
 62 47  1  0  0  0  0
 62 64  1  0  0  0  0
 62 59  1  0  0  0  0
 63 62  1  0  0  0  0
 65 66  1  0  0  0  0
 65 69  1  0  0  0  0
 67 65  1  0  0  0  0
 68 65  1  0  0  0  0
 70 69  1  0  0  0  0
 71 74  1  0  0  0  0
 71 79  1  0  0  0  0
 77 71  1  0  0  0  0
M  CHG  5  72  -1  73  -1  75  -1  76  -1  78  -1
M  END
