# Supplementary material for: Crystal structure of bis­[1-(2-hy­droxy­eth­yl)-2-methyl-5-nitro-1H-imidazole-κN 3]silver(I) tetra­fluorido­borate methanol monosolvate
Source: Acta Crystallogr E Crystallogr Commun. 2015 Feb 21;71(Pt 3):284–7. doi: 10.1107/S2056989015002819 (PMC4350687; doi:10.1107/S2056989015002819)
Supplement: Supplementary file 4 [file e-71-00284-Isup4.txt]

 
data_agmet2 
  
_audit_creation_method            SHELXL-2013 
_chemical_name_systematic 
; 
 ? 
; 
_chemical_name_common             ? 
_chemical_melting_point           ? 
_chemical_formula_moiety          ? 
_chemical_formula_sum 
 'C13 H22 Ag B F4 N6 O7' 
_chemical_formula_weight          569.04 
  
loop_ 
 _atom_type_symbol 
 _atom_type_description 
 _atom_type_scat_dispersion_real 
 _atom_type_scat_dispersion_imag 
 _atom_type_scat_source 
 'C'  'C'   0.0033   0.0016 
 'International Tables Vol C Tables 4.2.6.8 and 6.1.1.4' 
 'H'  'H'   0.0000   0.0000 
 'International Tables Vol C Tables 4.2.6.8 and 6.1.1.4' 
 'Ag'  'Ag'  -0.8971   1.1015 
 'International Tables Vol C Tables 4.2.6.8 and 6.1.1.4' 
 'B'  'B'   0.0013   0.0007 
 'International Tables Vol C Tables 4.2.6.8 and 6.1.1.4' 
 'F'  'F'   0.0171   0.0103 
 'International Tables Vol C Tables 4.2.6.8 and 6.1.1.4' 
 'N'  'N'   0.0061   0.0033 
 'International Tables Vol C Tables 4.2.6.8 and 6.1.1.4' 
 'O'  'O'   0.0106   0.0060 
 'International Tables Vol C Tables 4.2.6.8 and 6.1.1.4' 
  
_space_group_crystal_system       triclinic 
_space_group_IT_number            2 
_space_group_name_H-M_alt         'P -1' 
_space_group_name_Hall            '-P 1' 
  
_shelx_space_group_comment 
; 
The symmetry employed for this shelxl refinement is uniquely defined 
by the following loop, which should always be used as a source of 
symmetry information in preference to the above space-group names. 
They are only intended as comments. 
; 
  
loop_ 
 _space_group_symop_operation_xyz 
 'x, y, z' 
 '-x, -y, -z' 
  
_cell_length_a                    9.2592(10) 
_cell_length_b                    10.5339(10) 
_cell_length_c                    12.3995(12) 
_cell_angle_alpha                 106.940(11) 
_cell_angle_beta                  92.788(9) 
_cell_angle_gamma                 112.439(10) 
_cell_volume                      1051.7(2) 
_cell_formula_units_Z             2 
_cell_measurement_temperature     130(2) 
_cell_measurement_reflns_used     9065 
_cell_measurement_theta_min       2.32 
_cell_measurement_theta_max       32.91 
  
_exptl_crystal_description        block 
_exptl_crystal_colour             colourless 
_exptl_crystal_density_meas       ? 
_exptl_crystal_density_method     ? 
_exptl_crystal_density_diffrn     1.797 
_exptl_crystal_F_000              572 
_exptl_transmission_factor_min    ? 
_exptl_transmission_factor_max    ? 
_exptl_crystal_size_max           1.000 
_exptl_crystal_size_mid           0.510 
_exptl_crystal_size_min           0.310 
_exptl_absorpt_coefficient_mu     1.042 
_shelx_estimated_absorpt_T_min    0.422 
_shelx_estimated_absorpt_T_max    0.738 
_exptl_absorpt_correction_type    empirical 
_exptl_absorpt_correction_T_min   0.5512 
_exptl_absorpt_correction_T_max   0.7465 
_exptl_absorpt_process_details    sadabs 
  
_exptl_special_details 
; 
 ? 
; 
  
_diffrn_ambient_temperature       130(2) 
_diffrn_radiation_wavelength      0.71073 
_diffrn_radiation_type            MoK\a 
_diffrn_source                    ? 
_diffrn_measurement_device_type   'Bruker APEX-II CCD' 
_diffrn_measurement_method        '\f and \w scans' 
_diffrn_detector_area_resol_mean  ? 
_diffrn_reflns_number             17164 
_diffrn_reflns_av_unetI/netI      0.0220 
_diffrn_reflns_av_R_equivalents   0.0231 
_diffrn_reflns_limit_h_min        -13 
_diffrn_reflns_limit_h_max        13 
_diffrn_reflns_limit_k_min        -15 
_diffrn_reflns_limit_k_max        15 
_diffrn_reflns_limit_l_min        -17 
_diffrn_reflns_limit_l_max        17 
_diffrn_reflns_theta_min          1.746 
_diffrn_reflns_theta_max          30.508 
_diffrn_reflns_theta_full         25.242 
_diffrn_measured_fraction_theta_max   0.995 
_diffrn_measured_fraction_theta_full  0.999 
_diffrn_reflns_Laue_measured_fraction_max    0.995 
_diffrn_reflns_Laue_measured_fraction_full   0.999 
_diffrn_reflns_point_group_measured_fraction_max   0.995 
_diffrn_reflns_point_group_measured_fraction_full  0.999 
_reflns_number_total              6401 
_reflns_number_gt                 6107 
_reflns_threshold_expression      'I > 2\s(I)' 
_reflns_Friedel_coverage          0.000 
_reflns_Friedel_fraction_max      . 
_reflns_Friedel_fraction_full     . 
  
_reflns_special_details 
; 
 Reflections were merged by SHELXL according to the crystal 
 class for the calculation of statistics and refinement. 
  
 _reflns_Friedel_fraction is defined as the number of unique 
 Friedel pairs measured divided by the number that would be 
 possible theoretically, ignoring centric projections and 
 systematic absences. 
; 
  
_computing_data_collection        'Bruker APEX2' 
_computing_cell_refinement        'Bruker SAINT' 
_computing_data_reduction         'Bruker SAINT' 
_computing_structure_solution     'SHELXS-97 (Sheldrick 2008)' 
_computing_structure_refinement   'SHELXL-2013 (Sheldrick, 2013)' 
_computing_molecular_graphics     'Bruker SHELXTL' 
_computing_publication_material   'Bruker SHELXTL' 
  
_refine_special_details 
; 
 ? 
; 
_refine_ls_structure_factor_coef  Fsqd 
_refine_ls_matrix_type            full 
_refine_ls_weighting_scheme       calc 
_refine_ls_weighting_details 
'w=1/[\s^2^(Fo^2^)+(0.0161P)^2^+1.0163P] where P=(Fo^2^+2Fc^2^)/3' 
_atom_sites_solution_primary      ? 
_atom_sites_solution_secondary    ? 
_atom_sites_solution_hydrogens    geom 
_refine_ls_hydrogen_treatment     constr 
_refine_ls_extinction_method      SHELXL 
_refine_ls_extinction_coef        0.0027(4) 
_refine_ls_extinction_expression 
 'Fc^*^=kFc[1+0.001xFc^2^\l^3^/sin(2\q)]^-1/4^' 
_refine_ls_number_reflns          6401 
_refine_ls_number_parameters      440 
_refine_ls_number_restraints      144 
_refine_ls_R_factor_all           0.0298 
_refine_ls_R_factor_gt            0.0282 
_refine_ls_wR_factor_ref          0.0668 
_refine_ls_wR_factor_gt           0.0660 
_refine_ls_goodness_of_fit_ref    1.117 
_refine_ls_restrained_S_all       1.117 
_refine_ls_shift/su_max           0.007 
_refine_ls_shift/su_mean          0.000 
  
loop_ 
 _atom_site_label 
 _atom_site_type_symbol 
 _atom_site_fract_x 
 _atom_site_fract_y 
 _atom_site_fract_z 
 _atom_site_U_iso_or_equiv 
 _atom_site_adp_type 
 _atom_site_occupancy 
 _atom_site_site_symmetry_order 
 _atom_site_calc_flag 
 _atom_site_refinement_flags_posn 
 _atom_site_refinement_flags_adp 
 _atom_site_refinement_flags_occupancy 
 _atom_site_disorder_assembly 
 _atom_site_disorder_group 
Ag Ag 0.34662(2) 0.82628(2) -0.00390(2) 0.02854(5) Uani 1 1 d D . . . . 
N11 N 0.4710(18) 0.786(2) 0.1171(7) 0.018(2) Uani 0.501(17) 1 d D . P A 1 
N12 N 0.5696(15) 0.7754(15) 0.2748(8) 0.0211(16) Uani 0.501(17) 1 d D . P A 1 
N13 N 0.7178(8) 0.6262(7) 0.1956(9) 0.0273(14) Uani 0.501(17) 1 d D . P A 1 
O11 O 0.3317(11) 0.6459(13) 0.4129(9) 0.0404(16) Uani 0.501(17) 1 d D . P A 1 
H11A H 0.2863 0.5926 0.3453 0.048 Uiso 0.501(17) 1 calc R U P A 1 
O12 O 0.7349(8) 0.5491(6) 0.1064(9) 0.0406(13) Uani 0.501(17) 1 d D U P A 1 
O13 O 0.7868(7) 0.6518(5) 0.2921(10) 0.0368(14) Uani 0.501(17) 1 d D U P A 1 
C11 C 0.5471(13) 0.6968(12) 0.0851(8) 0.0227(15) Uani 0.501(17) 1 d D . P A 1 
H11B H 0.5535 0.6475 0.0092 0.027 Uiso 0.501(17) 1 calc R U P A 1 
C12 C 0.6111(12) 0.6925(11) 0.1829(8) 0.0197(15) Uani 0.501(17) 1 d D . P A 1 
C13 C 0.4855(12) 0.8352(11) 0.2301(9) 0.0149(15) Uani 0.501(17) 1 d D U P A 1 
C14 C 0.3914(18) 0.9109(16) 0.2896(10) 0.039(4) Uani 0.501(17) 1 d D . P A 1 
H14A H 0.3477 0.9470 0.2375 0.047 Uiso 0.501(17) 1 calc R U P A 1 
H14B H 0.4599 0.9932 0.3572 0.047 Uiso 0.501(17) 1 calc R U P A 1 
H14C H 0.3043 0.8428 0.3136 0.047 Uiso 0.501(17) 1 calc R U P A 1 
C15 C 0.5998(12) 0.7981(8) 0.3981(7) 0.0282(14) Uani 0.501(17) 1 d D . P A 1 
H15A H 0.5816 0.8841 0.4416 0.034 Uiso 0.501(17) 1 calc R U P A 1 
H15B H 0.7124 0.8190 0.4220 0.034 Uiso 0.501(17) 1 calc R U P A 1 
C16 C 0.4946(13) 0.6673(12) 0.4271(9) 0.0346(19) Uani 0.501(17) 1 d D . P A 1 
H16A H 0.5035 0.5792 0.3772 0.042 Uiso 0.501(17) 1 calc R U P A 1 
H16B H 0.5316 0.6806 0.5076 0.042 Uiso 0.501(17) 1 calc R U P A 1 
N11A N 0.470(2) 0.778(2) 0.1207(9) 0.028(3) Uani 0.499(17) 1 d D . P A 2 
N12A N 0.5515(16) 0.7755(15) 0.2949(8) 0.0179(12) Uani 0.499(17) 1 d D . P A 2 
N13A N 0.7308(8) 0.6471(7) 0.2389(8) 0.0224(12) Uani 0.499(17) 1 d D . P A 2 
O11A O 0.2839(10) 0.6195(10) 0.4105(9) 0.0349(13) Uani 0.499(17) 1 d D . P A 2 
H11C H 0.2496 0.5780 0.3398 0.042 Uiso 0.499(17) 1 calc R U P A 2 
O12A O 0.7814(9) 0.5918(10) 0.1564(8) 0.0368(16) Uani 0.499(17) 1 d D U P A 2 
O13A O 0.7663(7) 0.6551(5) 0.3379(7) 0.0314(11) Uani 0.499(17) 1 d D U P A 2 
C11A C 0.5764(13) 0.7137(13) 0.1118(8) 0.0212(15) Uani 0.499(17) 1 d D . P A 2 
H11D H 0.6121 0.6788 0.0434 0.025 Uiso 0.499(17) 1 calc R U P A 2 
C12A C 0.6218(12) 0.7076(11) 0.2150(7) 0.0170(13) Uani 0.499(17) 1 d D . P A 2 
C13A C 0.4578(12) 0.8126(11) 0.2331(8) 0.0140(15) Uani 0.499(17) 1 d D U P A 2 
C14A C 0.3830(17) 0.9117(14) 0.2874(9) 0.033(4) Uani 0.499(17) 1 d D . P A 2 
H14D H 0.4602 1.0132 0.3073 0.039 Uiso 0.499(17) 1 calc R U P A 2 
H14E H 0.3490 0.8932 0.3571 0.039 Uiso 0.499(17) 1 calc R U P A 2 
H14F H 0.2906 0.8940 0.2338 0.039 Uiso 0.499(17) 1 calc R U P A 2 
C15A C 0.5567(9) 0.7874(8) 0.4170(6) 0.0213(11) Uani 0.499(17) 1 d D . P A 2 
H15C H 0.5264 0.8670 0.4571 0.026 Uiso 0.499(17) 1 calc R U P A 2 
H15D H 0.6671 0.8140 0.4521 0.026 Uiso 0.499(17) 1 calc R U P A 2 
C16A C 0.4482(11) 0.6486(10) 0.4345(9) 0.0275(16) Uani 0.499(17) 1 d D . P A 2 
H16C H 0.4661 0.5659 0.3840 0.033 Uiso 0.499(17) 1 calc R U P A 2 
H16D H 0.4758 0.6557 0.5148 0.033 Uiso 0.499(17) 1 calc R U P A 2 
N21 N 0.20394(19) 0.85591(17) -0.12498(13) 0.0280(3) Uani 1 1 d . . . B 1 
N22 N 0.06590(19) 0.82730(17) -0.28744(13) 0.0270(3) Uani 1 1 d . . . B 1 
N23 N -0.0132(2) 1.0346(2) -0.2186(2) 0.0433(5) Uani 1 1 d D . . B 1 
O21 O 0.25596(17) 0.86179(17) -0.45811(12) 0.0340(3) Uani 1 1 d . . . B 1 
H21A H 0.2608 0.7842 -0.4975 0.051 Uiso 1 1 calc R U . B 1 
O22 O -0.0234(2) 1.1214(2) -0.1326(2) 0.0737(7) Uani 1 1 d D . . B 1 
O23 O -0.0629(3) 1.0220(3) -0.3151(2) 0.0775(8) Uani 1 1 d D . . B 1 
C21 C 0.1481(2) 0.9618(2) -0.10391(19) 0.0350(4) Uani 1 1 d . . . B 1 
H21B H 0.1652 1.0344 -0.0319 0.042 Uiso 1 1 calc R U . B 1 
C22 C 0.0644(2) 0.94554(19) -0.20292(19) 0.0306(4) Uani 1 1 d . . . B 1 
C23 C 0.1525(2) 0.77595(19) -0.23615(14) 0.0250(3) Uani 1 1 d . . . B 1 
C24 C 0.1834(3) 0.6463(2) -0.29385(16) 0.0349(4) Uani 1 1 d . . . B 1 
H24A H 0.2455 0.6290 -0.2379 0.042 Uiso 1 1 calc R U . B 1 
H24B H 0.2429 0.6636 -0.3552 0.042 Uiso 1 1 calc R U . B 1 
H24C H 0.0821 0.5608 -0.3265 0.042 Uiso 1 1 calc R U . B 1 
C25 C -0.0068(2) 0.7652(3) -0.40921(17) 0.0375(5) Uani 1 1 d . . . B 1 
H25A H -0.1117 0.7691 -0.4181 0.045 Uiso 1 1 calc R U . B 1 
H25B H -0.0236 0.6617 -0.4390 0.045 Uiso 1 1 calc R U . B 1 
C26 C 0.0986(3) 0.8488(3) -0.4785(2) 0.0456(6) Uani 1 1 d . . . B 1 
H26A H 0.0535 0.7976 -0.5612 0.055 Uiso 1 1 calc R U . B 1 
H26B H 0.0997 0.9473 -0.4580 0.055 Uiso 1 1 calc R U . B 1 
C1 C 0.0949(3) 0.4974(3) 0.1155(3) 0.0598(7) Uani 1 1 d . . . C 1 
H1A H 0.0573 0.5721 0.1520 0.072 Uiso 1 1 calc R U . C 1 
H1B H 0.0045 0.4081 0.0682 0.072 Uiso 1 1 calc R U . C 1 
H1C H 0.1706 0.5328 0.0672 0.072 Uiso 1 1 calc R U . C 1 
O1 O 0.1702(3) 0.4678(3) 0.20073(19) 0.0787(8) Uani 1 1 d . . . C 1 
H1 H 0.1856 0.3926 0.1706 0.094 Uiso 1 1 calc R U . C 1 
B1 B 0.3719(2) 0.2457(2) 0.19180(16) 0.0263(4) Uani 1 1 d D U . . . 
F1 F 0.4132(11) 0.1347(10) 0.1303(10) 0.0303(13) Uani 0.461(19) 1 d D U P D 1 
F2 F 0.2428(8) 0.2394(9) 0.1193(6) 0.0313(12) Uani 0.461(19) 1 d D U P D 1 
F3 F 0.4916(8) 0.3783(7) 0.2162(11) 0.0487(18) Uani 0.461(19) 1 d D U P D 1 
F4 F 0.3177(7) 0.2190(9) 0.2882(5) 0.0395(15) Uani 0.461(19) 1 d D U P D 1 
F1A F 0.4089(12) 0.1282(10) 0.1456(10) 0.045(2) Uani 0.539(19) 1 d D U P D 2 
F2A F 0.2240(8) 0.2191(10) 0.1397(9) 0.0575(19) Uani 0.539(19) 1 d D U P D 2 
F3A F 0.4837(8) 0.3671(8) 0.1725(8) 0.0457(13) Uani 0.539(19) 1 d D U P D 2 
F4A F 0.3783(17) 0.2765(12) 0.3073(4) 0.080(2) Uani 0.539(19) 1 d D U P D 2 
  
loop_ 
 _atom_site_aniso_label 
 _atom_site_aniso_U_11 
 _atom_site_aniso_U_22 
 _atom_site_aniso_U_33 
 _atom_site_aniso_U_23 
 _atom_site_aniso_U_13 
 _atom_site_aniso_U_12 
Ag 0.03598(8) 0.02979(7) 0.02076(7) 0.01063(5) 0.00356(5) 0.01318(6) 
N11 0.020(4) 0.016(3) 0.025(4) 0.008(3) 0.012(3) 0.013(3) 
N12 0.021(3) 0.022(2) 0.020(3) 0.002(2) -0.003(2) 0.012(2) 
N13 0.0202(18) 0.018(2) 0.045(4) 0.012(2) 0.004(3) 0.0087(15) 
O11 0.040(4) 0.050(5) 0.0295(18) 0.004(3) 0.007(3) 0.023(3) 
O12 0.040(2) 0.034(2) 0.055(4) 0.010(2) 0.018(2) 0.0256(18) 
O13 0.0310(19) 0.0325(17) 0.051(4) 0.015(2) -0.004(2) 0.0180(14) 
C11 0.026(4) 0.020(3) 0.024(3) 0.010(3) 0.008(3) 0.010(3) 
C12 0.019(2) 0.015(2) 0.024(4) 0.002(3) 0.004(3) 0.0092(18) 
C13 0.007(3) 0.009(3) 0.025(2) 0.0077(17) 0.0010(18) -0.002(3) 
C14 0.054(6) 0.047(7) 0.028(6) 0.016(5) -0.004(4) 0.033(5) 
C15 0.035(4) 0.025(2) 0.024(3) 0.0024(18) -0.005(2) 0.018(3) 
C16 0.042(5) 0.047(4) 0.024(3) 0.011(2) 0.002(3) 0.028(4) 
N11A 0.033(5) 0.027(6) 0.027(5) 0.014(4) 0.007(3) 0.011(4) 
N12A 0.020(2) 0.0159(18) 0.019(3) 0.004(2) 0.0043(19) 0.0107(16) 
N13A 0.019(2) 0.020(2) 0.032(3) 0.012(2) 0.006(2) 0.0085(16) 
O11A 0.031(3) 0.036(3) 0.0304(18) 0.0074(17) 0.010(3) 0.008(2) 
O12A 0.041(3) 0.049(3) 0.050(3) 0.032(3) 0.030(3) 0.035(3) 
O13A 0.034(2) 0.0296(15) 0.033(3) 0.0111(16) -0.0055(17) 0.0163(13) 
C11A 0.025(4) 0.024(3) 0.021(3) 0.010(3) 0.009(3) 0.015(3) 
C12A 0.0166(19) 0.018(3) 0.016(3) 0.007(3) 0.001(2) 0.0060(19) 
C13A 0.006(3) 0.008(3) 0.022(2) 0.0072(17) 0.0011(17) -0.004(3) 
C14A 0.057(6) 0.042(6) 0.023(5) 0.009(4) 0.018(4) 0.045(6) 
C15A 0.024(3) 0.0262(19) 0.015(2) 0.0060(14) 0.0007(16) 0.012(2) 
C16A 0.037(4) 0.025(2) 0.022(2) 0.0104(16) 0.009(3) 0.012(3) 
N21 0.0342(8) 0.0243(7) 0.0263(7) 0.0072(6) 0.0021(6) 0.0143(6) 
N22 0.0333(8) 0.0331(8) 0.0280(7) 0.0207(6) 0.0108(6) 0.0192(6) 
N23 0.0287(8) 0.0314(9) 0.0875(16) 0.0373(10) 0.0213(9) 0.0166(7) 
O21 0.0335(7) 0.0498(8) 0.0312(7) 0.0185(6) 0.0119(5) 0.0258(6) 
O22 0.0565(11) 0.0321(9) 0.1166(19) -0.0075(10) -0.0178(12) 0.0296(9) 
O23 0.1030(17) 0.131(2) 0.0963(16) 0.0957(17) 0.0702(14) 0.1008(17) 
C21 0.0299(9) 0.0222(8) 0.0454(11) 0.0007(7) 0.0000(8) 0.0116(7) 
C22 0.0243(8) 0.0201(7) 0.0522(11) 0.0173(8) 0.0080(7) 0.0102(6) 
C23 0.0348(9) 0.0254(8) 0.0225(7) 0.0135(6) 0.0063(6) 0.0163(7) 
C24 0.0541(12) 0.0358(10) 0.0248(8) 0.0089(7) 0.0044(8) 0.0301(9) 
C25 0.0317(9) 0.0647(14) 0.0302(9) 0.0295(9) 0.0083(7) 0.0243(9) 
C26 0.0383(11) 0.0888(18) 0.0413(11) 0.0481(13) 0.0188(9) 0.0383(12) 
C1 0.0312(11) 0.0628(17) 0.0691(18) 0.0160(14) 0.0019(11) 0.0079(11) 
O1 0.0709(13) 0.0848(15) 0.0653(13) -0.0290(11) -0.0276(11) 0.0613(13) 
B1 0.0270(9) 0.0233(8) 0.0235(8) 0.0053(7) 0.0073(7) 0.0066(7) 
F1 0.037(3) 0.028(2) 0.031(2) 0.0090(19) 0.0130(18) 0.0183(18) 
F2 0.037(3) 0.029(2) 0.0255(16) 0.0061(13) 0.0004(15) 0.015(2) 
F3 0.0250(17) 0.0217(15) 0.083(5) 0.007(3) 0.007(3) 0.0004(12) 
F4 0.039(2) 0.055(3) 0.0244(17) 0.0110(17) 0.0125(14) 0.0204(19) 
F1A 0.070(4) 0.031(2) 0.039(3) 0.0146(19) 0.010(2) 0.025(2) 
F2A 0.0192(14) 0.047(3) 0.074(4) -0.015(3) -0.001(2) 0.0064(16) 
F3A 0.0341(16) 0.0302(19) 0.068(3) 0.023(2) 0.006(2) 0.0038(13) 
F4A 0.125(6) 0.081(4) 0.0201(16) 0.008(2) 0.019(2) 0.033(5) 
  
_geom_special_details 
; 
 All esds (except the esd in the dihedral angle between two l.s. planes) 
 are estimated using the full covariance matrix.  The cell esds are taken 
 into account individually in the estimation of esds in distances, angles 
 and torsion angles; correlations between esds in cell parameters are only 
 used when they are defined by crystal symmetry.  An approximate (isotropic) 
 treatment of cell esds is used for estimating esds involving l.s. planes. 
; 
  
loop_ 
 _geom_bond_atom_site_label_1 
 _geom_bond_atom_site_label_2 
 _geom_bond_distance 
 _geom_bond_site_symmetry_2 
 _geom_bond_publ_flag 
Ag N11 2.079(8) . ? 
Ag N21 2.1194(15) . ? 
Ag N11A 2.166(8) . ? 
N11 C13 1.325(9) . ? 
N11 C11 1.364(9) . ? 
N12 C13 1.358(9) . ? 
N12 C12 1.388(9) . ? 
N12 C15 1.472(8) . ? 
N13 O12 1.224(6) . ? 
N13 O13 1.233(6) . ? 
N13 C12 1.437(8) . ? 
O11 C16 1.431(9) . ? 
C11 C12 1.344(9) . ? 
C13 C14 1.480(9) . ? 
C15 C16 1.509(9) . ? 
N11A C13A 1.358(9) . ? 
N11A C11A 1.381(10) . ? 
N12A C13A 1.365(9) . ? 
N12A C12A 1.387(8) . ? 
N12A C15A 1.479(8) . ? 
N13A O13A 1.226(5) . ? 
N13A O12A 1.230(6) . ? 
N13A C12A 1.444(8) . ? 
O11A C16A 1.430(8) . ? 
C11A C12A 1.354(9) . ? 
C13A C14A 1.486(9) . ? 
C15A C16A 1.509(8) . ? 
N21 C23 1.338(2) . ? 
N21 C21 1.365(2) . ? 
N22 C23 1.350(2) . ? 
N22 C22 1.380(3) . ? 
N22 C25 1.466(3) . ? 
N23 O23 1.212(3) . ? 
N23 O22 1.221(3) . ? 
N23 C22 1.429(2) . ? 
O21 C26 1.413(2) . ? 
C21 C22 1.349(3) . ? 
C23 C24 1.486(2) . ? 
C25 C26 1.527(3) . ? 
C1 O1 1.409(4) . ? 
B1 F3 1.346(6) . ? 
B1 F4A 1.366(4) . ? 
B1 F2A 1.373(6) . ? 
B1 F4 1.381(4) . ? 
B1 F1A 1.382(7) . ? 
B1 F1 1.395(6) . ? 
B1 F3A 1.399(5) . ? 
B1 F2 1.428(6) . ? 
  
loop_ 
 _geom_angle_atom_site_label_1 
 _geom_angle_atom_site_label_2 
 _geom_angle_atom_site_label_3 
 _geom_angle 
 _geom_angle_site_symmetry_1 
 _geom_angle_site_symmetry_3 
 _geom_angle_publ_flag 
N11 Ag N21 175.7(5) . . ? 
C13 N11 C11 110.7(7) . . ? 
C13 N11 Ag 127.9(6) . . ? 
C11 N11 Ag 121.4(6) . . ? 
C13 N12 C12 106.5(7) . . ? 
C13 N12 C15 122.9(8) . . ? 
C12 N12 C15 130.6(7) . . ? 
O12 N13 O13 125.0(6) . . ? 
O12 N13 C12 115.7(5) . . ? 
O13 N13 C12 119.3(5) . . ? 
C12 C11 N11 105.9(7) . . ? 
C11 C12 N12 109.0(7) . . ? 
C11 C12 N13 127.2(7) . . ? 
N12 C12 N13 123.6(6) . . ? 
N11 C13 N12 107.9(7) . . ? 
N11 C13 C14 123.3(8) . . ? 
N12 C13 C14 127.2(9) . . ? 
N12 C15 C16 112.2(8) . . ? 
O11 C16 C15 112.0(8) . . ? 
C13A N11A C11A 104.3(7) . . ? 
C13A N11A Ag 123.5(7) . . ? 
C11A N11A Ag 132.2(7) . . ? 
C13A N12A C12A 104.8(7) . . ? 
C13A N12A C15A 126.4(7) . . ? 
C12A N12A C15A 128.3(7) . . ? 
O13A N13A O12A 125.3(5) . . ? 
O13A N13A C12A 118.6(5) . . ? 
O12A N13A C12A 116.1(5) . . ? 
C12A C11A N11A 110.0(7) . . ? 
C11A C12A N12A 108.3(7) . . ? 
C11A C12A N13A 125.9(6) . . ? 
N12A C12A N13A 125.7(6) . . ? 
N12A C13A N11A 112.5(7) . . ? 
N12A C13A C14A 122.9(9) . . ? 
N11A C13A C14A 123.0(9) . . ? 
N12A C15A C16A 113.3(8) . . ? 
O11A C16A C15A 112.9(7) . . ? 
C23 N21 C21 106.99(16) . . ? 
C23 N21 Ag 126.87(12) . . ? 
C21 N21 Ag 126.14(13) . . ? 
C23 N22 C22 105.84(15) . . ? 
C23 N22 C25 124.53(16) . . ? 
C22 N22 C25 129.63(16) . . ? 
O23 N23 O22 123.6(2) . . ? 
O23 N23 C22 119.0(2) . . ? 
O22 N23 C22 117.3(2) . . ? 
C22 C21 N21 108.23(17) . . ? 
C21 C22 N22 108.32(15) . . ? 
C21 C22 N23 126.3(2) . . ? 
N22 C22 N23 125.40(19) . . ? 
N21 C23 N22 110.62(15) . . ? 
N21 C23 C24 124.39(15) . . ? 
N22 C23 C24 124.97(16) . . ? 
N22 C25 C26 110.97(19) . . ? 
O21 C26 C25 111.84(15) . . ? 
F4A B1 F2A 110.1(4) . . ? 
F3 B1 F4 112.8(4) . . ? 
F4A B1 F1A 110.7(5) . . ? 
F2A B1 F1A 110.7(5) . . ? 
F3 B1 F1 111.9(5) . . ? 
F4 B1 F1 109.9(6) . . ? 
F4A B1 F3A 108.5(4) . . ? 
F2A B1 F3A 108.4(5) . . ? 
F1A B1 F3A 108.4(5) . . ? 
F3 B1 F2 107.7(5) . . ? 
F4 B1 F2 107.7(3) . . ? 
F1 B1 F2 106.5(5) . . ? 
  
loop_ 
 _geom_hbond_atom_site_label_D 
 _geom_hbond_atom_site_label_H 
 _geom_hbond_atom_site_label_A 
 _geom_hbond_distance_DH 
 _geom_hbond_distance_HA 
 _geom_hbond_distance_DA 
 _geom_hbond_angle_DHA 
 _geom_hbond_site_symmetry_A 
O1 H1 F2  0.84 1.84 2.673(9) 172.5 . 
O11 H11A O1  0.84 1.86 2.697(10) 175.1 . 
O21 H21A O11  0.84 1.91 2.726(11) 163.5 1_554 
O21 H21A O11A  0.84 1.87 2.712(11) 175.8 1_554 
  
_refine_diff_density_max    1.000 
_refine_diff_density_min   -1.029 
_refine_diff_density_rms    0.068 
  
_shelxl_version_number 2013-4 
  
_shelx_res_file 
; 
TITL met2agbf4 in P-1 
CELL  0.71073    9.2592   10.5339   12.3995   106.940    92.788   112.439 
ZERR  2           0.0010    0.0010    0.0012     0.011     0.009     0.010 
LATT   1 
SFAC  C  H Ag  B  F  N  O 
UNIT  26 44 2 2 8 12 14 
SIZE 0.31 0.51 1.00 
TEMP -143.10 
SHEL 999 0.7 
  
L.S. 48 
FMAP 2 
BOND 
PLAN 20 
  
SADI B1 F1 B1 F1A B1 F2 B1 F2A B1 F3 B1 F3A B1 F4 B1 F4A 
SADI F1 F2 F1A F2A F1 F3 F1A F3A F1 F4 F1A F4A 
SADI F2 F3 F2A F3A F2 F4 F2A F4A F3 F4 F3A F4A 
DELU B1 F1 F2 F3 F4 F1A F2A F3A F4A 
  
SADI N13 O12 N13 O13 N23 O22 N23 O23 N13A O12A N13A O13A 
SADI AG N11 AG N11A 
  
SIMU O12 O13 O22 O23 O12A O13A 
SIMU C13 C13A 
  
EQIV $1 X, Y, Z-1 
  
HTAB O1 F2 
HTAB O1 F2A 
HTAB O11 O1 
HTAB O11A O1 
HTAB O21 O11_$1 
HTAB O21 O11A_$1 
  
ACTA 
WPDB -1 
WGHT    0.016100    1.016300 
EXTI    0.002651 
FVAR       0.14909   0.46077   0.50081 
AG    3    0.346624    0.826281   -0.003898    11.00000    0.03598    0.02979 = 
         0.02076    0.01063    0.00356    0.01318 
PART   1 
N11   6    0.470980    0.786286    0.117063    31.00000    0.02024    0.01599 = 
         0.02532    0.00831    0.01236    0.01257 
N12   6    0.569555    0.775356    0.274782    31.00000    0.02058    0.02168 = 
         0.01969    0.00218   -0.00309    0.01165 
N13   6    0.717795    0.626155    0.195556    31.00000    0.02020    0.01836 = 
         0.04490    0.01225    0.00371    0.00872 
O11   7    0.331718    0.645870    0.412894    31.00000    0.03957    0.05040 = 
         0.02946    0.00436    0.00695    0.02349 
AFIX  83 
H11A  2    0.286299    0.592629    0.345300    31.00000   -1.20000 
AFIX   0 
O12   7    0.734881    0.549120    0.106424    31.00000    0.04016    0.03424 = 
         0.05500    0.01041    0.01774    0.02556 
O13   7    0.786829    0.651849    0.292111    31.00000    0.03098    0.03253 = 
         0.05079    0.01467   -0.00407    0.01800 
C11   1    0.547088    0.696791    0.085071    31.00000    0.02592    0.02022 = 
         0.02446    0.00982    0.00762    0.01009 
AFIX  43 
H11B  2    0.553533    0.647541    0.009196    31.00000   -1.20000 
AFIX   0 
C12   1    0.611145    0.692527    0.182909    31.00000    0.01852    0.01528 = 
         0.02443    0.00241    0.00393    0.00916 
C13   1    0.485548    0.835183    0.230082    31.00000    0.00662    0.00885 = 
         0.02541    0.00768    0.00104   -0.00199 
C14   1    0.391414    0.910933    0.289604    31.00000    0.05356    0.04741 = 
         0.02811    0.01598   -0.00418    0.03255 
AFIX 137 
H14A  2    0.347740    0.946978    0.237470    31.00000   -1.20000 
H14B  2    0.459906    0.993186    0.357154    31.00000   -1.20000 
H14C  2    0.304279    0.842781    0.313592    31.00000   -1.20000 
AFIX   0 
C15   1    0.599827    0.798146    0.398085    31.00000    0.03544    0.02513 = 
         0.02370    0.00241   -0.00477    0.01769 
AFIX  23 
H15A  2    0.581581    0.884068    0.441632    31.00000   -1.20000 
H15B  2    0.712435    0.819027    0.421962    31.00000   -1.20000 
AFIX   0 
C16   1    0.494582    0.667258    0.427144    31.00000    0.04172    0.04675 = 
         0.02400    0.01077    0.00203    0.02846 
AFIX  23 
H16A  2    0.503491    0.579172    0.377169    31.00000   -1.20000 
H16B  2    0.531622    0.680556    0.507558    31.00000   -1.20000 
AFIX   0 
PART   2 
SAME N11 > H16B 
N11A  6    0.470482    0.777983    0.120659   -31.00000    0.03254    0.02713 = 
         0.02700    0.01449    0.00710    0.01076 
N12A  6    0.551502    0.775495    0.294917   -31.00000    0.02049    0.01586 = 
         0.01943    0.00443    0.00432    0.01074 
N13A  6    0.730837    0.647079    0.238911   -31.00000    0.01891    0.01956 = 
         0.03209    0.01228    0.00636    0.00850 
O11A  7    0.283855    0.619518    0.410550   -31.00000    0.03065    0.03558 = 
         0.03045    0.00740    0.00959    0.00761 
AFIX  83 
H11C  2    0.249579    0.578028    0.339763   -31.00000   -1.20000 
AFIX   0 
O12A  7    0.781408    0.591761    0.156401   -31.00000    0.04085    0.04930 = 
         0.04973    0.03166    0.02996    0.03549 
O13A  7    0.766338    0.655096    0.337948   -31.00000    0.03359    0.02956 = 
         0.03317    0.01106   -0.00546    0.01631 
C11A  1    0.576389    0.713667    0.111805   -31.00000    0.02540    0.02448 = 
         0.02059    0.00996    0.00858    0.01505 
AFIX  43 
H11D  2    0.612113    0.678822    0.043380   -31.00000   -1.20000 
AFIX   0 
C12A  1    0.621850    0.707552    0.214952   -31.00000    0.01661    0.01775 = 
         0.01600    0.00652    0.00055    0.00601 
C13A  1    0.457808    0.812649    0.233114   -31.00000    0.00621    0.00778 = 
         0.02247    0.00721    0.00114   -0.00429 
C14A  1    0.383046    0.911712    0.287442   -31.00000    0.05669    0.04182 = 
         0.02304    0.00920    0.01846    0.04516 
AFIX 137 
H14D  2    0.460167    1.013214    0.307295   -31.00000   -1.20000 
H14E  2    0.349044    0.893231    0.357088   -31.00000   -1.20000 
H14F  2    0.290630    0.894007    0.233765   -31.00000   -1.20000 
AFIX   0 
C15A  1    0.556723    0.787415    0.416980   -31.00000    0.02392    0.02615 = 
         0.01452    0.00604    0.00069    0.01209 
AFIX  23 
H15C  2    0.526368    0.867010    0.457131   -31.00000   -1.20000 
H15D  2    0.667090    0.813952    0.452142   -31.00000   -1.20000 
AFIX   0 
C16A  1    0.448238    0.648618    0.434457   -31.00000    0.03699    0.02500 = 
         0.02205    0.01035    0.00911    0.01210 
AFIX  23 
H16C  2    0.466097    0.565913    0.384007   -31.00000   -1.20000 
H16D  2    0.475845    0.655717    0.514779   -31.00000   -1.20000 
AFIX   0 
PART   1 
N21   6    0.203942    0.855909   -0.124980    11.00000    0.03418    0.02433 = 
         0.02630    0.00716    0.00213    0.01433 
N22   6    0.065905    0.827296   -0.287438    11.00000    0.03331    0.03306 = 
         0.02802    0.02070    0.01078    0.01922 
N23   6   -0.013214    1.034585   -0.218560    11.00000    0.02865    0.03136 = 
         0.08750    0.03730    0.02130    0.01658 
O21   7    0.255958    0.861790   -0.458105    11.00000    0.03347    0.04984 = 
         0.03122    0.01852    0.01188    0.02585 
AFIX  83 
H21A  2    0.260785    0.784207   -0.497456    11.00000   -1.50000 
AFIX   0 
O22   7   -0.023443    1.121419   -0.132567    11.00000    0.05646    0.03208 = 
         0.11661   -0.00750   -0.01780    0.02960 
O23   7   -0.062862    1.021993   -0.315068    11.00000    0.10300    0.13068 = 
         0.09630    0.09565    0.07017    0.10076 
C21   1    0.148121    0.961767   -0.103905    11.00000    0.02989    0.02220 = 
         0.04545    0.00071    0.00001    0.01155 
AFIX  43 
H21B  2    0.165222    1.034370   -0.031931    11.00000   -1.20000 
AFIX   0 
C22   1    0.064445    0.945544   -0.202919    11.00000    0.02435    0.02013 = 
         0.05220    0.01734    0.00801    0.01024 
C23   1    0.152517    0.775947   -0.236155    11.00000    0.03476    0.02541 = 
         0.02246    0.01349    0.00635    0.01631 
C24   1    0.183363    0.646274   -0.293848    11.00000    0.05413    0.03575 = 
         0.02477    0.00887    0.00441    0.03005 
AFIX 137 
H24A  2    0.245487    0.628964   -0.237897    11.00000   -1.20000 
H24B  2    0.242874    0.663552   -0.355201    11.00000   -1.20000 
H24C  2    0.082073    0.560774   -0.326500    11.00000   -1.20000 
AFIX   0 
C25   1   -0.006774    0.765211   -0.409214    11.00000    0.03173    0.06467 = 
         0.03024    0.02948    0.00833    0.02427 
AFIX  23 
H25A  2   -0.111695    0.769093   -0.418088    11.00000   -1.20000 
H25B  2   -0.023591    0.661680   -0.439016    11.00000   -1.20000 
AFIX   0 
C26   1    0.098633    0.848795   -0.478498    11.00000    0.03829    0.08877 = 
         0.04125    0.04807    0.01880    0.03829 
AFIX  23 
H26A  2    0.053534    0.797580   -0.561158    11.00000   -1.20000 
H26B  2    0.099742    0.947338   -0.457995    11.00000   -1.20000 
AFIX   0 
C1    1    0.094926    0.497441    0.115543    11.00000    0.03122    0.06281 = 
         0.06913    0.01602    0.00187    0.00789 
AFIX 137 
PART   0 
H1A   2    0.057312    0.572054    0.151961    11.00000   -1.20000 
H1B   2    0.004457    0.408097    0.068201    11.00000   -1.20000 
H1C   2    0.170637    0.532790    0.067237    11.00000   -1.20000 
AFIX   0 
PART   1 
O1    7    0.170247    0.467787    0.200726    11.00000    0.07092    0.08480 = 
         0.06527   -0.02899   -0.02763    0.06132 
PART   0 
AFIX  83 
H1    2    0.185634    0.392631    0.170585    11.00000   -1.20000 
AFIX   0 
B1    4    0.371865    0.245719    0.191800    11.00000    0.02697    0.02329 = 
         0.02353    0.00525    0.00726    0.00659 
PART   1 
F1    5    0.413194    0.134703    0.130254    21.00000    0.03718    0.02770 = 
         0.03080    0.00898    0.01300    0.01826 
F2    5    0.242827    0.239377    0.119301    21.00000    0.03740    0.02900 = 
         0.02552    0.00613    0.00043    0.01465 
F3    5    0.491560    0.378337    0.216160    21.00000    0.02498    0.02170 = 
         0.08286    0.00739    0.00734    0.00042 
F4    5    0.317657    0.219005    0.288217    21.00000    0.03875    0.05540 = 
         0.02438    0.01101    0.01255    0.02040 
PART   2 
F1A   5    0.408889    0.128157    0.145587   -21.00000    0.07011    0.03088 = 
         0.03931    0.01459    0.01024    0.02549 
F2A   5    0.223974    0.219080    0.139734   -21.00000    0.01916    0.04652 = 
         0.07375   -0.01497   -0.00052    0.00644 
F3A   5    0.483701    0.367148    0.172488   -21.00000    0.03406    0.03019 = 
         0.06790    0.02276    0.00632    0.00383 
F4A   5    0.378308    0.276470    0.307267   -21.00000    0.12533    0.08088 = 
         0.02013    0.00769    0.01900    0.03337 
PART   0 
  
HKLF 4 1  0.3333  0.3333 -0.3333 -0.6667 -0.6667 -0.3333 -0.3333  0.6667  0.3333
  
REM  met2agbf4 in P-1 
REM R1 =  0.0282 for    6107 Fo > 4sig(Fo)  and  0.0298 for all    6401 data 
REM    440 parameters refined using    144 restraints 
  
END 
  
WGHT      0.0158      1.0181 
  
REM Highest difference peak  1.000,  deepest hole -1.029,  1-sigma level  0.068 
Q1    1   0.4265  0.8612 -0.0027  11.00000  0.05    1.00 
Q2    1  -0.1173  0.9629 -0.3349  11.00000  0.05    0.54 
Q3    1   0.3170  0.8619 -0.0153  11.00000  0.05    0.53 
Q4    1   0.2310  0.5017  0.1827  11.00000  0.05    0.53 
Q5    1  -0.0179  1.1186 -0.1814  11.00000  0.05    0.50 
Q6    1   0.3598  0.9203  0.0109  11.00000  0.05    0.44 
Q7    1   0.3233  0.8190  0.0481  11.00000  0.05    0.42 
Q8    1   0.3310  0.7475 -0.0236  11.00000  0.05    0.35 
Q9    1   0.1812  0.7223 -0.2688  11.00000  0.05    0.33 
Q10   1   0.0383  0.7860 -0.4715  11.00000  0.05    0.31 
Q11   1   0.1385  0.9778 -0.1525  11.00000  0.05    0.30 
Q12   1   0.3624  0.7827 -0.0692  11.00000  0.05    0.29 
Q13   1   0.1166  0.8012 -0.2689  11.00000  0.05    0.29 
Q14   1   0.4469  0.7786  0.1728  11.00000  0.05    0.29 
Q15   1   0.0444  0.8773 -0.2457  11.00000  0.05    0.28 
Q16   1   0.5225  0.3851  0.2848  11.00000  0.05    0.26 
Q17   1   0.3764  0.8524 -0.0725  11.00000  0.05    0.25 
Q18   1   0.1177  0.4465  0.1181  11.00000  0.05    0.25 
Q19   1   0.0001  0.7826 -0.3234  11.00000  0.05    0.25 
Q20   1   0.4553  0.8050  0.0304  11.00000  0.05    0.23 
; 
_shelx_res_checksum    2773 
  
_shelx_hkl_file 
; 
   1   0   0    0.00    0.00 
   1   0   0    0.01    0.00 
  -2   0   0    0.00    0.00 
   2   0   0    0.00    0.01 
   2   0   0    0.01    0.00 
   2   0   0    0.00    0.01 
  -3   0   0    0.97    0.04 
   3   0   0    0.89    0.04 
   3   0   0    0.94    0.04 
   3   0   0    0.94    0.05 
   4   0   0    0.17    0.01 
   4   0   0    0.15    0.02 
  -5   0   0    2.77    0.10 
   5   0   0    2.96    0.10 
   5   0   0    2.95    0.11 
  -6   0   0   49.63    1.58 
   6   0   0   54.55    1.56 
   6   0   0   52.17    1.52 
   6   0   0   53.81    1.53 
  -7   0   0    0.05    0.02 
   7   0   0    0.07    0.03 
   7   0   0    0.02    0.02 
   7   0   0    0.05    0.01 
  -8   0   0    0.07    0.02 
   8   0   0    0.06    0.04 
   8   0   0    0.05    0.03 
   8   0   0    0.02    0.02 
  -9   0   0   61.30    1.90 
   9   0   0   65.21    1.84 
   9   0   0   63.35    1.88 
   9   0   0   62.61    1.84 
 -10   0   0    0.65    0.05 
  10   0   0    0.60    0.07 
  10   0   0    0.74    0.05 
  10   0   0    0.55    0.07 
 -11   0   0    0.05    0.03 
  11   0   0    0.03    0.05 
  11   0   0    0.02    0.04 
 -12   0   0    1.16    0.07 
 -12   0   0    1.22    0.08 
  12   0   0    1.22    0.09 
 -13   0   0    1.53    0.10 
  13   0   0    1.45    0.11 
 -14   0   0    0.71    0.08 
  14   0   0    0.85    0.10 
 -15   0   0    2.63    0.15 
  15   0   0    2.65    0.16 
 -16   0   0    0.06    0.05 
  16   0   0    0.05    0.06 
 -17   0   0    0.19    0.07 
  17   0   0    0.10    0.07 
 -18   0   0    1.32    0.13 
  18   0   0    1.23    0.14 
  19  -1   0    1.00    0.14 
  18  -1   0    0.16    0.08 
 -18   1   0    0.11    0.06 
  17  -1   0   -0.09    0.05 
 -17   1   0    0.04    0.05 
  16  -1   0    3.20    0.19 
 -16   1   0    3.08    0.17 
  15  -1   0    0.59    0.09 
 -15   1   0    0.87    0.09 
  14  -1   0    0.65    0.09 
 -14   1   0    0.78    0.08 
  13  -1   0    3.92    0.18 
 -13   1   0    3.80    0.15 
 -13   1   0    3.79    0.17 
  12  -1   0    0.39    0.07 
  12  -1   0    0.40    0.06 
 -12   1   0    0.50    0.05 
 -12   1   0    0.49    0.06 
  11  -1   0    1.38    0.10 
  11  -1   0    1.39    0.10 
 -11   1   0    1.43    0.07 
  10  -1   0   27.57    0.83 
  10  -1   0   26.46    0.81 
 -10   1   0   25.91    0.82 
   9  -1   0    0.15    0.02 
   9  -1   0    0.15    0.04 
   9  -1   0    0.14    0.04 
  -9   1   0    0.19    0.03 
   8  -1   0    1.15    0.07 
   8  -1   0    1.29    0.05 
   8  -1   0    1.26    0.08 
  -8   1   0    1.05    0.06 
   7  -1   0    2.00    0.10 
   7  -1   0    2.24    0.09 
   7  -1   0    2.10    0.07 
  -7   1   0    2.03    0.08 
   6  -1   0    1.93    0.09 
   6  -1   0    2.07    0.07 
  -6   1   0    1.96    0.08 
   5  -1   0    0.90    0.03 
   5  -1   0    0.75    0.05 
  -5   1   0    0.74    0.04 
   4  -1   0   51.35    1.50 
   4  -1   0   47.80    1.44 
   4  -1   0   50.50    1.46 
  -4   1   0   51.06    1.51 
   3  -1   0    0.12    0.02 
   2  -1   0    0.00    0.00 
   2  -1   0    0.01    0.01 
  -2   1   0    0.00    0.00 
   1  -1   0  171.80    5.91 
  -1   1   0  207.09    6.02 
   1   1   0    0.33    0.02 
   1   1   0    0.37    0.02 
   1   1   0    0.34    0.02 
   1   1   0    0.33    0.02 
   2   1   0    1.53    0.06 
   3   1   0    1.22    0.05 
   3   1   0    1.16    0.05 
  -4  -1   0    0.20    0.02 
   4   1   0    0.18    0.02 
   4   1   0    0.13    0.02 
   4   1   0    0.20    0.02 
  -5  -1   0  156.71    4.86 
   5   1   0  159.59    4.69 
   5   1   0  161.99    4.74 
   5   1   0  168.07    4.80 
  -6  -1   0    0.06    0.01 
   6   1   0    0.05    0.01 
   6   1   0    0.06    0.03 
   6   1   0    0.03    0.02 
  -7  -1   0    0.64    0.04 
   7   1   0    0.66    0.06 
   7   1   0    0.56    0.05 
   7   1   0    0.58    0.04 
  -8  -1   0   44.27    1.39 
   8   1   0   46.61    1.36 
   8   1   0   47.14    1.35 
   8   1   0   46.37    1.38 
  -9  -1   0    0.39    0.04 
   9   1   0    0.30    0.06 
   9   1   0    0.38    0.04 
   9   1   0    0.27    0.05 
 -10  -1   0    0.15    0.04 
 -10  -1   0    0.10    0.02 
  10   1   0    0.06    0.05 
  10   1   0    0.07    0.02 
  10   1   0    0.02    0.04 
 -11  -1   0    0.07    0.03 
 -11  -1   0    0.11    0.04 
  11   1   0    0.00    0.04 
 -12  -1   0    1.73    0.10 
  12   1   0    1.83    0.12 
 -13  -1   0    0.70    0.08 
  13   1   0    0.67    0.09 
 -14  -1   0    9.85    0.35 
  14   1   0    9.62    0.37 
 -15  -1   0    0.01    0.04 
  15   1   0   -0.02    0.05 
 -16  -1   0    0.13    0.06 
  16   1   0    0.26    0.07 
 -17  -1   0    1.67    0.14 
  17   1   0    1.49    0.14 
 -18  -1   0    1.53    0.14 
  18   1   0    1.40    0.15 
  19  -2   0    0.36    0.09 
 -19   2   0    0.30    0.08 
  18  -2   0    0.31    0.08 
 -18   2   0    0.35    0.08 
  17  -2   0    3.49    0.20 
 -17   2   0    3.47    0.18 
  16  -2   0    0.19    0.07 
 -16   2   0    0.16    0.06 
  15  -2   0    0.18    0.06 
 -15   2   0    0.31    0.06 
  14  -2   0    0.53    0.08 
 -14   2   0    0.50    0.06 
 -14   2   0    0.47    0.07 
  13  -2   0    0.25    0.07 
  13  -2   0    0.14    0.05 
 -13   2   0    0.30    0.05 
 -13   2   0    0.26    0.05 
  12  -2   0    0.74    0.08 
  12  -2   0    0.80    0.09 
 -12   2   0    0.70    0.06 
  11  -2   0   34.33    1.05 
  11  -2   0   35.33    1.06 
 -11   2   0   34.15    1.06 
  10  -2   0   -0.02    0.04 
  10  -2   0    0.01    0.03 
 -10   2   0   -0.02    0.02 
   9  -2   0    0.23    0.04 
   9  -2   0    0.33    0.02 
   9  -2   0    0.31    0.05 
  -9   2   0    0.22    0.03 
   8  -2   0   14.89    0.44 
   8  -2   0   13.30    0.44 
   8  -2   0   13.95    0.41 
  -8   2   0   13.36    0.43 
   7  -2   0    0.11    0.01 
   7  -2   0    0.08    0.03 
   7  -2   0    0.06    0.02 
  -7   2   0    0.07    0.02 
   6  -2   0    0.73    0.05 
   6  -2   0    0.79    0.03 
  -6   2   0    0.60    0.04 
   5  -2   0    0.59    0.05 
   5  -2   0    0.62    0.04 
  -5   2   0    0.62    0.04 
   4  -2   0    0.78    0.04 
   3  -2   0    0.03    0.01 
   3  -2   0   -0.01    0.01 
  -3   2   0    0.02    0.01 
   2  -2   0   12.81    0.37 
   2  -2   0   12.69    0.38 
  -2   2   0   12.68    0.39 
  -2   2   0   13.10    0.38 
   1  -2   0    0.00    0.00 
  -1   2   0    0.00    0.00 
  -1   2   0    0.00    0.00 
  -1  -2   0    3.61    0.11 
   1   2   0    3.61    0.12 
   1   2   0    3.75    0.12 
   1   2   0    3.94    0.12 
   2   2   0    0.65    0.03 
   2   2   0    0.66    0.03 
   2   2   0    0.64    0.03 
   2   2   0    0.69    0.04 
   3   2   0    1.58    0.07 
   3   2   0    1.55    0.06 
   3   2   0    1.56    0.06 
   3   2   0    1.65    0.06 
   4   2   0   25.19    0.76 
   4   2   0   26.61    0.78 
   4   2   0   25.74    0.77 
   4   2   0   25.58    0.76 
   5   2   0    0.15    0.02 
   5   2   0    0.15    0.03 
   5   2   0    0.11    0.02 
   5   2   0    0.16    0.02 
  -6  -2   0    0.08    0.01 
   6   2   0    0.07    0.03 
   6   2   0    0.06    0.02 
   6   2   0    0.06    0.02 
  -7  -2   0   37.76    1.18 
   7   2   0   39.05    1.15 
   7   2   0   38.85    1.15 
   7   2   0   40.62    1.17 
  -8  -2   0    2.87    0.11 
   8   2   0    2.94    0.13 
   8   2   0    2.96    0.13 
   8   2   0    2.97    0.11 
  -9  -2   0    3.29    0.13 
  -9  -2   0    3.18    0.12 
   9   2   0    3.31    0.14 
   9   2   0    3.30    0.12 
 -10  -2   0    0.41    0.05 
 -10  -2   0    0.35    0.04 
  10   2   0    0.45    0.06 
  10   2   0    0.36    0.04 
 -11  -2   0    0.02    0.04 
  11   2   0    0.00    0.04 
 -12  -2   0    0.09    0.05 
  12   2   0    0.19    0.06 
 -13  -2   0   18.65    0.59 
  13   2   0   18.49    0.62 
 -14  -2   0    0.01    0.04 
  14   2   0   -0.03    0.05 
 -15  -2   0    0.19    0.06 
  15   2   0    0.16    0.07 
 -16  -2   0    0.07    0.06 
  16   2   0    0.14    0.07 
 -17  -2   0    0.44    0.09 
  17   2   0    0.45    0.09 
  18   2   0    0.59    0.12 
  19  -3   0    0.01    0.06 
 -19   3   0    0.06    0.06 
  18  -3   0    6.53    0.30 
 -18   3   0    7.10    0.29 
  17  -3   0    0.18    0.07 
 -17   3   0    0.10    0.06 
  16  -3   0    0.37    0.08 
 -16   3   0    0.29    0.07 
  15  -3   0    0.91    0.11 
 -15   3   0    0.72    0.07 
 -15   3   0    0.75    0.08 
  14  -3   0    0.03    0.05 
 -14   3   0    0.02    0.04 
 -14   3   0    0.01    0.03 
  13  -3   0    0.03    0.04 
  13  -3   0    0.09    0.05 
 -13   3   0    0.00    0.03 
  12  -3   0   10.34    0.36 
  12  -3   0    9.90    0.36 
 -12   3   0   10.51    0.34 
  11  -3   0    0.24    0.06 
  11  -3   0    0.22    0.05 
 -11   3   0    0.19    0.04 
  10  -3   0   -0.03    0.04 
  10  -3   0    0.03    0.03 
 -10   3   0    0.02    0.03 
   9  -3   0   60.13    1.78 
   9  -3   0   63.81    1.82 
  -9   3   0   59.27    1.84 
   8  -3   0    0.56    0.06 
  -8   3   0    0.57    0.04 
   7  -3   0    0.04    0.02 
   7  -3   0    0.00    0.02 
  -7   3   0    0.02    0.02 
   6  -3   0   52.11    1.47 
   6  -3   0   47.94    1.44 
  -6   3   0   49.24    1.50 
   5  -3   0    0.03    0.02 
   5  -3   0    0.00    0.01 
  -5   3   0    0.02    0.01 
   4  -3   0   -0.01    0.01 
   4  -3   0    0.00    0.00 
   4  -3   0   -0.01    0.01 
  -4   3   0    0.01    0.01 
  -3   3   0    1.24    0.05 
   2  -3   0    0.26    0.02 
  -2   3   0    0.24    0.02 
   0  -3   0   34.43    0.96 
   0  -3   0   32.03    1.00 
   0   3   0   34.16    1.01 
   0   3   0   33.27    0.98 
  -1  -3   0    0.01    0.01 
   1   3   0    0.00    0.01 
   1   3   0    0.00    0.01 
   1   3   0    0.02    0.01 
  -2  -3   0    0.07    0.01 
   2   3   0    0.09    0.02 
   2   3   0    0.07    0.01 
   2   3   0    0.10    0.02 
   3   3   0  387.07   11.29 
   3   3   0  349.89   12.22 
   3   3   0  376.88   10.79 
   3   3   0  389.79   11.96 
   4   3   0    0.46    0.03 
   4   3   0    0.45    0.04 
   4   3   0    0.49    0.03 
   4   3   0    0.46    0.04 
   5   3   0    0.19    0.03 
   5   3   0    0.15    0.03 
   5   3   0    0.19    0.03 
   5   3   0    0.16    0.02 
  -6  -3   0    0.55    0.04 
   6   3   0    0.49    0.04 
   6   3   0    0.58    0.05 
   6   3   0    0.63    0.05 
   6   3   0    0.52    0.04 
  -7  -3   0    0.83    0.05 
  -7  -3   0    0.74    0.04 
   7   3   0    0.77    0.06 
   7   3   0    0.75    0.05 
  -8  -3   0    2.87    0.11 
  -8  -3   0    2.85    0.12 
   8   3   0    3.03    0.13 
   8   3   0    3.11    0.12 
  -9  -3   0    3.47    0.13 
  -9  -3   0    3.19    0.14 
   9   3   0    3.43    0.13 
   9   3   0    3.34    0.15 
 -10  -3   0    0.23    0.03 
 -10  -3   0    0.22    0.05 
  10   3   0    0.20    0.04 
  10   3   0    0.18    0.05 
 -11  -3   0   -0.02    0.04 
  11   3   0    0.02    0.04 
 -12  -3   0   18.40    0.58 
  12   3   0   18.35    0.61 
 -13  -3   0    0.24    0.06 
  13   3   0    0.21    0.06 
 -14  -3   0    0.31    0.07 
  14   3   0    0.41    0.08 
 -15  -3   0    0.20    0.06 
  15   3   0    0.12    0.06 
 -16  -3   0    0.09    0.06 
  16   3   0    0.15    0.07 
 -17  -3   0    0.69    0.10 
  17   3   0    0.61    0.11 
  19  -4   0    4.08    0.23 
 -19   4   0    4.31    0.21 
  18  -4   0    0.15    0.07 
 -18   4   0    0.08    0.06 
  17  -4   0    0.00    0.06 
 -17   4   0    0.01    0.05 
  16  -4   0    3.09    0.18 
 -16   4   0    3.17    0.16 
 -16   4   0    3.24    0.16 
  15  -4   0    0.44    0.08 
 -15   4   0    0.60    0.07 
 -15   4   0    0.60    0.07 
  14  -4   0    0.10    0.05 
  14  -4   0    0.06    0.05 
 -14   4   0    0.04    0.04 
 -14   4   0    0.06    0.04 
  13  -4   0    5.37    0.22 
  13  -4   0    5.15    0.22 
 -13   4   0    5.07    0.20 
  12  -4   0    0.05    0.04 
  12  -4   0    0.06    0.05 
 -12   4   0    0.07    0.03 
  11  -4   0    0.02    0.04 
  11  -4   0   -0.02    0.03 
 -11   4   0   -0.05    0.03 
  10  -4   0   86.78    2.56 
  10  -4   0   86.20    2.50 
 -10   4   0   86.37    2.60 
   9  -4   0    0.05    0.03 
   9  -4   0    0.02    0.03 
  -9   4   0   -0.01    0.02 
   8  -4   0    0.02    0.03 
   8  -4   0    0.00    0.02 
  -8   4   0    0.04    0.02 
   7  -4   0    0.60    0.05 
   7  -4   0    0.79    0.05 
  -7   4   0    0.87    0.05 
   6  -4   0    6.14    0.19 
  -6   4   0    5.21    0.19 
   5  -4   0    0.74    0.04 
  -5   4   0    0.63    0.04 
   4  -4   0   44.05    1.26 
   4  -4   0   43.45    1.31 
  -4   4   0   43.85    1.33 
  -4   4   0   44.36    1.29 
   3  -4   0    0.01    0.01 
   3  -4   0    0.01    0.01 
  -3   4   0    0.01    0.01 
  -3   4   0   -0.01    0.01 
   2  -4   0    0.33    0.02 
  -2   4   0    0.34    0.02 
   1  -4   0   23.62    0.71 
  -1   4   0   23.48    0.70 
  -1   4   0   24.61    0.73 
   0  -4   0    0.39    0.02 
   0  -4   0    0.39    0.03 
   0   4   0    0.37    0.03 
   0   4   0    0.44    0.03 
  -1  -4   0    4.45    0.13 
  -1  -4   0    4.35    0.15 
   1   4   0    4.32    0.15 
   1   4   0    4.49    0.15 
  -2  -4   0   32.46    0.94 
   2   4   0   32.39    0.97 
   2   4   0   33.67    0.99 
   2   4   0   32.21    0.96 
  -3  -4   0    0.02    0.01 
   3   4   0    0.03    0.02 
   3   4   0    0.01    0.01 
   3   4   0    0.01    0.01 
  -4  -4   0    0.11    0.02 
   4   4   0    0.09    0.02 
   4   4   0    0.11    0.02 
   4   4   0    0.08    0.02 
  -5  -4   0    7.95    0.26 
   5   4   0    8.18    0.27 
   5   4   0    8.17    0.27 
   5   4   0    8.44    0.27 
  -6  -4   0    0.13    0.03 
   6   4   0    0.13    0.03 
   6   4   0    0.12    0.03 
   6   4   0    0.14    0.03 
  -7  -4   0    0.02    0.02 
   7   4   0   -0.01    0.02 
   7   4   0    0.01    0.02 
   7   4   0    0.03    0.03 
  -8  -4   0    2.02    0.10 
  -8  -4   0    2.08    0.09 
   8   4   0    2.11    0.11 
   8   4   0    2.15    0.10 
  -9  -4   0    1.74    0.08 
  -9  -4   0    1.81    0.10 
   9   4   0    1.88    0.10 
   9   4   0    1.74    0.11 
 -10  -4   0    0.88    0.08 
  10   4   0    0.83    0.07 
  10   4   0    0.71    0.08 
 -11  -4   0   10.45    0.35 
  11   4   0   10.34    0.37 
 -12  -4   0    0.71    0.08 
  12   4   0    0.61    0.08 
 -13  -4   0   -0.03    0.04 
  13   4   0    0.02    0.05 
 -14  -4   0    1.87    0.13 
  14   4   0    1.88    0.14 
 -15  -4   0    0.46    0.08 
  15   4   0    0.47    0.09 
 -16  -4   0    1.09    0.12 
  16   4   0    0.74    0.12 
 -17  -4   0    4.46    0.22 
  17   4   0    4.38    0.26 
  20  -5   0    2.64    0.19 
  19  -5   0    0.04    0.06 
 -19   5   0    0.18    0.07 
  18  -5   0    0.27    0.08 
 -18   5   0    0.19    0.07 
  17  -5   0    0.26    0.08 
 -17   5   0    0.19    0.06 
  16  -5   0    0.48    0.08 
 -16   5   0    0.53    0.07 
 -16   5   0    0.61    0.07 
  15  -5   0    0.01    0.05 
 -15   5   0    0.06    0.04 
 -15   5   0    0.07    0.04 
  14  -5   0    5.61    0.24 
  14  -5   0    5.47    0.24 
 -14   5   0    5.49    0.21 
  13  -5   0    0.43    0.07 
  13  -5   0    0.26    0.06 
 -13   5   0    0.33    0.05 
  12  -5   0    0.25    0.05 
  12  -5   0    0.25    0.06 
 -12   5   0    0.30    0.05 
  11  -5   0    9.78    0.34 
  11  -5   0    9.53    0.33 
 -11   5   0    9.78    0.33 
  10  -5   0    0.18    0.04 
  10  -5   0    0.25    0.05 
 -10   5   0    0.24    0.04 
   9  -5   0    0.08    0.03 
   9  -5   0    0.11    0.04 
  -9   5   0    0.02    0.03 
   8  -5   0    2.00    0.09 
   8  -5   0    1.97    0.09 
  -8   5   0    2.04    0.09 
   7  -5   0    0.23    0.03 
   7  -5   0    0.17    0.03 
  -7   5   0    0.21    0.03 
   6  -5   0    0.00    0.02 
   6  -5   0    0.02    0.01 
   6  -5   0    0.02    0.02 
  -6   5   0    0.00    0.02 
   5  -5   0   29.36    0.86 
   5  -5   0   29.77    0.89 
  -5   5   0   29.71    0.91 
  -5   5   0   29.74    0.87 
   4  -5   0    0.04    0.01 
   4  -5   0    0.01    0.01 
  -4   5   0    0.03    0.01 
  -4   5   0    0.04    0.01 
   3  -5   0    1.65    0.06 
  -3   5   0    1.37    0.06 
  -3   5   0    1.58    0.06 
   2  -5   0   52.25    1.61 
   2  -5   0   54.65    1.53 
  -2   5   0   54.32    1.61 
  -2   5   0   52.09    1.58 
  -1   5   0    3.43    0.12 
   0  -5   0    5.49    0.19 
   0   5   0    6.18    0.19 
   0   5   0    5.73    0.19 
  -1  -5   0   14.90    0.48 
  -1  -5   0   15.43    0.46 
   1   5   0   15.46    0.48 
   1   5   0   17.39    0.49 
  -2  -5   0    0.10    0.01 
   2   5   0    0.12    0.02 
   2   5   0    0.11    0.02 
   2   5   0    0.08    0.02 
  -3  -5   0    0.03    0.01 
   3   5   0   -0.01    0.02 
   3   5   0    0.00    0.02 
   3   5   0    0.02    0.02 
  -4  -5   0  106.35    3.12 
   4   5   0  107.90    3.21 
   4   5   0  107.19    3.16 
   4   5   0  109.71    3.28 
  -5  -5   0    1.21    0.06 
   5   5   0    1.28    0.07 
   5   5   0    1.26    0.07 
   5   5   0    1.29    0.07 
  -6  -5   0    6.26    0.21 
   6   5   0    6.45    0.22 
   6   5   0    6.41    0.23 
   6   5   0    6.49    0.22 
  -7  -5   0    1.13    0.07 
   7   5   0    0.96    0.07 
   7   5   0    1.12    0.07 
   7   5   0    1.26    0.07 
  -8  -5   0    5.67    0.20 
  -8  -5   0    5.49    0.19 
   8   5   0    5.48    0.22 
   8   5   0    5.82    0.21 
  -9  -5   0    2.07    0.10 
   9   5   0    2.16    0.11 
   9   5   0    1.95    0.12 
 -10  -5   0    9.12    0.31 
  10   5   0    9.09    0.33 
  10   5   0    9.46    0.32 
 -11  -5   0    0.35    0.06 
  11   5   0    0.26    0.06 
 -12  -5   0    0.03    0.04 
  12   5   0    0.02    0.05 
 -13  -5   0    0.17    0.06 
  13   5   0    0.16    0.06 
 -14  -5   0    1.42    0.12 
  14   5   0    1.51    0.13 
 -15  -5   0    0.46    0.08 
  15   5   0    0.57    0.10 
 -16  -5   0    0.56    0.09 
  16   5   0    0.45    0.10 
  20  -6   0    0.04    0.07 
 -20   6   0    0.06    0.06 
  19  -6   0    0.02    0.07 
 -19   6   0    0.01    0.06 
  18  -6   0    0.88    0.12 
 -18   6   0    1.01    0.11 
  17  -6   0   -0.09    0.05 
 -17   6   0    0.02    0.05 
 -17   6   0   -0.01    0.04 
  16  -6   0    0.48    0.08 
 -16   6   0    0.46    0.06 
 -16   6   0    0.47    0.07 
  15  -6   0    3.38    0.18 
 -15   6   0    3.45    0.16 
 -15   6   0    3.46    0.16 
  14  -6   0    0.06    0.05 
  14  -6   0    0.01    0.05 
 -14   6   0    0.04    0.04 
  13  -6   0   -0.06    0.04 
  13  -6   0    0.02    0.05 
 -13   6   0   -0.03    0.03 
  12  -6   0    8.67    0.31 
  12  -6   0    8.54    0.31 
 -12   6   0    9.06    0.31 
  11  -6   0    1.33    0.09 
  11  -6   0    1.19    0.09 
 -11   6   0    1.35    0.08 
  10  -6   0    1.34    0.08 
  10  -6   0    1.43    0.09 
 -10   6   0    1.34    0.08 
   9  -6   0    0.11    0.04 
  -9   6   0    0.20    0.03 
   8  -6   0    0.41    0.02 
   8  -6   0    0.39    0.05 
   7  -6   0    1.47    0.05 
   7  -6   0    1.17    0.07 
   7  -6   0    1.47    0.07 
  -7   6   0    1.44    0.07 
   6  -6   0   44.72    1.34 
   6  -6   0   44.45    1.30 
  -6   6   0   45.28    1.31 
  -6   6   0   45.84    1.37 
   5  -6   0    0.18    0.02 
  -5   6   0    0.15    0.02 
  -5   6   0    0.20    0.02 
   4  -6   0    0.90    0.04 
  -4   6   0    0.80    0.05 
  -4   6   0    0.94    0.04 
   3  -6   0   13.70    0.39 
   3  -6   0   13.75    0.41 
  -3   6   0   13.21    0.43 
  -3   6   0   13.28    0.41 
   2  -6   0    4.82    0.17 
  -2   6   0    5.63    0.17 
  -2   6   0    4.52    0.17 
   1  -6   0    5.13    0.18 
  -1   6   0    5.73    0.18 
   0  -6   0   45.09    1.37 
   0  -6   0   46.01    1.32 
   0   6   0   48.15    1.40 
   0   6   0   45.88    1.36 
  -1  -6   0    0.22    0.02 
  -1  -6   0    0.17    0.03 
   1   6   0    0.17    0.02 
   1   6   0    0.15    0.02 
  -2  -6   0    0.14    0.02 
  -2  -6   0    0.18    0.03 
   2   6   0    0.10    0.03 
   2   6   0    0.13    0.03 
  -3  -6   0  105.67    3.07 
   3   6   0  105.78    3.18 
   3   6   0  105.07    3.14 
   3   6   0  109.00    3.21 
  -4  -6   0    3.42    0.12 
   4   6   0    3.40    0.14 
   4   6   0    3.44    0.13 
   4   6   0    3.58    0.14 
  -5  -6   0    5.59    0.19 
   5   6   0    5.59    0.20 
   5   6   0    5.52    0.20 
   5   6   0    5.70    0.20 
  -6  -6   0    4.74    0.17 
   6   6   0    4.80    0.18 
   6   6   0    4.79    0.19 
   6   6   0    4.97    0.18 
  -7  -6   0    1.25    0.08 
   7   6   0    1.30    0.09 
   7   6   0    1.28    0.09 
   7   6   0    1.43    0.08 
  -8  -6   0    1.34    0.08 
   8   6   0    1.36    0.09 
   8   6   0    1.25    0.09 
  -9  -6   0   23.34    0.71 
   9   6   0   22.41    0.74 
   9   6   0   24.05    0.73 
 -10  -6   0    0.08    0.04 
  10   6   0    0.02    0.04 
  10   6   0    0.06    0.04 
 -11  -6   0    0.15    0.05 
  11   6   0    0.21    0.06 
  11   6   0    0.16    0.05 
 -12  -6   0    0.84    0.09 
  12   6   0    0.92    0.10 
 -13  -6   0    0.50    0.08 
  13   6   0    0.49    0.08 
 -14  -6   0    0.73    0.09 
  14   6   0    0.93    0.11 
 -15  -6   0    0.40    0.08 
  15   6   0    0.30    0.08 
 -16  -6   0    0.59    0.09 
  20  -7   0    0.30    0.09 
 -20   7   0    0.38    0.08 
  19  -7   0    1.13    0.13 
 -19   7   0    1.14    0.12 
  18  -7   0    0.14    0.07 
 -18   7   0    0.26    0.07 
 -18   7   0    0.27    0.06 
  17  -7   0   -0.03    0.05 
 -17   7   0    0.03    0.05 
 -17   7   0    0.02    0.05 
  16  -7   0    7.91    0.33 
 -16   7   0    8.25    0.30 
 -16   7   0    8.39    0.30 
  15  -7   0    0.35    0.07 
 -15   7   0    0.24    0.06 
 -15   7   0    0.41    0.06 
  14  -7   0    0.35    0.06 
  14  -7   0    0.42    0.07 
 -14   7   0    0.53    0.07 
  13  -7   0   31.33    1.00 
  13  -7   0   32.53    0.98 
 -13   7   0   32.67    1.01 
  12  -7   0   -0.03    0.04 
  12  -7   0   -0.02    0.04 
 -12   7   0    0.00    0.03 
  11  -7   0    0.08    0.04 
  11  -7   0    0.05    0.04 
 -11   7   0    0.00    0.03 
  10  -7   0    3.41    0.14 
  10  -7   0    3.27    0.14 
 -10   7   0    3.20    0.14 
   9  -7   0    0.71    0.06 
   9  -7   0    0.90    0.07 
  -9   7   0    0.91    0.07 
   8  -7   0    0.07    0.03 
   8  -7   0    0.08    0.01 
   8  -7   0    0.05    0.03 
  -8   7   0    0.14    0.03 
   7  -7   0  188.26    5.45 
   7  -7   0  187.49    5.68 
  -7   7   0  195.37    5.72 
  -7   7   0  184.08    5.50 
   6  -7   0    0.86    0.05 
  -6   7   0    0.90    0.04 
  -6   7   0    0.90    0.06 
   5  -7   0    2.32    0.08 
   5  -7   0    2.20    0.09 
  -5   7   0    2.08    0.10 
  -5   7   0    2.37    0.09 
   4  -7   0   59.05    1.71 
   4  -7   0   58.26    1.65 
  -4   7   0   57.67    1.75 
  -4   7   0   56.47    1.69 
   3  -7   0    9.16    0.29 
  -3   7   0    8.45    0.30 
  -3   7   0    9.93    0.29 
   2  -7   0    6.80    0.23 
  -2   7   0    7.63    0.24 
   1  -7   0   48.58    1.45 
  -1   7   0   50.75    1.49 
  -1   7   0   47.99    1.44 
   0  -7   0    2.36    0.10 
   0  -7   0    2.34    0.08 
   0   7   0    2.42    0.10 
   0   7   0    2.44    0.10 
  -1  -7   0    0.06    0.01 
  -1  -7   0    0.09    0.02 
   1   7   0    0.06    0.02 
   1   7   0    0.07    0.02 
  -2  -7   0   64.70    1.86 
  -2  -7   0   64.32    1.92 
   2   7   0   63.94    1.96 
   2   7   0   67.65    1.92 
  -3  -7   0    1.37    0.06 
  -3  -7   0    1.28    0.07 
   3   7   0    1.31    0.07 
   3   7   0    1.32    0.07 
  -4  -7   0    3.26    0.12 
   4   7   0    3.23    0.13 
   4   7   0    3.13    0.13 
   4   7   0    3.25    0.13 
  -5  -7   0    0.35    0.04 
   5   7   0    0.41    0.05 
   5   7   0    0.35    0.05 
   5   7   0    0.34    0.05 
  -6  -7   0    0.41    0.05 
   6   7   0    0.42    0.05 
   6   7   0    0.34    0.05 
   6   7   0    0.59    0.06 
  -7  -7   0    1.44    0.08 
   7   7   0    1.31    0.09 
   7   7   0    1.27    0.09 
  -8  -7   0   17.19    0.52 
   8   7   0   16.97    0.54 
   8   7   0   16.33    0.55 
  -9  -7   0   -0.02    0.03 
   9   7   0    0.03    0.04 
   9   7   0   -0.04    0.04 
 -10  -7   0    0.04    0.04 
  10   7   0    0.00    0.04 
  10   7   0    0.08    0.05 
 -11  -7   0    2.09    0.12 
  11   7   0    1.97    0.12 
  11   7   0    1.81    0.13 
 -12  -7   0    1.14    0.10 
  12   7   0    1.05    0.11 
 -13  -7   0    0.39    0.07 
  13   7   0    0.37    0.08 
 -14  -7   0    2.67    0.16 
  14   7   0    2.62    0.17 
 -15  -7   0    0.08    0.06 
  15   7   0    0.08    0.07 
  20  -8   0    0.26    0.09 
 -20   8   0    0.12    0.07 
  19  -8   0    0.26    0.08 
 -19   8   0    0.38    0.07 
  18  -8   0    0.24    0.08 
 -18   8   0    0.32    0.07 
 -18   8   0    0.33    0.07 
  17  -8   0    1.50    0.13 
 -17   8   0    1.71    0.12 
 -17   8   0    1.64    0.12 
  16  -8   0    0.07    0.05 
 -16   8   0    0.01    0.04 
 -16   8   0    0.05    0.04 
  15  -8   0    0.01    0.05 
 -15   8   0    0.10    0.05 
 -15   8   0    0.07    0.04 
  14  -8   0   14.28    0.48 
  14  -8   0   13.38    0.48 
 -14   8   0   14.87    0.48 
  13  -8   0    0.08    0.05 
  13  -8   0    0.02    0.04 
 -13   8   0    0.06    0.04 
  12  -8   0    3.65    0.17 
  12  -8   0    3.58    0.16 
 -12   8   0    3.63    0.16 
  11  -8   0    0.61    0.07 
  11  -8   0    0.62    0.07 
 -11   8   0    0.54    0.07 
  10  -8   0    0.02    0.03 
  10  -8   0    0.03    0.03 
 -10   8   0   -0.01    0.03 
   9  -8   0    1.11    0.07 
   9  -8   0    0.98    0.07 
  -9   8   0    1.03    0.07 
   8  -8   0   44.04    1.21 
   8  -8   0   40.78    1.21 
   8  -8   0   40.08    1.25 
  -8   8   0   41.25    1.28 
   7  -8   0    0.05    0.02 
   7  -8   0    0.05    0.03 
  -7   8   0    0.06    0.02 
  -7   8   0    0.05    0.03 
   6  -8   0    1.10    0.05 
   6  -8   0    1.02    0.06 
  -6   8   0    0.99    0.05 
  -6   8   0    0.87    0.07 
   5  -8   0   11.06    0.33 
   5  -8   0   11.31    0.35 
  -5   8   0   10.93    0.34 
  -5   8   0   10.84    0.36 
   4  -8   0    2.25    0.09 
   4  -8   0    2.39    0.08 
  -4   8   0    2.41    0.09 
  -4   8   0    1.91    0.10 
   3  -8   0    0.01    0.02 
  -3   8   0    0.02    0.02 
  -3   8   0    0.01    0.02 
   2  -8   0   17.75    0.55 
  -2   8   0   17.51    0.54 
  -2   8   0   18.29    0.57 
   1  -8   0    1.98    0.09 
  -1   8   0    1.96    0.09 
  -1   8   0    2.06    0.09 
   0  -8   0    0.35    0.04 
   0  -8   0    0.41    0.02 
   0   8   0    0.44    0.04 
   0   8   0    0.40    0.04 
  -1  -8   0   58.94    1.65 
  -1  -8   0   56.90    1.71 
   1   8   0   59.20    1.75 
   1   8   0   56.12    1.70 
  -2  -8   0    1.66    0.08 
  -2  -8   0    1.67    0.06 
   2   8   0    1.63    0.08 
   2   8   0    1.65    0.09 
  -3  -8   0    4.28    0.16 
  -3  -8   0    4.19    0.14 
   3   8   0    4.46    0.17 
   3   8   0    4.18    0.16 
  -4  -8   0    2.06    0.09 
  -4  -8   0    2.09    0.10 
   4   8   0    2.36    0.11 
   4   8   0    2.10    0.11 
  -5  -8   0    2.22    0.09 
   5   8   0    2.23    0.10 
   5   8   0    2.09    0.11 
   5   8   0    2.23    0.11 
  -6  -8   0    1.86    0.09 
   6   8   0    1.93    0.10 
   6   8   0    1.91    0.11 
  -7  -8   0    7.06    0.24 
   7   8   0    7.16    0.26 
   7   8   0    6.87    0.26 
  -8  -8   0    0.00    0.03 
   8   8   0   -0.02    0.03 
   8   8   0   -0.01    0.04 
  -9  -8   0    0.56    0.07 
   9   8   0    0.56    0.07 
   9   8   0    0.45    0.07 
 -10  -8   0    8.65    0.30 
  10   8   0    8.65    0.32 
  10   8   0    8.33    0.32 
 -11  -8   0    0.81    0.09 
  11   8   0    0.74    0.09 
  11   8   0    0.90    0.09 
 -12  -8   0    0.91    0.09 
  12   8   0    0.92    0.11 
  13   8   0    0.48    0.09 
  14   8   0    0.08    0.06 
  20  -9   0   -0.04    0.06 
 -20   9   0   -0.04    0.06 
  19  -9   0    0.06    0.07 
 -19   9   0    0.04    0.06 
 -19   9   0    0.10    0.06 
  18  -9   0    4.20    0.22 
 -18   9   0    4.60    0.21 
 -18   9   0    4.72    0.21 
  17  -9   0    0.18    0.07 
 -17   9   0    0.14    0.06 
 -17   9   0    0.21    0.06 
  16  -9   0   -0.01    0.05 
 -16   9   0   -0.03    0.05 
 -16   9   0    0.02    0.04 
  15  -9   0    9.75    0.37 
 -15   9   0   10.26    0.36 
 -15   9   0   10.17    0.35 
  14  -9   0   -0.02    0.04 
  14  -9   0    0.02    0.05 
 -14   9   0    0.04    0.04 
  13  -9   0    0.23    0.06 
  13  -9   0    0.26    0.06 
 -13   9   0    0.26    0.05 
  12  -9   0    2.40    0.12 
  12  -9   0    2.28    0.13 
 -12   9   0    2.21    0.12 
  11  -9   0    0.13    0.04 
  11  -9   0    0.20    0.05 
 -11   9   0    0.17    0.05 
  10  -9   0    0.18    0.04 
  10  -9   0    0.26    0.05 
 -10   9   0    0.19    0.04 
   9  -9   0   72.19    2.12 
   9  -9   0   71.11    2.06 
  -9   9   0   71.06    2.17 
   8  -9   0    1.25    0.07 
   8  -9   0    1.08    0.07 
  -8   9   0    1.02    0.05 
  -8   9   0    1.11    0.08 
   7  -9   0    0.69    0.05 
   7  -9   0    0.76    0.06 
  -7   9   0    0.59    0.06 
  -7   9   0    0.71    0.05 
   6  -9   0   21.52    0.65 
   6  -9   0   20.94    0.62 
  -6   9   0   21.20    0.67 
  -6   9   0   20.79    0.63 
   5  -9   0    0.11    0.02 
   5  -9   0    0.12    0.03 
  -5   9   0    0.15    0.02 
  -5   9   0    0.10    0.03 
   4  -9   0    0.04    0.02 
  -4   9   0    0.09    0.02 
  -4   9   0    0.12    0.03 
   3  -9   0    4.10    0.15 
  -3   9   0    4.08    0.15 
  -3   9   0    4.25    0.16 
   2  -9   0    0.90    0.06 
  -2   9   0    0.80    0.06 
  -2   9   0    0.78    0.06 
   1  -9   0    0.78    0.05 
  -1   9   0    0.74    0.06 
  -1   9   0    0.76    0.05 
   0  -9   0   24.25    0.68 
   0  -9   0   22.99    0.72 
   0   9   0   24.30    0.74 
   0   9   0   23.02    0.72 
  -1  -9   0    0.71    0.05 
  -1  -9   0    0.75    0.04 
   1   9   0    0.75    0.06 
   1   9   0    0.76    0.06 
  -2  -9   0    2.43    0.11 
  -2  -9   0    2.44    0.09 
   2   9   0    2.31    0.11 
   2   9   0    2.36    0.11 
  -3  -9   0    3.31    0.14 
  -3  -9   0    3.54    0.12 
   3   9   0    3.58    0.14 
   3   9   0    3.48    0.15 
  -4  -9   0    3.09    0.12 
  -4  -9   0    2.99    0.13 
   4   9   0    3.18    0.14 
   4   9   0    3.29    0.14 
  -5  -9   0    2.27    0.12 
  -5  -9   0    2.34    0.10 
   5   9   0    2.36    0.12 
  -6  -9   0    3.27    0.13 
  -6  -9   0    3.22    0.15 
   6   9   0    3.02    0.15 
   6   9   0    3.34    0.15 
  -7  -9   0    0.00    0.03 
   7   9   0    0.00    0.03 
   7   9   0    0.03    0.04 
  -8  -9   0    1.05    0.08 
   8   9   0    1.16    0.10 
   8   9   0    1.28    0.10 
   9   9   0    6.67    0.26 
   9   9   0    6.32    0.26 
  10   9   0    0.55    0.08 
  10   9   0    0.60    0.09 
  11   9   0    0.63    0.09 
  11   9   0    0.63    0.09 
  12   9   0    0.50    0.09 
  13   9   0    0.39    0.08 
  20 -10   0    0.00    0.06 
 -20  10   0    0.02    0.06 
 -20  10   0    0.11    0.06 
  19 -10   0    3.53    0.21 
 -19  10   0    3.62    0.18 
 -19  10   0    3.42    0.18 
  18 -10   0    0.26    0.08 
 -18  10   0    0.17    0.06 
 -18  10   0    0.17    0.06 
  17 -10   0    0.13    0.06 
 -17  10   0    0.16    0.06 
 -17  10   0    0.15    0.06 
  16 -10   0    6.47    0.28 
 -16  10   0    6.94    0.26 
 -16  10   0    6.93    0.27 
  15 -10   0    0.05    0.05 
 -15  10   0    0.09    0.04 
 -15  10   0    0.04    0.05 
  14 -10   0    0.09    0.05 
  14 -10   0    0.00    0.04 
 -14  10   0    0.03    0.04 
  13 -10   0    3.79    0.17 
  13 -10   0    4.14    0.18 
 -13  10   0    3.79    0.18 
  12 -10   0    2.48    0.13 
  12 -10   0    2.37    0.12 
 -12  10   0    2.57    0.13 
  11 -10   0    0.32    0.05 
  11 -10   0    0.58    0.07 
 -11  10   0    0.50    0.07 
  10 -10   0   77.15    2.23 
  10 -10   0   76.00    2.29 
 -10  10   0   78.09    2.35 
   9 -10   0    0.14    0.04 
   9 -10   0    0.12    0.03 
  -9  10   0    0.08    0.04 
  -9  10   0    0.14    0.02 
   8 -10   0    0.13    0.03 
   8 -10   0    0.12    0.03 
  -8  10   0    0.07    0.04 
  -8  10   0    0.11    0.03 
   7 -10   0   12.74    0.38 
   7 -10   0   12.95    0.41 
  -7  10   0   12.42    0.43 
  -7  10   0   12.59    0.39 
   6 -10   0    2.56    0.09 
   6 -10   0    2.39    0.11 
  -6  10   0    2.46    0.12 
  -6  10   0    2.75    0.11 
   5 -10   0    2.88    0.12 
  -5  10   0    2.82    0.11 
  -5  10   0    2.88    0.13 
   4 -10   0   51.49    1.53 
  -4  10   0   52.71    1.57 
  -4  10   0   49.82    1.51 
   3 -10   0    1.96    0.09 
  -3  10   0    2.15    0.10 
  -3  10   0    1.92    0.10 
   2 -10   0    0.50    0.05 
  -2  10   0    0.48    0.06 
  -2  10   0    0.48    0.05 
   1 -10   0   38.96    1.17 
  -1  10   0   39.94    1.20 
  -1  10   0   37.58    1.16 
   0 -10   0    0.37    0.05 
   0  10   0    0.32    0.05 
   0  10   0    0.47    0.05 
  -1 -10   0    2.17    0.10 
   1  10   0    2.21    0.11 
   1  10   0    2.15    0.11 
  -2 -10   0    0.15    0.03 
   2  10   0    0.31    0.05 
   2  10   0    0.20    0.04 
  -3 -10   0    1.51    0.09 
   3  10   0    1.46    0.09 
   3  10   0    1.52    0.09 
  -4 -10   0    1.12    0.08 
   4  10   0    0.90    0.08 
   4  10   0    1.10    0.09 
  -5 -10   0   14.02    0.46 
   5  10   0   13.89    0.47 
  -6 -10   0    0.01    0.04 
   6  10   0   -0.01    0.04 
  -7 -10   0    0.12    0.05 
   7  10   0    0.15    0.05 
  -8 -10   0    3.22    0.16 
   8  10   0    3.40    0.17 
  -9 -10   0    0.87    0.09 
   9  10   0    0.90    0.10 
   9  10   0    0.96    0.10 
 -10 -10   0    2.86    0.16 
  10  10   0    2.73    0.16 
  10  10   0    2.55    0.15 
 -11 -10   0    0.74    0.10 
  11  10   0    0.80    0.10 
  11  10   0    0.75    0.10 
 -12 -10   0    1.08    0.12 
  12  10   0    1.17    0.12 
  20 -11   0    2.18    0.18 
 -20  11   0    2.26    0.15 
 -20  11   0    2.13    0.16 
  19 -11   0    0.10    0.07 
 -19  11   0    0.28    0.07 
 -19  11   0    0.37    0.08 
  18 -11   0    0.46    0.09 
 -18  11   0    0.45    0.08 
 -18  11   0    0.42    0.07 
  17 -11   0    9.63    0.38 
 -17  11   0    9.91    0.37 
 -17  11   0    9.94    0.35 
  16 -11   0    0.03    0.05 
 -16  11   0    0.00    0.05 
 -16  11   0    0.01    0.04 
  15 -11   0   -0.01    0.05 
 -15  11   0    0.01    0.04 
 -15  11   0   -0.02    0.05 
  14 -11   0    0.11    0.05 
 -14  11   0    0.05    0.04 
 -14  11   0    0.02    0.05 
  13 -11   0    2.15    0.12 
  13 -11   0    2.15    0.13 
 -13  11   0    2.28    0.13 
  12 -11   0    0.93    0.08 
  12 -11   0    0.79    0.08 
 -12  11   0    0.74    0.09 
  11 -11   0   12.36    0.39 
  11 -11   0   11.58    0.40 
 -11  11   0   11.90    0.42 
  10 -11   0    0.04    0.03 
  10 -11   0    0.06    0.03 
 -10  11   0    0.01    0.04 
   9 -11   0    0.08    0.03 
  -9  11   0    0.09    0.02 
  -9  11   0    0.04    0.04 
   8 -11   0    4.97    0.19 
  -8  11   0    5.00    0.17 
  -8  11   0    5.05    0.21 
   7 -11   0    1.25    0.08 
  -7  11   0    1.24    0.09 
  -7  11   0    1.18    0.07 
   6 -11   0    0.48    0.05 
  -6  11   0    0.57    0.05 
  -6  11   0    0.42    0.06 
   5 -11   0   15.66    0.49 
  -5  11   0   15.04    0.48 
  -5  11   0   15.46    0.51 
   4 -11   0    1.35    0.08 
  -4  11   0    1.26    0.09 
  -4  11   0    1.38    0.08 
   3 -11   0    0.21    0.04 
  -3  11   0    0.19    0.04 
  -3  11   0    0.25    0.05 
   2 -11   0   82.84    2.44 
  -2  11   0   86.02    2.50 
  -2  11   0   78.72    2.42 
   1 -11   0    1.24    0.08 
  -1  11   0    1.46    0.08 
  -1  11   0    1.44    0.09 
   0 -11   0    0.84    0.06 
   0  11   0    0.89    0.07 
   0  11   0    0.82    0.07 
  -1 -11   0    0.32    0.05 
   1  11   0    0.29    0.05 
   1  11   0    0.40    0.05 
  -2 -11   0    3.55    0.15 
   2  11   0    3.49    0.16 
   2  11   0    3.57    0.16 
  -3 -11   0    1.14    0.08 
   3  11   0    0.97    0.08 
   3  11   0    1.07    0.09 
  -4 -11   0   45.93    1.36 
   4  11   0   43.74    1.36 
  -5 -11   0    0.08    0.04 
   5  11   0    0.03    0.04 
  -6 -11   0    0.77    0.08 
   6  11   0    0.79    0.09 
  -7 -11   0    3.64    0.17 
   7  11   0    3.65    0.18 
  -8 -11   0    2.57    0.14 
   8  11   0    2.27    0.15 
  -9 -11   0    1.70    0.12 
   9  11   0    1.58    0.13 
 -10 -11   0    1.83    0.13 
  10  11   0    2.21    0.15 
 -11 -11   0    0.56    0.09 
  11  11   0    0.50    0.10 
 -12 -11   0    0.03    0.06 
 -20  12   0    0.02    0.06 
  19 -12   0    0.18    0.07 
 -19  12   0    0.10    0.07 
  18 -12   0    4.76    0.24 
 -18  12   0    4.90    0.23 
  17 -12   0    0.01    0.05 
 -17  12   0    0.00    0.06 
  16 -12   0    1.02    0.11 
 -16  12   0    0.98    0.11 
  15 -12   0    0.81    0.10 
 -15  12   0    0.84    0.10 
  14 -12   0    0.51    0.08 
 -14  12   0    0.52    0.08 
  13 -12   0    0.00    0.04 
 -13  12   0    0.04    0.05 
  12 -12   0    4.38    0.19 
 -12  12   0    4.40    0.20 
  11 -12   0    0.76    0.08 
 -11  12   0    0.71    0.09 
  10 -12   0    1.06    0.08 
 -10  12   0    1.02    0.09 
   9 -12   0    7.71    0.27 
  -9  12   0    7.21    0.29 
   8 -12   0    0.09    0.04 
  -8  12   0    0.00    0.03 
  -8  12   0    0.06    0.04 
   7 -12   0    0.16    0.04 
  -7  12   0    0.10    0.03 
  -7  12   0    0.18    0.05 
   6 -12   0    7.37    0.25 
  -6  12   0    6.94    0.24 
  -6  12   0    6.86    0.27 
   5 -12   0    2.46    0.12 
  -5  12   0    2.54    0.13 
  -5  12   0    2.54    0.11 
   4 -12   0    1.61    0.09 
  -4  12   0    1.56    0.09 
  -4  12   0    1.58    0.10 
   3 -12   0    8.91    0.31 
  -3  12   0    9.58    0.34 
  -3  12   0    9.31    0.31 
   2 -12   0    0.34    0.05 
  -2  12   0    0.32    0.05 
  -2  12   0    0.32    0.04 
   1 -12   0    0.05    0.03 
  -1  12   0    0.02    0.03 
  -1  12   0    0.02    0.03 
   0 -12   0    1.96    0.10 
   0  12   0    1.87    0.11 
   0  12   0    2.12    0.12 
  -1 -12   0    6.54    0.24 
   1  12   0    6.49    0.25 
   1  12   0    6.73    0.26 
  -2 -12   0    2.77    0.13 
   2  12   0    2.85    0.14 
   2  12   0    2.76    0.14 
  -3 -12   0   25.68    0.79 
   3  12   0   24.34    0.79 
  -4 -12   0    0.10    0.04 
   4  12   0    0.08    0.05 
  -5 -12   0    0.05    0.04 
   5  12   0    0.11    0.05 
  -6 -12   0    0.10    0.05 
   6  12   0    0.12    0.06 
  -7 -12   0    1.62    0.12 
   7  12   0    1.92    0.13 
  -8 -12   0    2.30    0.14 
   8  12   0    2.15    0.15 
  -9 -12   0    1.71    0.13 
   9  12   0    1.74    0.14 
 -10 -12   0    0.25    0.07 
  10  12   0    0.28    0.08 
 -11 -12   0    0.12    0.06 
 -20  13   0    0.06    0.07 
  19 -13   0    0.64    0.11 
 -19  13   0    0.69    0.10 
  18 -13   0    0.13    0.07 
 -18  13   0    0.09    0.07 
  17 -13   0    0.08    0.06 
 -17  13   0    0.05    0.06 
  16 -13   0    0.14    0.06 
 -16  13   0    0.09    0.06 
  15 -13   0    0.06    0.05 
 -15  13   0   -0.03    0.05 
  14 -13   0    0.03    0.05 
 -14  13   0    0.02    0.05 
  13 -13   0    8.56    0.32 
 -13  13   0    8.35    0.33 
  12 -13   0    0.02    0.04 
 -12  13   0    0.05    0.05 
  11 -13   0    1.18    0.09 
 -11  13   0    1.09    0.10 
  10 -13   0    7.86    0.29 
 -10  13   0    8.39    0.32 
   9 -13   0    1.88    0.11 
  -9  13   0    1.89    0.13 
   8 -13   0    6.62    0.25 
  -8  13   0    6.68    0.27 
  -8  13   0    6.49    0.23 
   7 -13   0   15.70    0.50 
  -7  13   0   14.85    0.53 
  -7  13   0   15.55    0.49 
   6 -13   0    1.24    0.08 
  -6  13   0    1.35    0.08 
  -6  13   0    1.24    0.10 
   5 -13   0    0.14    0.04 
  -5  13   0    0.08    0.04 
  -5  13   0    0.11    0.04 
   4 -13   0    7.90    0.28 
  -4  13   0    7.86    0.30 
  -4  13   0    7.78    0.28 
   3 -13   0    0.56    0.06 
  -3  13   0    0.65    0.07 
  -3  13   0    0.53    0.07 
   2 -13   0    3.09    0.14 
  -2  13   0    2.80    0.15 
  -2  13   0    2.90    0.14 
   1 -13   0    0.60    0.07 
  -1  13   0    0.55    0.07 
   0 -13   0   10.58    0.35 
   0  13   0    9.42    0.36 
   0  13   0   10.52    0.36 
  -1 -13   0    1.84    0.11 
   1  13   0    2.05    0.12 
   1  13   0    1.96    0.12 
  -2 -13   0    3.63    0.16 
   2  13   0    3.28    0.17 
  -3 -13   0    0.46    0.07 
   3  13   0    0.42    0.07 
  -4 -13   0    0.06    0.04 
   4  13   0    0.00    0.05 
  -5 -13   0    6.18    0.25 
   5  13   0    5.91    0.26 
  -6 -13   0    1.45    0.11 
   6  13   0    1.43    0.12 
  -7 -13   0    2.09    0.13 
   7  13   0    1.85    0.14 
  -8 -13   0    2.99    0.17 
   8  13   0    3.17    0.19 
  -9 -13   0    1.00    0.11 
   9  13   0    0.90    0.12 
 -10 -13   0    1.05    0.12 
  10  13   0    1.19    0.14 
  19 -14   0    0.04    0.07 
 -19  14   0    0.00    0.07 
  18 -14   0    0.35    0.08 
 -18  14   0    0.33    0.08 
  17 -14   0    0.02    0.05 
 -17  14   0    0.04    0.07 
  16 -14   0    0.30    0.07 
 -16  14   0    0.47    0.09 
  15 -14   0   -0.04    0.04 
 -15  14   0    0.00    0.06 
  14 -14   0   13.67    0.49 
 -14  14   0   14.45    0.51 
  13 -14   0    0.42    0.07 
 -13  14   0    0.49    0.09 
  12 -14   0    0.43    0.07 
 -12  14   0    0.39    0.08 
  11 -14   0   10.79    0.38 
 -11  14   0   10.75    0.40 
  10 -14   0    3.32    0.15 
 -10  14   0    3.06    0.18 
   9 -14   0    6.16    0.24 
  -9  14   0    5.91    0.26 
   8 -14   0    6.74    0.26 
  -8  14   0    6.79    0.24 
  -8  14   0    6.61    0.28 
   7 -14   0    0.41    0.06 
  -7  14   0    0.44    0.05 
  -7  14   0    0.46    0.08 
   6 -14   0    0.06    0.04 
  -6  14   0    0.01    0.05 
  -6  14   0   -0.02    0.03 
   5 -14   0   38.94    1.18 
  -5  14   0   38.51    1.17 
  -5  14   0   38.49    1.23 
   4 -14   0    1.93    0.11 
  -4  14   0    1.92    0.13 
  -4  14   0    1.88    0.11 
   3 -14   0    9.13    0.31 
  -3  14   0    8.91    0.32 
  -3  14   0    8.56    0.33 
   2 -14   0    0.13    0.05 
  -2  14   0    0.06    0.05 
  -2  14   0    0.08    0.04 
   1 -14   0    2.20    0.12 
  -1  14   0    1.98    0.13 
  -1  14   0    2.09    0.13 
   0 -14   0    1.93    0.11 
   0  14   0    1.98    0.13 
   0  14   0    1.93    0.12 
  -1 -14   0   21.08    0.67 
   1  14   0   20.52    0.68 
  -2 -14   0    0.22    0.05 
   2  14   0    0.28    0.06 
  -3 -14   0    0.19    0.05 
   3  14   0    0.18    0.06 
  -4 -14   0    1.18    0.10 
   4  14   0    0.88    0.11 
  -5 -14   0    1.99    0.13 
   5  14   0    1.94    0.14 
  -6 -14   0    2.20    0.14 
   6  14   0    2.02    0.15 
  -7 -14   0    2.77    0.16 
   7  14   0    2.43    0.17 
  -8 -14   0    1.65    0.13 
   8  14   0    1.47    0.15 
  -9 -14   0    0.31    0.08 
   9  14   0    0.42    0.09 
  18 -15   0    0.22    0.08 
 -18  15   0    0.14    0.07 
  17 -15   0    0.13    0.06 
 -17  15   0   -0.03    0.06 
  16 -15   0    0.03    0.05 
 -16  15   0    0.05    0.07 
  15 -15   0    6.82    0.28 
 -15  15   0    7.02    0.31 
  14 -15   0    0.37    0.07 
 -14  15   0    0.24    0.08 
  13 -15   0    0.60    0.08 
 -13  15   0    0.67    0.10 
  12 -15   0    4.86    0.21 
 -12  15   0    5.00    0.24 
  11 -15   0    2.27    0.13 
 -11  15   0    1.99    0.15 
  10 -15   0    1.06    0.09 
 -10  15   0    0.99    0.12 
   9 -15   0    3.81    0.17 
  -9  15   0    3.54    0.19 
   8 -15   0    1.38    0.10 
  -8  15   0    0.93    0.11 
  -8  15   0    1.32    0.09 
   7 -15   0    0.10    0.05 
  -7  15   0    0.10    0.04 
  -7  15   0    0.03    0.05 
   6 -15   0   37.56    1.16 
  -6  15   0   38.21    1.21 
  -6  15   0   37.96    1.15 
   5 -15   0    0.03    0.04 
  -5  15   0    0.09    0.06 
  -5  15   0    0.11    0.04 
   4 -15   0    4.51    0.19 
  -4  15   0    4.33    0.19 
  -4  15   0    4.22    0.21 
   3 -15   0    1.45    0.10 
  -3  15   0    1.44    0.11 
  -3  15   0    1.56    0.11 
   2 -15   0    2.10    0.12 
  -2  15   0    2.08    0.13 
  -2  15   0    1.99    0.13 
   1 -15   0    3.92    0.18 
  -1  15   0    3.78    0.19 
  -1  15   0    4.09    0.19 
   0 -15   0   11.10    0.39 
   0  15   0   10.98    0.40 
  -1 -15   0    0.11    0.05 
   1  15   0    0.10    0.05 
  -2 -15   0    0.66    0.08 
   2  15   0    0.59    0.08 
  -3 -15   0    5.17    0.22 
   3  15   0    5.19    0.24 
  -4 -15   0    0.62    0.09 
   4  15   0    0.78    0.10 
  -5 -15   0    2.51    0.15 
   5  15   0    2.41    0.16 
  -6 -15   0    0.40    0.08 
   6  15   0    0.51    0.10 
  -7 -15   0    1.07    0.12 
   7  15   0    1.23    0.13 
  18 -16   0    0.04    0.07 
 -18  16   0    0.12    0.08 
  17 -16   0    0.05    0.06 
 -17  16   0    0.08    0.08 
  16 -16   0    4.51    0.23 
 -16  16   0    4.81    0.25 
  15 -16   0    0.22    0.06 
 -15  16   0    0.16    0.08 
  14 -16   0    0.04    0.05 
 -14  16   0   -0.02    0.06 
  13 -16   0    6.02    0.25 
 -13  16   0    6.02    0.28 
  12 -16   0    0.36    0.07 
 -12  16   0    0.37    0.09 
  11 -16   0    0.78    0.09 
 -11  16   0    0.76    0.11 
  10 -16   0    1.92    0.12 
 -10  16   0    1.92    0.15 
   9 -16   0    2.28    0.13 
  -9  16   0    1.84    0.15 
   8 -16   0    0.01    0.04 
  -8  16   0   -0.03    0.05 
  -8  16   0    0.01    0.03 
   7 -16   0   12.75    0.44 
  -7  16   0   12.52    0.47 
  -7  16   0   13.09    0.43 
   6 -16   0    0.29    0.06 
  -6  16   0    0.37    0.06 
  -6  16   0    0.40    0.08 
   5 -16   0    1.45    0.10 
  -5  16   0    1.41    0.12 
  -5  16   0    1.42    0.10 
   4 -16   0    0.20    0.06 
  -4  16   0    0.17    0.05 
  -4  16   0    0.22    0.07 
   3 -16   0    3.77    0.17 
  -3  16   0    4.02    0.18 
  -3  16   0    4.04    0.20 
   2 -16   0    2.23    0.13 
  -2  16   0    2.25    0.13 
  -2  16   0    2.23    0.14 
   1 -16   0    8.73    0.31 
  -1  16   0    8.25    0.32 
   0 -16   0    0.19    0.05 
   0  16   0    0.16    0.06 
  -1 -16   0    0.51    0.07 
   1  16   0    0.49    0.08 
  -2 -16   0    3.62    0.18 
   2  16   0    3.46    0.19 
  -3 -16   0    3.93    0.19 
   3  16   0    4.16    0.21 
  -4 -16   0    2.27    0.15 
   4  16   0    2.11    0.16 
  -5 -16   0    0.00    0.05 
   5  16   0   -0.01    0.06 
  -6 -16   0    0.63    0.09 
   6  16   0    0.56    0.10 
  17 -17   0   14.23    0.52 
 -17  17   0   14.43    0.55 
  16 -17   0    0.12    0.06 
 -16  17   0    0.07    0.08 
  15 -17   0    0.91    0.11 
 -15  17   0    0.74    0.12 
  14 -17   0    4.00    0.20 
 -14  17   0    4.19    0.23 
  13 -17   0    1.75    0.13 
 -13  17   0    1.66    0.16 
  12 -17   0    1.35    0.11 
 -12  17   0    1.24    0.14 
  11 -17   0    5.28    0.22 
 -11  17   0    4.84    0.26 
  10 -17   0    1.94    0.13 
 -10  17   0    1.93    0.16 
   9 -17   0   -0.04    0.04 
  -9  17   0   -0.05    0.06 
   8 -17   0    5.17    0.22 
  -8  17   0    5.19    0.26 
  -8  17   0    5.45    0.21 
   7 -17   0    0.07    0.05 
  -7  17   0    0.05    0.06 
  -7  17   0    0.07    0.04 
   6 -17   0    0.88    0.09 
  -6  17   0    1.00    0.12 
  -6  17   0    0.95    0.09 
   5 -17   0    1.28    0.10 
  -5  17   0    1.29    0.12 
  -5  17   0    1.10    0.10 
   4 -17   0    1.85    0.11 
  -4  17   0    1.80    0.14 
  -4  17   0    1.64    0.11 
   3 -17   0    0.90    0.09 
  -3  17   0    0.87    0.10 
  -3  17   0    0.86    0.11 
   2 -17   0    4.56    0.20 
  -2  17   0    4.49    0.21 
   1 -17   0   -0.04    0.04 
  -1  17   0   -0.07    0.05 
   0 -17   0    0.04    0.05 
   0  17   0    0.04    0.05 
  -1 -17   0    3.06    0.17 
   1  17   0    3.12    0.18 
  -2 -17   0    1.08    0.10 
   2  17   0    1.02    0.12 
  -3 -17   0    1.27    0.12 
   3  17   0    1.32    0.13 
  -4 -17   0    3.16    0.18 
   4  17   0    3.06    0.20 
  -5 -17   0    0.74    0.11 
  16 -18   0    0.72    0.10 
 -16  18   0    0.74    0.13 
  15 -18   0    4.20    0.21 
 -15  18   0    4.35    0.26 
  14 -18   0    0.51    0.08 
 -14  18   0    0.59    0.12 
  13 -18   0    1.23    0.11 
 -13  18   0    1.05    0.14 
  12 -18   0    3.89    0.19 
 -12  18   0    3.47    0.22 
  11 -18   0    1.53    0.12 
 -11  18   0    1.14    0.14 
  10 -18   0    0.00    0.05 
 -10  18   0   -0.02    0.07 
   9 -18   0   15.41    0.52 
  -9  18   0   15.20    0.57 
   8 -18   0    0.12    0.06 
  -8  18   0    0.01    0.07 
  -8  18   0    0.09    0.05 
   7 -18   0    2.66    0.15 
  -7  18   0    2.79    0.15 
  -7  18   0    2.27    0.18 
   6 -18   0    0.57    0.08 
  -6  18   0    0.59    0.08 
  -6  18   0    0.58    0.11 
   5 -18   0    3.42    0.17 
  -5  18   0    3.49    0.17 
  -5  18   0    3.27    0.20 
   4 -18   0    0.95    0.10 
  -4  18   0    0.76    0.11 
  -4  18   0    1.05    0.10 
   3 -18   0    5.60    0.24 
  -3  18   0    5.50    0.24 
   2 -18   0    0.69    0.09 
  -2  18   0    1.07    0.11 
   1 -18   0    0.12    0.05 
  -1  18   0    0.11    0.06 
   0 -18   0    3.06    0.17 
   0  18   0    2.94    0.18 
  -1 -18   0    0.41    0.08 
   1  18   0    0.35    0.08 
  -2 -18   0    1.15    0.12 
   2  18   0    1.16    0.14 
  -3 -18   0    0.82    0.11 
 -15  19   0   -0.06    0.08 
  14 -19   0    0.04    0.06 
 -14  19   0   -0.07    0.08 
  13 -19   0    0.01    0.06 
 -13  19   0    0.03    0.08 
  12 -19   0    0.07    0.06 
 -12  19   0    0.05    0.08 
  11 -19   0    0.03    0.05 
 -11  19   0    0.08    0.08 
  10 -19   0    5.07    0.23 
 -10  19   0    5.05    0.27 
   9 -19   0    0.07    0.06 
  -9  19   0    0.16    0.08 
   8 -19   0    1.24    0.11 
  -8  19   0    1.23    0.15 
   7 -19   0    0.46    0.08 
  -7  19   0    0.46    0.07 
  -7  19   0    0.38    0.10 
   6 -19   0    2.01    0.13 
  -6  19   0    2.14    0.17 
  -6  19   0    2.35    0.14 
   5 -19   0    0.89    0.10 
  -5  19   0    0.61    0.10 
  -5  19   0    0.61    0.09 
   4 -19   0    3.63    0.18 
  -4  19   0    3.55    0.19 
   3 -19   0    0.37    0.07 
  -3  19   0    0.28    0.08 
   2 -19   0    0.15    0.06 
  -2  19   0    0.02    0.06 
   1 -19   0    2.07    0.14 
  -1  19   0    1.90    0.16 
   0 -19   0    1.16    0.12 
   0  19   0    0.94    0.12 
  -1 -19   0    3.57    0.19 
  13 -20   0    0.76    0.11 
 -13  20   0    0.71    0.13 
  12 -20   0    0.24    0.07 
 -12  20   0    0.35    0.11 
  11 -20   0    6.20    0.27 
 -11  20   0    6.16    0.32 
  10 -20   0    0.00    0.05 
 -10  20   0    0.00    0.08 
   9 -20   0    1.61    0.13 
  -9  20   0    1.45    0.17 
   8 -20   0    0.16    0.07 
  -8  20   0    0.19    0.10 
   7 -20   0    2.18    0.15 
  -7  20   0    2.07    0.18 
  -7  20   0    2.09    0.14 
   6 -20   0    1.06    0.11 
  -6  20   0    0.87    0.10 
  -6  20   0    0.84    0.13 
   5 -20   0    5.34    0.24 
  -5  20   0    5.23    0.24 
   4 -20   0    1.04    0.12 
  -4  20   0    0.67    0.10 
   3 -20   0    0.32    0.08 
  -3  20   0    0.28    0.08 
   2 -20   0    5.34    0.25 
  -2  20   0    5.33    0.26 
 -11  21   0    0.03    0.09 
 -10  21   0    0.68    0.13 
  -9  21   0    0.12    0.10 
   8 -21   0    2.78    0.19 
  -8  21   0    2.71    0.21 
   7 -21   0    1.88    0.17 
  -7  21   0    2.37    0.16 
  -7  21   0    2.18    0.20 
  -6  21   0   10.69    0.40 
  -5  21   0    0.73    0.10 
  -4  21   0    0.56    0.11 
  -8  22  -1    0.55    0.12 
  -4  21  -1    9.18    0.37 
  -5  21  -1    2.75    0.18 
   5 -21   1    3.00    0.18 
  -6  21  -1    6.90    0.30 
   6 -21   1    7.23    0.30 
  -7  21  -1    0.36    0.11 
  -7  21  -1    0.18    0.07 
   7 -21   1    0.16    0.07 
  -8  21  -1    2.02    0.19 
   8 -21   1    1.78    0.14 
  -9  21  -1    0.79    0.13 
   9 -21   1    0.75    0.11 
 -10  21  -1    6.42    0.33 
  10 -21   1    6.20    0.28 
 -11  21  -1   -0.08    0.08 
  -1  20  -1    0.74    0.11 
   1 -20   1    0.80    0.11 
  -2  20  -1    0.10    0.07 
   2 -20   1    0.14    0.07 
  -3  20  -1    7.42    0.32 
   3 -20   1    8.22    0.32 
  -4  20  -1    3.22    0.19 
   4 -20   1    3.59    0.19 
  -5  20  -1    2.79    0.17 
   5 -20   1    2.90    0.17 
  -6  20  -1    0.23    0.07 
  -6  20  -1    0.36    0.09 
   6 -20   1    0.38    0.08 
  -7  20  -1    0.84    0.12 
  -7  20  -1    0.87    0.10 
   7 -20   1    0.93    0.11 
  -8  20  -1   -0.07    0.07 
   8 -20   1   -0.07    0.05 
  -9  20  -1    7.20    0.34 
   9 -20   1    7.06    0.29 
 -10  20  -1   -0.07    0.07 
  10 -20   1   -0.02    0.05 
 -11  20  -1    2.05    0.19 
  11 -20   1    2.03    0.14 
 -12  20  -1    1.41    0.16 
  12 -20   1    1.21    0.12 
 -13  20  -1    0.45    0.11 
  13 -20   1    0.55    0.09 
   1  19  -1    1.75    0.15 
  -1 -19   1    1.73    0.13 
   0  19  -1    0.37    0.09 
   0 -19   1    0.58    0.09 
  -1  19  -1    0.10    0.07 
   1 -19   1    0.20    0.06 
  -2  19  -1    8.63    0.35 
   2 -19   1    9.03    0.34 
  -3  19  -1    1.11    0.11 
   3 -19   1    1.12    0.11 
  -4  19  -1    2.03    0.14 
   4 -19   1    1.96    0.13 
  -5  19  -1    0.00    0.05 
  -5  19  -1    0.03    0.06 
   5 -19   1   -0.04    0.05 
  -6  19  -1    1.24    0.11 
  -6  19  -1    1.18    0.14 
   6 -19   1    1.64    0.12 
  -7  19  -1    0.22    0.08 
  -7  19  -1    0.29    0.06 
   7 -19   1    0.44    0.08 
  -8  19  -1    7.16    0.34 
   8 -19   1    7.85    0.30 
  -9  19  -1    0.01    0.07 
   9 -19   1    0.09    0.05 
 -10  19  -1    0.42    0.10 
  10 -19   1    0.52    0.08 
 -11  19  -1    1.04    0.14 
  11 -19   1    1.16    0.11 
 -12  19  -1    0.05    0.08 
  12 -19   1    0.12    0.06 
 -13  19  -1   -0.06    0.07 
  13 -19   1    0.01    0.05 
 -14  19  -1    1.41    0.17 
  14 -19   1    1.73    0.13 
 -15  19  -1    0.13    0.09 
  15 -19   1    0.19    0.07 
   3  18  -1    1.83    0.15 
  -3 -18   1    1.68    0.14 
   2  18  -1    3.42    0.20 
  -2 -18   1    3.63    0.19 
   1  18  -1    0.20    0.07 
  -1 -18   1    0.27    0.07 
   0  18  -1    0.27    0.07 
   0 -18   1    0.25    0.06 
  -1  18  -1    1.51    0.12 
   1 -18   1    1.45    0.11 
  -2  18  -1    2.32    0.15 
   2 -18   1    2.25    0.14 
  -3  18  -1    2.45    0.15 
   3 -18   1    2.44    0.14 
  -4  18  -1    0.12    0.07 
  -4  18  -1    0.14    0.05 
   4 -18   1    0.18    0.06 
  -5  18  -1    1.72    0.14 
  -5  18  -1    1.78    0.12 
   5 -18   1    1.66    0.12 
  -6  18  -1    0.13    0.07 
  -6  18  -1    0.21    0.06 
   6 -18   1    0.17    0.06 
  -7  18  -1   11.75    0.46 
  -7  18  -1   11.39    0.40 
   7 -18   1   11.65    0.41 
  -8  18  -1   -0.03    0.04 
  -8  18  -1   -0.02    0.07 
   8 -18   1    0.00    0.05 
  -9  18  -1    1.14    0.14 
   9 -18   1    1.31    0.11 
 -10  18  -1    6.65    0.31 
  10 -18   1    6.74    0.27 
 -11  18  -1    1.86    0.17 
  11 -18   1    1.75    0.13 
 -12  18  -1    1.24    0.15 
  12 -18   1    1.29    0.11 
 -13  18  -1    3.66    0.23 
  13 -18   1    3.69    0.19 
 -14  18  -1    1.26    0.15 
  14 -18   1    1.19    0.11 
 -15  18  -1    0.46    0.10 
  15 -18   1    0.43    0.08 
 -16  18  -1    9.80    0.41 
  16 -18   1    9.19    0.37 
   5  17  -1    1.98    0.17 
  -5 -17   1    2.03    0.14 
   4  17  -1    0.75    0.11 
  -4 -17   1    0.92    0.11 
   3  17  -1    0.04    0.06 
  -3 -17   1    0.02    0.05 
   2  17  -1    0.17    0.07 
  -2 -17   1    0.23    0.06 
   1  17  -1    0.14    0.06 
  -1 -17   1    0.08    0.05 
   0  17  -1   11.12    0.42 
   0 -17   1   11.55    0.41 
  -1  17  -1    1.37    0.12 
   1 -17   1    1.39    0.11 
  -2  17  -1    0.76    0.09 
   2 -17   1    0.77    0.09 
  -3  17  -1    0.04    0.05 
  -3  17  -1    0.21    0.06 
   3 -17   1    0.01    0.04 
  -4  17  -1    1.69    0.11 
  -4  17  -1    1.71    0.13 
   4 -17   1    1.67    0.11 
  -5  17  -1    0.60    0.09 
  -5  17  -1    0.55    0.07 
   5 -17   1    0.67    0.08 
  -6  17  -1    7.06    0.31 
  -6  17  -1    7.09    0.27 
   6 -17   1    7.17    0.27 
  -7  17  -1    0.10    0.04 
  -7  17  -1    0.17    0.07 
   7 -17   1    0.22    0.06 
  -8  17  -1    0.23    0.05 
  -8  17  -1    0.29    0.08 
   8 -17   1    0.31    0.06 
  -9  17  -1    2.02    0.15 
   9 -17   1    1.95    0.12 
 -10  17  -1    1.18    0.13 
  10 -17   1    1.39    0.11 
 -11  17  -1    1.25    0.14 
  11 -17   1    1.30    0.10 
 -12  17  -1    2.97    0.19 
  12 -17   1    2.88    0.16 
 -13  17  -1    0.60    0.11 
  13 -17   1    0.81    0.10 
 -14  17  -1   -0.02    0.07 
  14 -17   1    0.09    0.05 
 -15  17  -1   10.69    0.43 
  15 -17   1   10.20    0.39 
 -16  17  -1    0.35    0.09 
  16 -17   1    0.30    0.08 
 -17  17  -1    1.37    0.16 
  17 -17   1    1.35    0.13 
   6  16  -1    0.64    0.10 
  -6 -16   1    0.65    0.10 
   5  16  -1    1.38    0.14 
  -5 -16   1    1.13    0.11 
   4  16  -1    5.03    0.25 
  -4 -16   1    5.43    0.24 
   3  16  -1    0.62    0.09 
  -3 -16   1    0.62    0.09 
   2  16  -1    0.61    0.09 
  -2 -16   1    0.59    0.08 
   1  16  -1    4.59    0.22 
  -1 -16   1    4.76    0.21 
   0  16  -1    0.08    0.05 
   0 -16   1    0.10    0.05 
  -1  16  -1    2.95    0.16 
   1 -16   1    3.11    0.15 
  -2  16  -1    0.27    0.07 
  -2  16  -1    0.26    0.06 
   2 -16   1    0.15    0.05 
  -3  16  -1    3.03    0.17 
  -3  16  -1    3.27    0.16 
   3 -16   1    3.13    0.15 
  -4  16  -1    0.55    0.07 
  -4  16  -1    0.50    0.08 
   4 -16   1    0.64    0.08 
  -5  16  -1   19.38    0.62 
  -5  16  -1   18.71    0.66 
   5 -16   1   19.65    0.62 
  -6  16  -1    0.01    0.05 
  -6  16  -1    0.01    0.04 
   6 -16   1    0.04    0.04 
  -7  16  -1    0.49    0.08 
  -7  16  -1    0.47    0.06 
   7 -16   1    0.41    0.06 
  -8  16  -1    2.05    0.15 
  -8  16  -1    2.10    0.11 
   8 -16   1    1.90    0.12 
  -9  16  -1    3.35    0.19 
   9 -16   1    3.36    0.16 
 -10  16  -1    1.51    0.13 
  10 -16   1    1.31    0.10 
 -11  16  -1    3.64    0.20 
  11 -16   1    3.33    0.17 
 -12  16  -1    0.38    0.09 
  12 -16   1    0.42    0.07 
 -13  16  -1    0.18    0.07 
  13 -16   1    0.12    0.05 
 -14  16  -1    6.05    0.28 
  14 -16   1    6.02    0.26 
 -15  16  -1    0.04    0.06 
  15 -16   1   -0.01    0.05 
 -16  16  -1    0.07    0.07 
  16 -16   1    0.01    0.06 
 -17  16  -1    0.15    0.08 
  17 -16   1    0.09    0.06 
 -18  16  -1    0.09    0.08 
  18 -16   1   -0.04    0.06 
   8  15  -1    0.07    0.07 
  -8 -15   1   -0.01    0.06 
   7  15  -1    1.39    0.14 
  -7 -15   1    1.24    0.12 
   6  15  -1    1.58    0.14 
  -6 -15   1    1.62    0.12 
   5  15  -1    1.55    0.14 
  -5 -15   1    1.60    0.12 
   4  15  -1    0.06    0.06 
  -4 -15   1    0.02    0.05 
   3  15  -1    0.05    0.06 
  -3 -15   1    0.03    0.04 
   2  15  -1    2.78    0.16 
  -2 -15   1    3.00    0.15 
   1  15  -1    0.91    0.09 
  -1 -15   1    0.81    0.08 
   0  15  -1    5.57    0.23 
   0 -15   1    5.22    0.22 
  -1  15  -1    0.26    0.06 
  -1  15  -1    0.27    0.06 
   1 -15   1    0.19    0.06 
  -2  15  -1    0.98    0.09 
  -2  15  -1    0.98    0.10 
   2 -15   1    0.89    0.08 
  -3  15  -1    0.74    0.08 
  -3  15  -1    0.73    0.09 
   3 -15   1    0.59    0.07 
  -4  15  -1   12.30    0.44 
  -4  15  -1   12.43    0.42 
   4 -15   1   12.32    0.42 
  -5  15  -1    0.12    0.04 
  -5  15  -1    0.21    0.06 
   5 -15   1    0.20    0.05 
  -6  15  -1    1.26    0.09 
  -6  15  -1    1.37    0.12 
   6 -15   1    1.45    0.10 
  -7  15  -1   15.79    0.51 
  -7  15  -1   15.52    0.55 
   7 -15   1   15.94    0.52 
  -8  15  -1    1.59    0.09 
  -8  15  -1    1.62    0.13 
   8 -15   1    1.60    0.10 
  -9  15  -1    1.52    0.13 
   9 -15   1    1.80    0.11 
 -10  15  -1    5.39    0.25 
  10 -15   1    5.59    0.22 
 -11  15  -1    2.37    0.16 
  11 -15   1    2.72    0.14 
 -12  15  -1   -0.05    0.05 
  12 -15   1    0.02    0.04 
 -13  15  -1   18.51    0.65 
  13 -15   1   18.69    0.62 
 -14  15  -1    0.01    0.06 
  14 -15   1    0.04    0.05 
 -15  15  -1    0.48    0.09 
  15 -15   1    0.49    0.08 
 -16  15  -1    0.90    0.11 
  16 -15   1    0.70    0.10 
 -17  15  -1    0.15    0.07 
  17 -15   1    0.31    0.08 
 -18  15  -1    0.04    0.07 
  18 -15   1    0.01    0.06 
   9  14  -1    1.44    0.14 
  -9 -14   1    1.23    0.12 
   8  14  -1    1.99    0.16 
  -8 -14   1    2.36    0.15 
   7  14  -1    2.05    0.16 
  -7 -14   1    2.16    0.14 
   6  14  -1    0.81    0.11 
  -6 -14   1    0.78    0.09 
   5  14  -1    0.98    0.11 
  -5 -14   1    0.93    0.10 
   4  14  -1    0.01    0.05 
  -4 -14   1   -0.02    0.04 
   3  14  -1   10.66    0.39 
  -3 -14   1   11.01    0.38 
   2  14  -1    2.70    0.15 
  -2 -14   1    2.43    0.14 
   1  14  -1    6.95    0.27 
  -1 -14   1    6.97    0.26 
   0  14  -1    5.42    0.23 
   0  14  -1    5.36    0.22 
   0 -14   1    5.66    0.22 
  -1  14  -1    3.28    0.16 
  -1  14  -1    3.23    0.16 
   1 -14   1    3.54    0.15 
  -2  14  -1    3.90    0.17 
  -2  14  -1    3.75    0.18 
   2 -14   1    3.66    0.16 
  -3  14  -1   53.91    1.64 
  -3  14  -1   55.81    1.70 
   3 -14   1   55.20    1.65 
  -4  14  -1    0.02    0.04 
  -4  14  -1    0.03    0.05 
   4 -14   1   -0.07    0.04 
  -5  14  -1    2.27    0.14 
  -5  14  -1    2.28    0.12 
   5 -14   1    2.50    0.12 
  -6  14  -1   30.16    0.99 
  -6  14  -1   30.49    0.93 
   6 -14   1   31.53    0.95 
  -7  14  -1    0.27    0.07 
  -7  14  -1    0.36    0.05 
   7 -14   1    0.41    0.06 
  -8  14  -1    3.72    0.15 
  -8  14  -1    3.74    0.19 
   8 -14   1    3.74    0.17 
  -9  14  -1    7.91    0.32 
   9 -14   1    8.03    0.29 
 -10  14  -1    1.65    0.12 
  10 -14   1    1.75    0.11 
 -11  14  -1    0.17    0.06 
  11 -14   1    0.18    0.05 
 -12  14  -1   17.73    0.61 
  12 -14   1   17.75    0.59 
 -13  14  -1    0.42    0.08 
  13 -14   1    0.30    0.06 
 -14  14  -1    0.54    0.09 
  14 -14   1    0.54    0.08 
 -15  14  -1    0.12    0.06 
  15 -14   1    0.19    0.06 
 -16  14  -1    0.13    0.07 
  16 -14   1    0.11    0.06 
 -17  14  -1    0.10    0.07 
  17 -14   1    0.19    0.07 
 -18  14  -1    4.38    0.23 
  18 -14   1    4.25    0.22 
 -19  14  -1    0.11    0.07 
  19 -14   1    0.12    0.07 
  10  13  -1    2.71    0.19 
 -10 -13   1    2.67    0.17 
   9  13  -1    4.49    0.23 
  -9 -13   1    4.59    0.22 
   8  13  -1    1.07    0.12 
  -8 -13   1    1.03    0.11 
   7  13  -1    1.39    0.12 
  -7 -13   1    1.40    0.11 
   6  13  -1    0.28    0.07 
  -6 -13   1    0.38    0.07 
   5  13  -1    0.03    0.05 
  -5 -13   1    0.01    0.04 
   4  13  -1   14.30    0.49 
  -4 -13   1   14.16    0.48 
   3  13  -1    2.18    0.13 
  -3 -13   1    2.11    0.12 
   2  13  -1    1.90    0.12 
  -2 -13   1    2.10    0.12 
   1  13  -1    4.63    0.20 
   1  13  -1    4.40    0.19 
  -1 -13   1    4.62    0.19 
   0  13  -1   12.28    0.42 
   0  13  -1   12.00    0.42 
   0 -13   1   12.36    0.41 
  -1  13  -1    1.87    0.11 
  -1  13  -1    1.67    0.11 
   1 -13   1    1.70    0.10 
  -2  13  -1   19.22    0.63 
  -2  13  -1   20.28    0.65 
   2 -13   1   19.94    0.63 
  -3  13  -1    0.10    0.03 
  -3  13  -1    0.06    0.04 
   3 -13   1    0.00    0.03 
  -4  13  -1    2.92    0.15 
  -4  13  -1    3.05    0.13 
   4 -13   1    3.02    0.13 
  -5  13  -1   14.97    0.52 
  -5  13  -1   15.08    0.49 
   5 -13   1   15.91    0.49 
  -6  13  -1    2.61    0.12 
  -6  13  -1    2.38    0.14 
   6 -13   1    2.59    0.12 
  -7  13  -1    4.17    0.19 
  -7  13  -1    4.24    0.16 
   7 -13   1    4.03    0.17 
  -8  13  -1   14.92    0.47 
  -8  13  -1   14.79    0.51 
   8 -13   1   14.90    0.49 
  -9  13  -1    0.41    0.07 
   9 -13   1    0.46    0.06 
 -10  13  -1    0.02    0.04 
  10 -13   1    0.04    0.04 
 -11  13  -1   14.28    0.50 
  11 -13   1   14.54    0.48 
 -12  13  -1    0.04    0.05 
  12 -13   1    0.08    0.04 
 -13  13  -1    1.29    0.11 
  13 -13   1    1.16    0.10 
 -14  13  -1    1.98    0.14 
  14 -13   1    2.19    0.13 
 -15  13  -1    0.00    0.05 
  15 -13   1   -0.03    0.04 
 -16  13  -1   -0.05    0.05 
  16 -13   1    0.00    0.05 
 -17  13  -1    3.59    0.20 
  17 -13   1    3.76    0.20 
 -18  13  -1   -0.10    0.05 
  18 -13   1   -0.02    0.05 
 -19  13  -1    0.14    0.07 
  19 -13   1    0.04    0.06 
 -20  13  -1    0.60    0.11 
  11  12  -1    3.26    0.20 
 -11 -12   1    2.93    0.18 
  10  12  -1    1.85    0.15 
 -10 -12   1    1.80    0.14 
   9  12  -1    2.01    0.15 
  -9 -12   1    2.15    0.14 
   8  12  -1    2.38    0.16 
  -8 -12   1    2.41    0.14 
   7  12  -1    0.46    0.08 
  -7 -12   1    0.47    0.07 
   6  12  -1    0.05    0.05 
  -6 -12   1    0.02    0.04 
   5  12  -1   16.12    0.54 
  -5 -12   1   15.96    0.53 
   4  12  -1    2.63    0.15 
  -4 -12   1    2.56    0.13 
   3  12  -1    2.03    0.12 
  -3 -12   1    2.09    0.11 
   2  12  -1    0.51    0.07 
   2  12  -1    0.52    0.07 
  -2 -12   1    0.43    0.06 
   1  12  -1    5.98    0.23 
   1  12  -1    6.01    0.24 
  -1 -12   1    6.17    0.23 
   0  12  -1    1.81    0.10 
   0  12  -1    1.54    0.10 
   0 -12   1    1.69    0.09 
  -1  12  -1    0.60    0.06 
  -1  12  -1    0.39    0.05 
   1 -12   1    0.33    0.05 
  -2  12  -1    0.05    0.03 
  -2  12  -1    0.06    0.03 
   2 -12   1    0.05    0.03 
  -3  12  -1    1.84    0.11 
  -3  12  -1    1.89    0.10 
   3 -12   1    1.76    0.09 
  -4  12  -1    3.55    0.16 
  -4  12  -1    3.48    0.14 
   4 -12   1    3.26    0.14 
  -5  12  -1    2.25    0.11 
  -5  12  -1    2.39    0.13 
   5 -12   1    2.63    0.12 
  -6  12  -1    0.01    0.02 
  -6  12  -1    0.09    0.04 
   6 -12   1    0.00    0.03 
  -7  12  -1   14.06    0.44 
  -7  12  -1   13.65    0.47 
   7 -12   1   14.12    0.45 
  -8  12  -1    0.08    0.03 
  -8  12  -1    0.12    0.04 
   8 -12   1    0.11    0.04 
  -9  12  -1    0.39    0.06 
   9 -12   1    0.40    0.05 
 -10  12  -1   14.65    0.50 
  10 -12   1   14.78    0.49 
 -11  12  -1   -0.01    0.04 
  11 -12   1   -0.05    0.03 
 -12  12  -1   -0.04    0.04 
  12 -12   1    0.02    0.04 
  12 -12   1    0.02    0.04 
 -13  12  -1    0.19    0.06 
  13 -12   1    0.25    0.06 
  13 -12   1    0.20    0.05 
 -14  12  -1    0.59    0.08 
  14 -12   1    0.65    0.08 
  14 -12   1    0.72    0.09 
 -15  12  -1    0.00    0.05 
  15 -12   1    0.04    0.05 
  15 -12   1    0.02    0.05 
 -16  12  -1   14.15    0.50 
 -16  12  -1   14.02    0.46 
  16 -12   1   13.96    0.50 
 -17  12  -1    0.04    0.05 
 -17  12  -1    0.17    0.06 
  17 -12   1    0.10    0.06 
 -18  12  -1    0.02    0.05 
 -18  12  -1   -0.06    0.05 
  18 -12   1   -0.01    0.05 
 -19  12  -1    3.42    0.18 
 -19  12  -1    3.40    0.19 
  19 -12   1    3.51    0.21 
 -20  12  -1    0.00    0.06 
 -20  12  -1   -0.01    0.06 
 -12 -11   1    0.51    0.09 
  11  11  -1    1.50    0.13 
 -11 -11   1    1.40    0.12 
  10  11  -1    0.88    0.11 
 -10 -11   1    0.80    0.10 
   9  11  -1    2.02    0.15 
  -9 -11   1    2.34    0.14 
   8  11  -1    0.33    0.07 
  -8 -11   1    0.32    0.06 
   7  11  -1    0.01    0.04 
  -7 -11   1    0.01    0.04 
   6  11  -1   24.86    0.81 
  -6 -11   1   25.92    0.81 
   5  11  -1    2.90    0.16 
  -5 -11   1    3.12    0.15 
   4  11  -1    3.04    0.16 
  -4 -11   1    3.17    0.15 
   3  11  -1    2.45    0.13 
  -3 -11   1    2.01    0.11 
   2  11  -1    3.87    0.17 
   2  11  -1    3.91    0.16 
  -2 -11   1    4.02    0.16 
   1  11  -1    2.00    0.11 
   1  11  -1    2.00    0.10 
  -1 -11   1    1.93    0.10 
   0  11  -1   12.14    0.42 
   0  11  -1   12.91    0.43 
   0 -11   1   13.31    0.42 
  -1  11  -1    0.08    0.04 
  -1  11  -1    0.16    0.04 
   1 -11   1    0.16    0.03 
  -2  11  -1    1.48    0.09 
  -2  11  -1    1.46    0.09 
   2 -11   1    1.55    0.08 
  -3  11  -1   47.81    1.46 
  -3  11  -1   49.67    1.51 
   3 -11   1   49.80    1.46 
  -4  11  -1    0.51    0.06 
  -4  11  -1    0.51    0.05 
   4 -11   1    0.44    0.05 
  -5  11  -1    0.74    0.07 
  -5  11  -1    0.76    0.05 
   5 -11   1    0.74    0.06 
  -6  11  -1    1.55    0.10 
  -6  11  -1    1.52    0.08 
   6 -11   1    1.52    0.09 
  -7  11  -1    0.44    0.04 
  -7  11  -1    0.37    0.06 
   7 -11   1    0.32    0.05 
  -8  11  -1    0.02    0.02 
  -8  11  -1    0.01    0.03 
   8 -11   1    0.01    0.02 
   8 -11   1    0.00    0.03 
  -9  11  -1   10.85    0.38 
   9 -11   1   11.03    0.37 
   9 -11   1   11.26    0.35 
 -10  11  -1    0.38    0.06 
  10 -11   1    0.32    0.05 
  10 -11   1    0.39    0.05 
 -11  11  -1   -0.03    0.04 
  11 -11   1    0.05    0.04 
  11 -11   1    0.05    0.04 
 -12  11  -1    0.10    0.05 
  12 -11   1    0.21    0.05 
  12 -11   1    0.34    0.06 
 -13  11  -1    3.84    0.18 
  13 -11   1    3.98    0.17 
  13 -11   1    3.94    0.18 
 -14  11  -1    0.18    0.05 
  14 -11   1    0.14    0.05 
  14 -11   1    0.14    0.05 
 -15  11  -1    7.76    0.30 
  15 -11   1    7.56    0.30 
  15 -11   1    7.38    0.29 
 -16  11  -1    0.03    0.05 
 -16  11  -1    0.03    0.04 
  16 -11   1   -0.03    0.05 
  16 -11   1   -0.03    0.05 
 -17  11  -1    0.05    0.06 
 -17  11  -1    0.02    0.05 
  17 -11   1    0.06    0.05 
 -18  11  -1    3.90    0.19 
 -18  11  -1    4.09    0.20 
  18 -11   1    4.05    0.22 
 -19  11  -1    0.05    0.05 
 -19  11  -1    0.00    0.06 
  19 -11   1   -0.05    0.05 
 -20  11  -1    0.34    0.08 
 -20  11  -1    0.33    0.08 
  20 -11   1    0.36    0.09 
  13  10  -1    0.91    0.12 
  12  10  -1    0.72    0.10 
  11  10  -1    1.50    0.13 
  11  10  -1    1.47    0.12 
  10  10  -1    0.06    0.05 
  10  10  -1    0.03    0.05 
   9  10  -1    0.16    0.06 
   9  10  -1    0.14    0.05 
   8  10  -1    0.19    0.05 
   8  10  -1    0.14    0.05 
  -8 -10   1    0.11    0.05 
   7  10  -1    8.33    0.31 
  -7 -10   1    8.36    0.31 
   6  10  -1    3.22    0.16 
  -6 -10   1    3.14    0.15 
   5  10  -1    1.46    0.10 
  -5 -10   1    1.33    0.09 
   4  10  -1    1.63    0.11 
  -4 -10   1    1.98    0.10 
   3  10  -1    1.25    0.08 
   3  10  -1    1.09    0.08 
  -3 -10   1    1.28    0.08 
   2  10  -1    0.41    0.05 
   2  10  -1    0.31    0.05 
  -2 -10   1    0.47    0.05 
   1  10  -1   63.27    1.85 
   1  10  -1   59.37    1.80 
  -1 -10   1   59.61    1.80 
   0  10  -1    0.13    0.03 
   0  10  -1    0.10    0.03 
   0 -10   1    0.14    0.03 
  -1  10  -1    0.20    0.04 
  -1  10  -1    0.13    0.03 
   1 -10   1    0.14    0.03 
  -2  10  -1    8.78    0.30 
  -2  10  -1    8.23    0.28 
   2 -10   1    8.58    0.28 
  -3  10  -1    7.57    0.25 
  -3  10  -1    7.35    0.27 
   3 -10   1    7.85    0.26 
  -4  10  -1   11.10    0.35 
  -4  10  -1   10.49    0.37 
   4 -10   1   10.71    0.32 
   4 -10   1   11.02    0.35 
  -5  10  -1    0.88    0.06 
  -5  10  -1    0.96    0.07 
   5 -10   1    0.97    0.05 
   5 -10   1    0.96    0.06 
  -6  10  -1    0.14    0.03 
  -6  10  -1    0.18    0.04 
   6 -10   1    0.16    0.03 
   6 -10   1    0.16    0.03 
  -7  10  -1    0.13    0.02 
  -7  10  -1    0.12    0.04 
   7 -10   1    0.10    0.03 
   7 -10   1    0.14    0.03 
  -8  10  -1   56.35    1.71 
  -8  10  -1   55.30    1.63 
   8 -10   1   54.40    1.61 
   8 -10   1   57.17    1.67 
  -9  10  -1    0.09    0.04 
   9 -10   1    0.14    0.04 
   9 -10   1    0.12    0.04 
 -10  10  -1    1.38    0.10 
  10 -10   1    1.58    0.09 
  10 -10   1    1.38    0.09 
 -11  10  -1    2.05    0.12 
  11 -10   1    2.08    0.12 
  11 -10   1    1.97    0.11 
 -12  10  -1    1.19    0.10 
  12 -10   1    1.27    0.10 
  12 -10   1    1.37    0.10 
 -13  10  -1    0.18    0.05 
  13 -10   1    0.16    0.05 
  13 -10   1    0.16    0.05 
 -14  10  -1    4.66    0.20 
  14 -10   1    4.83    0.20 
  14 -10   1    4.38    0.20 
 -15  10  -1    0.34    0.07 
  15 -10   1    0.39    0.07 
  15 -10   1    0.37    0.07 
 -16  10  -1    0.12    0.06 
  16 -10   1    0.06    0.05 
  16 -10   1    0.07    0.06 
 -17  10  -1    9.57    0.35 
 -17  10  -1   10.57    0.37 
  17 -10   1    9.33    0.38 
 -18  10  -1    0.02    0.05 
 -18  10  -1    0.03    0.05 
  18 -10   1    0.00    0.06 
 -19  10  -1    0.06    0.06 
 -19  10  -1    0.02    0.06 
  19 -10   1    0.00    0.06 
 -20  10  -1    0.43    0.08 
 -20  10  -1    0.24    0.07 
  20 -10   1    0.30    0.09 
  13   9  -1    0.54    0.09 
  12   9  -1    0.62    0.10 
  11   9  -1    1.89    0.13 
  11   9  -1    1.81    0.13 
  10   9  -1    0.62    0.08 
  10   9  -1    0.58    0.08 
 -10  -9   1    0.66    0.08 
   9   9  -1    0.03    0.05 
   9   9  -1    0.01    0.04 
  -9  -9   1    0.00    0.04 
   8   9  -1    4.37    0.19 
   8   9  -1    4.09    0.19 
  -8  -9   1    4.35    0.17 
   7   9  -1    0.37    0.06 
   7   9  -1    0.33    0.06 
  -7  -9   1    0.43    0.05 
   6   9  -1    2.57    0.13 
   6   9  -1    2.78    0.14 
  -6  -9   1    2.79    0.11 
   5   9  -1    0.50    0.06 
  -5  -9   1    0.56    0.06 
  -5  -9   1    0.48    0.05 
   4   9  -1    0.49    0.05 
   4   9  -1    0.39    0.05 
  -4  -9   1    0.42    0.04 
  -4  -9   1    0.54    0.06 
   3   9  -1    0.08    0.03 
   3   9  -1    0.04    0.03 
  -3  -9   1    0.05    0.03 
  -3  -9   1    0.03    0.02 
   2   9  -1   34.53    1.07 
   2   9  -1   37.41    1.10 
  -2  -9   1   35.53    1.03 
  -2  -9   1   35.38    1.08 
   1   9  -1    0.08    0.03 
   1   9  -1    0.06    0.03 
  -1  -9   1    0.07    0.02 
  -1  -9   1    0.04    0.03 
   0   9  -1    0.10    0.03 
   0   9  -1    0.10    0.03 
   0  -9   1    0.09    0.03 
   0  -9   1    0.08    0.02 
  -1   9  -1    0.48    0.05 
   1  -9   1    0.43    0.04 
   1  -9   1    0.47    0.03 
  -2   9  -1   11.24    0.36 
  -2   9  -1   11.07    0.35 
   2  -9   1   10.78    0.35 
  -3   9  -1    7.35    0.26 
  -3   9  -1    7.77    0.25 
   3  -9   1    7.49    0.22 
   3  -9   1    7.31    0.25 
  -4   9  -1    0.15    0.03 
  -4   9  -1    0.13    0.02 
   4  -9   1    0.28    0.04 
   4  -9   1    0.20    0.02 
  -5   9  -1    0.04    0.02 
  -5   9  -1    0.08    0.03 
   5  -9   1    0.04    0.02 
   5  -9   1    0.05    0.02 
  -6   9  -1    0.03    0.03 
  -6   9  -1    0.05    0.02 
   6  -9   1    0.04    0.02 
   6  -9   1    0.02    0.02 
  -7   9  -1   92.58    2.79 
  -7   9  -1   91.71    2.70 
   7  -9   1   90.95    2.65 
   7  -9   1   95.47    2.81 
  -8   9  -1    0.09    0.02 
  -8   9  -1    0.07    0.03 
   8  -9   1    0.12    0.03 
   8  -9   1    0.11    0.03 
  -9   9  -1    1.87    0.10 
   9  -9   1    1.93    0.10 
   9  -9   1    1.69    0.10 
 -10   9  -1    0.90    0.07 
  10  -9   1    0.72    0.07 
  10  -9   1    0.80    0.07 
 -11   9  -1    1.31    0.09 
  11  -9   1    1.31    0.09 
  11  -9   1    1.38    0.09 
 -12   9  -1    1.84    0.11 
  12  -9   1    1.63    0.11 
  12  -9   1    1.57    0.11 
 -13   9  -1    9.22    0.33 
  13  -9   1    8.81    0.33 
  13  -9   1    9.17    0.32 
 -14   9  -1    0.06    0.05 
  14  -9   1    0.05    0.05 
  14  -9   1    0.04    0.04 
 -15   9  -1   -0.06    0.04 
  15  -9   1    0.02    0.05 
  15  -9   1   -0.06    0.04 
 -16   9  -1    6.26    0.25 
  16  -9   1    6.02    0.26 
  16  -9   1    6.01    0.26 
 -17   9  -1   -0.01    0.05 
 -17   9  -1    0.05    0.04 
  17  -9   1    0.00    0.05 
 -18   9  -1    0.00    0.05 
 -18   9  -1   -0.01    0.05 
  18  -9   1    0.01    0.06 
 -19   9  -1    0.66    0.09 
 -19   9  -1    0.68    0.09 
  19  -9   1    0.71    0.11 
 -20   9  -1   -0.02    0.06 
  20  -9   1   -0.05    0.06 
  14   8  -1    0.57    0.10 
 -14  -8   1    0.43    0.09 
  13   8  -1    0.45    0.08 
 -13  -8   1    0.47    0.08 
  12   8  -1    0.02    0.05 
 -12  -8   1   -0.06    0.04 
  11   8  -1    0.12    0.05 
  11   8  -1    0.14    0.06 
 -11  -8   1    0.10    0.05 
  10   8  -1    0.16    0.05 
  10   8  -1    0.32    0.06 
 -10  -8   1    0.27    0.05 
   9   8  -1    6.22    0.25 
   9   8  -1    6.58    0.25 
  -9  -8   1    6.44    0.23 
   8   8  -1    1.11    0.09 
   8   8  -1    1.08    0.09 
  -8  -8   1    1.19    0.08 
   7   8  -1    1.90    0.11 
   7   8  -1    1.95    0.11 
  -7  -8   1    2.06    0.10 
   6   8  -1    0.93    0.07 
   6   8  -1    0.81    0.07 
  -6  -8   1    0.87    0.06 
   5   8  -1    1.42    0.09 
   5   8  -1    1.27    0.08 
   5   8  -1    1.31    0.07 
  -5  -8   1    1.37    0.07 
   4   8  -1    2.51    0.11 
   4   8  -1    2.52    0.12 
   4   8  -1    2.39    0.12 
  -4  -8   1    2.55    0.10 
   3   8  -1   35.29    1.07 
   3   8  -1   34.71    1.05 
  -3  -8   1   34.41    1.01 
  -3  -8   1   35.02    1.05 
   2   8  -1   -0.05    0.02 
   2   8  -1    0.01    0.02 
  -2  -8   1    0.00    0.02 
  -2  -8   1   -0.01    0.02 
   1   8  -1    0.12    0.03 
   1   8  -1    0.10    0.03 
  -1  -8   1    0.15    0.03 
  -1  -8   1    0.14    0.02 
   0   8  -1   33.82    1.03 
   0   8  -1   36.12    1.06 
   0  -8   1   34.49    0.99 
   0  -8   1   33.45    1.03 
  -1   8  -1    2.28    0.09 
  -1   8  -1    2.18    0.09 
   1  -8   1    2.11    0.07 
   1  -8   1    2.18    0.09 
  -2   8  -1    1.77    0.08 
  -2   8  -1    1.85    0.08 
   2  -8   1    1.86    0.06 
   2  -8   1    1.83    0.08 
  -3   8  -1    9.46    0.31 
  -3   8  -1    9.09    0.30 
   3  -8   1    9.63    0.28 
   3  -8   1    9.36    0.30 
  -4   8  -1    5.96    0.22 
  -4   8  -1    6.23    0.20 
   4  -8   1    6.13    0.21 
   4  -8   1    6.57    0.19 
  -5   8  -1    1.44    0.08 
  -5   8  -1    1.65    0.07 
   5  -8   1    1.69    0.07 
   5  -8   1    1.36    0.07 
  -6   8  -1  154.75    4.51 
  -6   8  -1  153.98    4.69 
   6  -8   1  153.30    4.44 
   6  -8   1  153.63    4.59 
  -7   8  -1    0.50    0.03 
  -7   8  -1    0.57    0.05 
   7  -8   1    0.59    0.05 
   7  -8   1    0.58    0.05 
  -8   8  -1    0.13    0.03 
  -8   8  -1    0.12    0.02 
   8  -8   1    0.07    0.03 
   8  -8   1    0.15    0.03 
  -9   8  -1   10.91    0.37 
   9  -8   1   10.77    0.35 
   9  -8   1   11.07    0.36 
 -10   8  -1   -0.03    0.03 
  10  -8   1    0.08    0.04 
  10  -8   1   -0.02    0.03 
 -11   8  -1   -0.01    0.04 
  11  -8   1    0.09    0.04 
  11  -8   1    0.04    0.04 
 -12   8  -1   31.78    0.98 
  12  -8   1   31.72    0.95 
  12  -8   1   30.14    0.97 
 -13   8  -1    0.46    0.06 
  13  -8   1    0.38    0.07 
  13  -8   1    0.40    0.07 
 -14   8  -1    0.13    0.05 
  14  -8   1    0.14    0.05 
  14  -8   1    0.12    0.05 
 -15   8  -1   11.17    0.39 
  15  -8   1   10.54    0.40 
  15  -8   1   11.47    0.40 
 -16   8  -1    0.08    0.05 
  16  -8   1   -0.03    0.05 
  16  -8   1   -0.06    0.04 
 -17   8  -1    0.07    0.05 
 -17   8  -1    0.04    0.05 
  17  -8   1   -0.03    0.05 
 -18   8  -1    0.07    0.05 
 -18   8  -1    0.19    0.06 
  18  -8   1    0.01    0.05 
 -19   8  -1    0.02    0.05 
 -19   8  -1    0.07    0.06 
  19  -8   1    0.01    0.06 
 -20   8  -1    0.11    0.06 
  20  -8   1    0.07    0.08 
  15   7  -1    1.24    0.14 
 -15  -7   1    1.20    0.12 
  14   7  -1    0.61    0.09 
 -14  -7   1    0.80    0.10 
  13   7  -1    0.13    0.06 
 -13  -7   1    0.21    0.06 
  12   7  -1    0.08    0.05 
 -12  -7   1    0.01    0.05 
  11   7  -1    0.19    0.05 
  11   7  -1    0.23    0.06 
 -11  -7   1    0.29    0.06 
  10   7  -1   17.67    0.60 
  10   7  -1   18.96    0.59 
 -10  -7   1   18.18    0.57 
   9   7  -1    0.58    0.07 
   9   7  -1    0.61    0.07 
  -9  -7   1    0.55    0.06 
   8   7  -1    2.70    0.13 
   8   7  -1    2.66    0.14 
  -8  -7   1    2.82    0.12 
   7   7  -1   10.99    0.38 
   7   7  -1   11.47    0.38 
  -7  -7   1   11.28    0.36 
   6   7  -1    1.78    0.10 
   6   7  -1    1.70    0.10 
  -6  -7   1    1.67    0.08 
   5   7  -1    5.26    0.20 
   5   7  -1    5.29    0.19 
   5   7  -1    5.10    0.19 
  -5  -7   1    5.14    0.18 
   4   7  -1   49.48    1.48 
   4   7  -1   51.51    1.51 
   4   7  -1   49.59    1.48 
  -4  -7   1   48.37    1.43 
   3   7  -1    0.03    0.02 
   3   7  -1    0.01    0.02 
   3   7  -1   -0.01    0.02 
  -3  -7   1    0.03    0.02 
   2   7  -1    1.35    0.07 
   2   7  -1    1.41    0.07 
  -2  -7   1    1.35    0.06 
  -2  -7   1    1.36    0.07 
   1   7  -1  140.29    4.08 
   1   7  -1  133.95    3.95 
  -1  -7   1  135.09    4.11 
  -1  -7   1  129.77    4.05 
   0   7  -1    1.06    0.06 
   0   7  -1    1.10    0.06 
   0  -7   1    1.07    0.04 
   0  -7   1    1.06    0.06 
  -1   7  -1    1.59    0.07 
  -1   7  -1    1.66    0.07 
   1  -7   1    1.64    0.06 
   1  -7   1    1.64    0.07 
  -2   7  -1   25.64    0.78 
  -2   7  -1   24.40    0.75 
   2  -7   1   25.22    0.76 
   2  -7   1   25.68    0.73 
  -3   7  -1    5.28    0.19 
  -3   7  -1    5.94    0.19 
   3  -7   1    5.72    0.17 
  -4   7  -1    0.80    0.04 
  -4   7  -1    0.65    0.05 
   4  -7   1    0.77    0.04 
   4  -7   1    0.73    0.05 
  -5   7  -1   49.94    1.47 
  -5   7  -1   51.46    1.53 
   5  -7   1   50.12    1.45 
   5  -7   1   50.48    1.50 
  -6   7  -1    1.92    0.09 
  -6   7  -1    2.01    0.07 
   6  -7   1    2.04    0.08 
   6  -7   1    1.52    0.08 
  -7   7  -1    5.54    0.19 
   7  -7   1    4.83    0.19 
   7  -7   1    5.68    0.19 
  -8   7  -1    1.81    0.09 
   8  -7   1    2.06    0.09 
   8  -7   1    2.08    0.07 
   8  -7   1    1.74    0.09 
  -9   7  -1    2.33    0.11 
   9  -7   1    1.99    0.10 
   9  -7   1    2.24    0.11 
 -10   7  -1    2.14    0.10 
  10  -7   1    2.03    0.11 
  10  -7   1    1.87    0.10 
 -11   7  -1   43.14    1.31 
  11  -7   1   43.41    1.26 
  11  -7   1   41.12    1.29 
 -12   7  -1   -0.01    0.03 
  12  -7   1    0.06    0.05 
  12  -7   1    0.00    0.04 
 -13   7  -1    0.02    0.04 
  13  -7   1   -0.01    0.05 
  13  -7   1    0.04    0.04 
 -14   7  -1   12.54    0.43 
  14  -7   1   13.19    0.44 
  14  -7   1   12.25    0.44 
 -15   7  -1    0.03    0.04 
  15  -7   1   -0.02    0.05 
  15  -7   1    0.04    0.05 
 -16   7  -1    0.05    0.05 
  16  -7   1    0.09    0.06 
  16  -7   1    0.06    0.05 
 -17   7  -1    0.99    0.09 
 -17   7  -1    1.00    0.10 
  17  -7   1    0.88    0.11 
 -18   7  -1    0.04    0.05 
 -18   7  -1    0.01    0.05 
  18  -7   1   -0.06    0.05 
 -19   7  -1    0.18    0.07 
  19  -7   1    0.27    0.08 
 -20   7  -1    5.31    0.25 
  20  -7   1    5.31    0.27 
  16   6  -1    1.06    0.15 
 -16  -6   1    1.01    0.12 
  15   6  -1    0.87    0.11 
 -15  -6   1    0.88    0.10 
  14   6  -1    2.72    0.17 
 -14  -6   1    2.81    0.16 
  13   6  -1    0.74    0.10 
 -13  -6   1    0.85    0.09 
  12   6  -1    0.00    0.05 
 -12  -6   1    0.01    0.04 
  11   6  -1    9.25    0.35 
  11   6  -1    9.63    0.33 
 -11  -6   1    9.46    0.33 
  10   6  -1    0.52    0.07 
  10   6  -1    0.68    0.07 
 -10  -6   1    0.54    0.06 
   9   6  -1    0.24    0.05 
   9   6  -1    0.25    0.05 
  -9  -6   1    0.20    0.04 
   8   6  -1    0.60    0.06 
   8   6  -1    0.34    0.06 
  -8  -6   1    0.33    0.05 
   7   6  -1    3.84    0.16 
   7   6  -1    4.20    0.16 
  -7  -6   1    3.76    0.15 
   6   6  -1    0.65    0.06 
   6   6  -1    0.84    0.06 
   6   6  -1    0.81    0.07 
  -6  -6   1    0.75    0.05 
   5   6  -1   32.91    0.99 
   5   6  -1   33.40    1.00 
   5   6  -1   33.07    0.98 
  -5  -6   1   31.38    0.95 
   4   6  -1    0.03    0.02 
   4   6  -1    0.01    0.02 
   4   6  -1    0.02    0.02 
  -4  -6   1    0.05    0.02 
   3   6  -1    1.81    0.08 
   3   6  -1    1.68    0.08 
   3   6  -1    1.71    0.07 
  -3  -6   1    1.70    0.07 
   2   6  -1  250.52    7.48 
   2   6  -1  245.18    7.43 
   2   6  -1  264.89    7.61 
  -2  -6   1  250.06    7.49 
  -2  -6   1  250.63    7.23 
   1   6  -1    1.37    0.07 
   1   6  -1    1.41    0.06 
  -1  -6   1    1.39    0.05 
  -1  -6   1    1.36    0.06 
   0   6  -1    0.37    0.03 
   0   6  -1    0.33    0.03 
   0  -6   1    0.40    0.03 
   0  -6   1    0.38    0.02 
  -1   6  -1   47.67    1.36 
  -1   6  -1   43.13    1.32 
   1  -6   1   45.67    1.30 
   1  -6   1   43.97    1.33 
  -2   6  -1    1.77    0.08 
  -2   6  -1    1.89    0.07 
   2  -6   1    1.75    0.06 
  -3   6  -1    0.04    0.01 
  -3   6  -1    0.06    0.01 
   3  -6   1    0.05    0.01 
   3  -6   1    0.01    0.01 
  -4   6  -1    0.80    0.04 
   4  -6   1    0.81    0.04 
   4  -6   1    0.74    0.04 
  -5   6  -1    0.01    0.01 
  -5   6  -1    0.01    0.02 
   5  -6   1    0.03    0.02 
   5  -6   1    0.02    0.02 
  -6   6  -1    1.15    0.05 
  -6   6  -1    1.31    0.07 
   6  -6   1    1.20    0.06 
   6  -6   1    1.28    0.06 
  -7   6  -1   32.61    1.04 
   7  -6   1   37.24    1.00 
   7  -6   1   33.14    1.00 
   7  -6   1   33.58    1.02 
  -8   6  -1    1.52    0.07 
   8  -6   1    1.54    0.08 
   8  -6   1    1.20    0.07 
  -9   6  -1    0.62    0.05 
   9  -6   1    0.68    0.06 
   9  -6   1    0.61    0.06 
 -10   6  -1    0.94    0.06 
  10  -6   1    0.99    0.07 
  10  -6   1    0.81    0.08 
 -11   6  -1    0.01    0.03 
  11  -6   1   -0.03    0.03 
  11  -6   1    0.00    0.04 
 -12   6  -1    0.20    0.04 
  12  -6   1    0.14    0.04 
  12  -6   1    0.26    0.06 
 -13   6  -1    2.27    0.11 
  13  -6   1    1.92    0.12 
  13  -6   1    2.69    0.14 
 -14   6  -1    0.21    0.05 
  14  -6   1    0.22    0.06 
  14  -6   1    0.16    0.06 
 -15   6  -1    0.70    0.08 
  15  -6   1    0.64    0.09 
  15  -6   1    0.58    0.08 
 -16   6  -1    0.22    0.06 
 -16   6  -1    0.16    0.05 
  16  -6   1    0.45    0.09 
  16  -6   1    0.25    0.07 
 -17   6  -1    0.11    0.05 
 -17   6  -1    0.06    0.05 
  17  -6   1    0.08    0.06 
 -18   6  -1    0.01    0.05 
  18  -6   1    0.00    0.06 
 -19   6  -1    3.80    0.19 
  19  -6   1    3.01    0.20 
 -20   6  -1   -0.01    0.06 
  20  -6   1    0.18    0.08 
  16   5  -1    0.50    0.10 
 -16  -5   1    0.48    0.09 
  15   5  -1    1.17    0.12 
 -15  -5   1    1.25    0.12 
  14   5  -1    0.20    0.07 
 -14  -5   1    0.26    0.06 
  13   5  -1    0.17    0.07 
 -13  -5   1    0.27    0.06 
  12   5  -1    4.57    0.22 
 -12  -5   1    5.04    0.20 
  11   5  -1    0.30    0.05 
  11   5  -1    0.16    0.06 
 -11  -5   1    0.17    0.05 
  10   5  -1    0.16    0.05 
  10   5  -1    0.21    0.04 
 -10  -5   1    0.22    0.05 
   9   5  -1    0.13    0.05 
   9   5  -1    0.22    0.04 
  -9  -5   1    0.18    0.04 
   8   5  -1    3.60    0.16 
   8   5  -1    3.46    0.14 
  -8  -5   1    3.42    0.14 
   7   5  -1    3.35    0.14 
   7   5  -1    3.21    0.13 
  -7  -5   1    3.30    0.13 
   6   5  -1   37.98    1.12 
   6   5  -1   36.28    1.10 
   6   5  -1   37.10    1.11 
  -6  -5   1   35.92    1.07 
   5   5  -1    0.24    0.04 
   5   5  -1    0.21    0.03 
   5   5  -1    0.16    0.03 
  -5  -5   1    0.19    0.03 
   4   5  -1    0.02    0.02 
   4   5  -1   -0.01    0.02 
   4   5  -1    0.03    0.02 
  -4  -5   1    0.01    0.02 
   3   5  -1   40.88    1.20 
   3   5  -1   38.98    1.18 
   3   5  -1   39.61    1.17 
  -3  -5   1   38.97    1.14 
   2   5  -1    1.63    0.07 
   2   5  -1    1.64    0.07 
   2   5  -1    1.69    0.07 
  -2  -5   1    1.70    0.06 
   1   5  -1    0.26    0.03 
   1   5  -1    0.26    0.02 
  -1  -5   1    0.25    0.02 
  -1  -5   1    0.29    0.03 
   0   5  -1   24.45    0.74 
   0   5  -1   26.93    0.76 
   0  -5   1   25.09    0.72 
   0  -5   1   23.42    0.74 
  -1   5  -1    3.60    0.12 
  -2   5  -1    0.01    0.01 
  -2   5  -1    0.02    0.01 
   2  -5   1    0.01    0.01 
   2  -5   1    0.00    0.01 
  -3   5  -1  307.22    8.89 
  -3   5  -1  309.65    9.20 
   3  -5   1  289.48   10.37 
   3  -5   1  312.52    8.73 
  -4   5  -1    0.02    0.01 
   4  -5   1    0.06    0.02 
   4  -5   1    0.03    0.01 
  -5   5  -1    0.01    0.01 
  -5   5  -1   -0.04    0.01 
   5  -5   1    0.00    0.02 
   5  -5   1   -0.01    0.01 
   6  -5   1    0.14    0.03 
   6  -5   1    0.11    0.03 
  -7   5  -1    0.02    0.02 
   7  -5   1   -0.01    0.02 
   7  -5   1    0.03    0.02 
  -8   5  -1    0.92    0.06 
   8  -5   1    0.76    0.06 
   8  -5   1    0.89    0.06 
  -9   5  -1   15.22    0.49 
   9  -5   1   16.14    0.49 
   9  -5   1   14.66    0.48 
 -10   5  -1   -0.01    0.03 
  10  -5   1   -0.01    0.03 
  10  -5   1    0.02    0.04 
 -11   5  -1   -0.02    0.03 
  11  -5   1    0.00    0.03 
  11  -5   1    0.04    0.04 
 -12   5  -1   14.86    0.48 
  12  -5   1   14.65    0.49 
  12  -5   1   15.12    0.49 
 -13   5  -1    0.58    0.07 
  13  -5   1    0.68    0.08 
  13  -5   1    0.67    0.08 
 -14   5  -1    0.09    0.04 
  14  -5   1    0.08    0.05 
  14  -5   1    0.12    0.06 
 -15   5  -1    0.00    0.04 
  15  -5   1   -0.01    0.05 
  15  -5   1    0.07    0.05 
 -16   5  -1   -0.06    0.04 
 -16   5  -1    0.00    0.04 
  16  -5   1    0.02    0.05 
 -17   5  -1   -0.03    0.04 
 -17   5  -1   -0.01    0.05 
  17  -5   1   -0.02    0.05 
 -18   5  -1    2.69    0.16 
  18  -5   1    2.69    0.18 
 -19   5  -1    0.09    0.06 
  19  -5   1    0.12    0.08 
  20  -5   1    0.10    0.08 
  17   4  -1    0.45    0.10 
 -17  -4   1    0.44    0.09 
  16   4  -1    0.41    0.10 
 -16  -4   1    0.41    0.08 
  15   4  -1    0.32    0.08 
  14   4  -1   -0.02    0.05 
 -14  -4   1    0.03    0.05 
  13   4  -1   10.93    0.41 
 -13  -4   1   11.78    0.39 
  12   4  -1    1.67    0.12 
 -12  -4   1    1.64    0.11 
  11   4  -1    1.80    0.12 
  11   4  -1    1.97    0.11 
 -11  -4   1    1.62    0.10 
  10   4  -1    4.12    0.19 
  10   4  -1    4.69    0.17 
 -10  -4   1    4.32    0.17 
   9   4  -1    0.35    0.05 
   9   4  -1    0.30    0.05 
  -9  -4   1    0.36    0.05 
   8   4  -1    2.28    0.11 
   8   4  -1    2.48    0.12 
  -8  -4   1    2.65    0.11 
  -8  -4   1    2.34    0.09 
   7   4  -1   50.12    1.48 
   7   4  -1   49.73    1.46 
  -7  -4   1   48.77    1.48 
  -7  -4   1   48.87    1.43 
   6   4  -1    0.02    0.02 
   6   4  -1    0.02    0.03 
   6   4  -1    0.06    0.02 
  -6  -4   1    0.02    0.02 
   5   4  -1    0.06    0.02 
   5   4  -1    0.03    0.02 
   5   4  -1    0.04    0.02 
  -5  -4   1    0.02    0.02 
   4   4  -1   18.05    0.55 
   4   4  -1   18.61    0.55 
   4   4  -1   18.21    0.55 
  -4  -4   1   17.28    0.53 
   3   4  -1    0.29    0.03 
   3   4  -1    0.36    0.03 
   3   4  -1    0.33    0.03 
  -3  -4   1    0.37    0.03 
   2   4  -1    6.49    0.21 
   2   4  -1    6.78    0.21 
   2   4  -1    6.78    0.21 
  -2  -4   1    6.40    0.20 
   1   4  -1   18.80    0.55 
   1   4  -1   19.06    0.56 
   1   4  -1   18.06    0.55 
  -1  -4   1   17.46    0.53 
   0  -4   1    0.33    0.02 
  -1   4  -1    0.26    0.02 
   1  -4   1    0.39    0.02 
  -2   4  -1   44.34    1.36 
  -2   4  -1   44.79    1.40 
   2  -4   1   47.35    1.40 
   2  -4   1   47.43    1.33 
  -3   4  -1   -0.01    0.01 
  -3   4  -1    0.00    0.01 
   3  -4   1    0.01    0.01 
   3  -4   1    0.00    0.01 
  -4   4  -1    0.08    0.02 
   4  -4   1    0.14    0.02 
   4  -4   1    0.04    0.01 
  -5   4  -1   30.36    0.91 
   5  -4   1   29.49    0.87 
   5  -4   1   29.97    0.89 
  -6   4  -1    2.53    0.10 
   6  -4   1    2.66    0.10 
  -7   4  -1    0.01    0.02 
   7  -4   1    0.05    0.02 
   7  -4   1    0.03    0.02 
  -8   4  -1   70.28    2.19 
   8  -4   1   72.95    2.11 
   8  -4   1   75.88    2.16 
  -9   4  -1    1.64    0.08 
   9  -4   1    1.62    0.09 
   9  -4   1    1.65    0.09 
 -10   4  -1    0.96    0.06 
  10  -4   1    0.91    0.07 
  10  -4   1    1.08    0.08 
 -11   4  -1   18.57    0.60 
  11  -4   1   19.46    0.61 
  11  -4   1   19.51    0.61 
 -12   4  -1    0.10    0.03 
  12  -4   1    0.08    0.05 
  12  -4   1    0.03    0.04 
 -13   4  -1   -0.01    0.03 
  13  -4   1    0.00    0.04 
  13  -4   1   -0.03    0.04 
 -15   4  -1    0.58    0.07 
  15  -4   1    0.51    0.09 
  15  -4   1    0.45    0.08 
 -16   4  -1    0.40    0.07 
 -16   4  -1    0.47    0.06 
  16  -4   1    0.43    0.08 
 -17   4  -1    9.03    0.34 
  17  -4   1    9.20    0.37 
 -18   4  -1    0.05    0.06 
  18  -4   1    0.00    0.06 
 -19   4  -1    0.05    0.06 
  19  -4   1    0.07    0.07 
  17   3  -1    0.28    0.09 
 -17  -3   1    0.20    0.07 
  16   3  -1    0.20    0.07 
 -16  -3   1    0.19    0.07 
  15   3  -1    0.25    0.07 
 -15  -3   1    0.28    0.07 
  14   3  -1    4.82    0.22 
 -14  -3   1    4.73    0.21 
  13   3  -1    1.00    0.10 
 -13  -3   1    1.06    0.09 
  12   3  -1    2.34    0.14 
 -12  -3   1    2.07    0.12 
  11   3  -1    3.77    0.17 
 -11  -3   1    3.77    0.16 
  10   3  -1    1.37    0.09 
  10   3  -1    1.30    0.08 
 -10  -3   1    1.19    0.08 
   9   3  -1    0.02    0.03 
   9   3  -1    0.00    0.02 
  -9  -3   1    0.04    0.02 
  -9  -3   1    0.04    0.03 
   8   3  -1   13.27    0.42 
   8   3  -1   13.52    0.44 
  -8  -3   1   13.53    0.42 
  -8  -3   1   13.05    0.41 
   7   3  -1   -0.02    0.02 
   7   3  -1   -0.02    0.03 
  -7  -3   1    0.02    0.02 
  -7  -3   1    0.00    0.01 
   6   3  -1    1.06    0.06 
   6   3  -1    1.11    0.06 
  -6  -3   1    0.95    0.05 
  -6  -3   1    1.04    0.05 
   5   3  -1    2.94    0.11 
   5   3  -1    3.01    0.11 
   5   3  -1    3.09    0.12 
  -5  -3   1    2.76    0.11 
   4   3  -1    2.46    0.08 
   4   3  -1    2.15    0.09 
   4   3  -1    2.32    0.09 
  -4  -3   1    2.29    0.08 
   3   3  -1    0.24    0.03 
   3   3  -1    0.30    0.03 
   3   3  -1    0.29    0.02 
  -3  -3   1    0.26    0.02 
   2   3  -1   27.02    0.79 
   2   3  -1   26.56    0.79 
   2   3  -1   27.14    0.80 
  -2  -3   1   25.60    0.77 
   1   3  -1    0.66    0.03 
   1   3  -1    0.58    0.03 
  -1  -3   1    0.62    0.03 
   0   3  -1    0.34    0.02 
  -1   3  -1  464.58   14.28 
  -1   3  -1  467.98   13.94 
   1  -3   1  458.20   14.20 
   1  -3   1  447.88   13.59 
  -3   3  -1    0.07    0.01 
   3  -3   1    0.03    0.01 
   3  -3   1    0.08    0.02 
  -4   3  -1   33.72    1.01 
   4  -3   1   33.84    0.99 
   4  -3   1   33.33    0.97 
  -5   3  -1   -0.03    0.01 
   5  -3   1    0.04    0.02 
   5  -3   1    0.00    0.01 
  -6   3  -1    1.17    0.06 
   6  -3   1    1.29    0.07 
  -7   3  -1   26.80    0.85 
   7  -3   1   26.95    0.83 
   7  -3   1   30.30    0.85 
  -8   3  -1    2.01    0.08 
   8  -3   1    1.57    0.09 
   8  -3   1    1.92    0.10 
  -9   3  -1    0.63    0.05 
   9  -3   1    0.60    0.06 
   9  -3   1    0.64    0.07 
 -10   3  -1   46.37    1.44 
  10  -3   1   49.14    1.43 
  10  -3   1   46.85    1.40 
 -11   3  -1    1.35    0.08 
  11  -3   1    1.67    0.10 
  11  -3   1    1.45    0.10 
 -12   3  -1    0.09    0.03 
  12  -3   1    0.11    0.04 
  12  -3   1    0.14    0.05 
 -13   3  -1    0.95    0.07 
  13  -3   1    0.84    0.09 
  13  -3   1    0.74    0.09 
 -14   3  -1    0.29    0.05 
  14  -3   1    0.27    0.07 
  14  -3   1    0.28    0.06 
 -15   3  -1    0.72    0.08 
 -15   3  -1    0.60    0.07 
  15  -3   1    0.53    0.09 
  15  -3   1    0.58    0.09 
 -16   3  -1   13.98    0.48 
  16  -3   1   14.61    0.51 
 -17   3  -1    0.00    0.05 
  17  -3   1    0.03    0.06 
 -18   3  -1    0.02    0.06 
 -19   3  -1    1.55    0.14 
  19  -3   1    1.68    0.15 
  18   2  -1    0.76    0.12 
 -18  -2   1    0.67    0.10 
  17   2  -1    0.40    0.09 
 -17  -2   1    0.52    0.09 
  16   2  -1    0.02    0.06 
 -16  -2   1    0.05    0.05 
  15   2  -1    6.93    0.30 
 -15  -2   1    7.26    0.28 
  14   2  -1    0.17    0.06 
 -14  -2   1    0.21    0.06 
  13   2  -1    0.05    0.05 
 -13  -2   1    0.05    0.04 
  12   2  -1    1.52    0.11 
 -12  -2   1    1.32    0.10 
  11   2  -1    3.14    0.16 
 -11  -2   1    3.42    0.15 
  10   2  -1    2.28    0.12 
  10   2  -1    2.45    0.10 
 -10  -2   1    2.41    0.11 
 -10  -2   1    2.32    0.10 
   9   2  -1    0.32    0.05 
   9   2  -1    0.35    0.04 
  -9  -2   1    0.38    0.03 
  -9  -2   1    0.45    0.05 
   8   2  -1    0.22    0.03 
   8   2  -1    0.23    0.04 
  -8  -2   1    0.33    0.04 
  -8  -2   1    0.36    0.03 
   7   2  -1    0.82    0.06 
   7   2  -1    0.91    0.05 
  -7  -2   1    0.94    0.04 
  -7  -2   1    0.92    0.06 
  -6  -2   1    0.37    0.02 
  -6  -2   1    0.41    0.04 
   5   2  -1    1.02    0.06 
   5   2  -1    1.15    0.05 
  -5  -2   1    1.13    0.05 
  -5  -2   1    1.04    0.04 
   4   2  -1    1.44    0.06 
   4   2  -1    1.29    0.06 
  -4  -2   1    1.36    0.06 
  -4  -2   1    1.30    0.05 
   3   2  -1   34.75    0.99 
   3   2  -1   33.16    1.00 
   3   2  -1   34.51    1.01 
  -3  -2   1   32.70    0.97 
   2   2  -1    1.04    0.04 
   2   2  -1    1.17    0.04 
   2   2  -1    0.99    0.04 
  -2  -2   1    1.04    0.04 
   1   2  -1    0.05    0.01 
   0   2  -1    9.80    0.29 
   0   2  -1   11.13    0.30 
   0  -2   1    9.33    0.28 
   0  -2   1    9.31    0.29 
  -1   2  -1    0.02    0.00 
  -1   2  -1    0.01    0.00 
   1  -2   1    0.00    0.00 
   1  -2   1    0.01    0.00 
  -3   2  -1    6.48    0.21 
   3  -2   1    7.07    0.21 
   3  -2   1    6.35    0.20 
   4  -2   1    0.77    0.04 
  -5   2  -1    0.19    0.02 
   5  -2   1    0.15    0.03 
  -6   2  -1  171.33    5.30 
   6  -2   1  184.71    5.24 
   6  -2   1  179.16    5.09 
   6  -2   1  167.70    5.13 
  -7   2  -1    0.90    0.05 
   7  -2   1    0.88    0.03 
   7  -2   1    0.75    0.05 
   7  -2   1    0.88    0.06 
  -8   2  -1   -0.02    0.02 
   8  -2   1   -0.01    0.01 
   8  -2   1    0.01    0.03 
   8  -2   1    0.00    0.02 
  -9   2  -1    9.28    0.31 
   9  -2   1    9.84    0.29 
   9  -2   1    8.89    0.32 
   9  -2   1   10.16    0.32 
 -10   2  -1    0.68    0.05 
  10  -2   1    0.83    0.08 
  10  -2   1    0.74    0.07 
 -11   2  -1    0.40    0.05 
  11  -2   1    0.28    0.05 
  11  -2   1    0.32    0.06 
 -12   2  -1    5.07    0.18 
  12  -2   1    4.98    0.21 
  12  -2   1    4.60    0.21 
 -13   2  -1   -0.02    0.03 
  13  -2   1    0.05    0.05 
  13  -2   1    0.01    0.05 
 -14   2  -1    0.01    0.03 
  14  -2   1   -0.03    0.04 
  14  -2   1   -0.02    0.05 
 -15   2  -1   10.44    0.36 
  15  -2   1    9.97    0.38 
 -16   2  -1    0.15    0.06 
  16  -2   1    0.08    0.06 
 -17   2  -1    0.18    0.06 
  17  -2   1    0.23    0.07 
 -18   2  -1    0.36    0.08 
  18  -2   1    0.46    0.10 
 -19   2  -1    1.24    0.13 
  19  -2   1    0.79    0.12 
  18   1  -1    0.14    0.07 
 -18  -1   1    0.12    0.07 
  17   1  -1    0.21    0.08 
 -17  -1   1    0.22    0.07 
  16   1  -1    2.24    0.16 
 -16  -1   1    2.16    0.14 
  15   1  -1    0.05    0.06 
 -15  -1   1    0.03    0.05 
  14   1  -1    0.03    0.05 
 -14  -1   1    0.01    0.04 
  13   1  -1    2.16    0.13 
 -13  -1   1    2.17    0.12 
  12   1  -1    4.25    0.19 
 -12  -1   1    4.19    0.18 
  11   1  -1    1.77    0.11 
 -11  -1   1    1.93    0.10 
 -11  -1   1    1.75    0.08 
  10   1  -1   13.33    0.40 
  10   1  -1   12.54    0.42 
 -10  -1   1   12.32    0.40 
 -10  -1   1   12.68    0.41 
   9   1  -1    0.17    0.03 
   9   1  -1    0.13    0.04 
  -9  -1   1    0.22    0.03 
  -9  -1   1    0.18    0.04 
   8   1  -1    0.21    0.03 
   8   1  -1    0.19    0.04 
  -8  -1   1    0.25    0.03 
  -8  -1   1    0.22    0.03 
   7   1  -1   75.34    2.18 
   7   1  -1   74.98    2.14 
   7   1  -1   75.33    2.19 
  -7  -1   1   72.26    2.14 
  -7  -1   1   72.15    2.22 
   6   1  -1    0.02    0.02 
   6   1  -1    0.05    0.03 
  -6  -1   1    0.11    0.02 
   5   1  -1    1.53    0.07 
   5   1  -1    1.62    0.06 
  -5  -1   1    1.46    0.06 
   4   1  -1   20.95    0.63 
   4   1  -1   21.54    0.64 
   4   1  -1   22.49    0.63 
  -4  -1   1   20.68    0.62 
  -4  -1   1   20.84    0.64 
  -3  -1   1    0.62    0.03 
  -2  -1   1    0.25    0.02 
   1   1  -1   17.74    0.51 
   1   1  -1   17.69    0.51 
  -1  -1   1   16.83    0.50 
  -1   1  -1    0.00    0.00 
   1  -1   1    0.01    0.00 
  -2   1  -1   13.05    0.41 
   2  -1   1   14.86    0.41 
   2  -1   1   13.05    0.40 
  -3   1  -1    0.00    0.01 
   3  -1   1    0.00    0.00 
   3  -1   1   -0.01    0.01 
   3  -1   1    0.01    0.01 
   4  -1   1    0.31    0.03 
   4  -1   1    0.24    0.01 
  -5   1  -1   14.62    0.46 
   5  -1   1   15.41    0.46 
   5  -1   1   15.32    0.46 
   5  -1   1   14.96    0.44 
  -6   1  -1    0.52    0.03 
   6  -1   1    0.43    0.04 
   6  -1   1    0.44    0.02 
   6  -1   1    0.34    0.04 
  -7   1  -1    0.03    0.02 
   7  -1   1    0.02    0.03 
   7  -1   1    0.00    0.02 
   7  -1   1    0.04    0.01 
  -8   1  -1   82.42    2.65 
   8  -1   1   88.72    2.53 
   8  -1   1   87.75    2.65 
   8  -1   1   91.50    2.56 
  -9   1  -1   -0.04    0.02 
   9  -1   1    0.00    0.01 
   9  -1   1    0.02    0.03 
   9  -1   1    0.00    0.04 
 -10   1  -1    0.11    0.03 
  10  -1   1    0.11    0.05 
  10  -1   1    0.07    0.04 
 -11   1  -1    5.28    0.19 
  11  -1   1    5.51    0.22 
  11  -1   1    5.30    0.22 
 -12   1  -1    0.08    0.03 
  12  -1   1    0.13    0.05 
  12  -1   1    0.09    0.05 
 -13   1  -1    0.52    0.06 
  13  -1   1    0.35    0.07 
  13  -1   1    0.28    0.07 
 -14   1  -1    3.86    0.17 
  14  -1   1    3.74    0.19 
 -15   1  -1   -0.02    0.04 
  15  -1   1   -0.04    0.05 
 -16   1  -1    0.12    0.06 
  16  -1   1    0.06    0.06 
 -17   1  -1    1.00    0.11 
  17  -1   1    1.04    0.12 
 -18   1  -1    0.00    0.06 
  18  -1   1    0.03    0.07 
  19  -1   1    0.25    0.09 
  18   0  -1    0.29    0.09 
 -18   0   1    0.21    0.07 
  17   0  -1    4.09    0.22 
 -17   0   1    4.04    0.20 
  16   0  -1    0.09    0.06 
 -16   0   1    0.05    0.05 
  15   0  -1    0.03    0.05 
 -15   0   1   -0.01    0.04 
  14   0  -1    2.40    0.15 
 -14   0   1    2.35    0.13 
  13   0  -1    0.31    0.06 
 -13   0   1    0.29    0.06 
  12   0  -1    0.45    0.07 
 -12   0   1    0.53    0.06 
 -12   0   1    0.45    0.05 
  11   0  -1   23.25    0.74 
 -11   0   1   23.04    0.72 
 -11   0   1   23.40    0.71 
  10   0  -1    0.02    0.03 
  10   0  -1    0.00    0.02 
 -10   0   1    0.01    0.02 
 -10   0   1    0.00    0.03 
   9   0  -1    0.01    0.02 
   9   0  -1   -0.01    0.04 
   9   0  -1    0.00    0.03 
  -9   0   1   -0.02    0.02 
  -9   0   1    0.02    0.03 
   8   0  -1   76.31    2.18 
   8   0  -1   76.66    2.20 
   8   0  -1   73.41    2.15 
  -8   0   1   70.70    2.24 
   7   0  -1    0.32    0.03 
   7   0  -1    0.19    0.03 
   7   0  -1    0.24    0.04 
  -7   0   1    0.31    0.03 
   6   0  -1    0.04    0.02 
   6   0  -1    0.04    0.02 
   6   0  -1    0.06    0.01 
  -6   0   1    0.04    0.01 
   5   0  -1    4.51    0.16 
   5   0  -1    4.36    0.16 
   5   0  -1    4.62    0.15 
  -5   0   1    5.31    0.15 
   4   0  -1    1.75    0.07 
   4   0  -1    1.22    0.06 
   4   0  -1    1.47    0.05 
   2   0  -1  202.33    5.76 
   2   0  -1  168.82    6.18 
  -2   0   1  188.38    5.83 
  -2   0   1  187.28    5.86 
   1   0  -1    0.00    0.00 
   1   0  -1   -0.01    0.00 
  -1   0   1    0.01    0.00 
   0   0   1    0.00    0.00 
   1   0   1  110.29    3.14 
   1   0   1  108.41    3.23 
   1   0   1  101.30    3.37 
   2   0   1    0.06    0.01 
   3   0   1    1.16    0.04 
   3   0   1    1.13    0.05 
  -4   0  -1  100.23    3.16 
   4   0   1  105.75    3.06 
   4   0   1  107.56    3.13 
   4   0   1  104.31    3.06 
  -5   0  -1    0.00    0.01 
   5   0   1   -0.01    0.02 
   5   0   1    0.01    0.01 
   5   0   1    0.02    0.02 
  -6   0  -1    0.01    0.01 
   6   0   1    0.01    0.01 
   6   0   1   -0.01    0.02 
   6   0   1   -0.01    0.02 
  -7   0  -1   98.98    3.10 
   7   0   1  103.49    3.06 
   7   0   1  103.21    2.93 
   7   0   1  102.27    2.98 
  -8   0  -1    0.18    0.03 
   8   0   1    0.18    0.02 
   8   0   1    0.23    0.05 
   8   0   1    0.14    0.03 
  -9   0  -1    2.00    0.08 
   9   0   1    1.80    0.10 
   9   0   1    2.08    0.11 
   9   0   1    1.89    0.08 
 -10   0  -1    0.05    0.02 
  10   0   1    0.02    0.03 
  10   0   1    0.08    0.05 
 -11   0  -1    0.00    0.02 
  11   0   1    0.00    0.04 
  11   0   1    0.03    0.05 
 -12   0  -1    0.05    0.03 
  12   0   1    0.02    0.04 
  12   0   1   -0.02    0.05 
 -13   0  -1    3.54    0.16 
 -13   0  -1    3.44    0.15 
  13   0   1    3.86    0.18 
 -14   0  -1    0.26    0.06 
  14   0   1    0.27    0.07 
 -15   0  -1    0.08    0.05 
  15   0   1    0.06    0.06 
 -16   0  -1    0.84    0.10 
  16   0   1    0.83    0.11 
 -17   0  -1    0.21    0.07 
  17   0   1    0.33    0.08 
 -18   0  -1    0.00    0.06 
  18   0   1    0.03    0.06 
  19  -1  -1    0.13    0.08 
 -19   1   1    0.18    0.08 
  18  -1  -1    5.75    0.28 
 -18   1   1    6.04    0.26 
  17  -1  -1    0.30    0.08 
 -17   1   1    0.30    0.07 
  16  -1  -1   -0.01    0.05 
 -16   1   1    0.05    0.05 
  15  -1  -1    1.50    0.12 
 -15   1   1    1.57    0.11 
  14  -1  -1    0.26    0.06 
 -14   1   1    0.31    0.06 
  13  -1  -1    0.07    0.05 
 -13   1   1    0.11    0.04 
 -13   1   1    0.11    0.03 
  12  -1  -1   16.05    0.53 
 -12   1   1   15.69    0.50 
 -12   1   1   15.54    0.50 
  11  -1  -1    0.03    0.04 
 -11   1   1    0.05    0.03 
 -11   1   1    0.01    0.02 
  10  -1  -1   -0.03    0.03 
  10  -1  -1    0.01    0.04 
 -10   1   1    0.05    0.03 
 -10   1   1    0.00    0.02 
   9  -1  -1   71.25    2.08 
   9  -1  -1   74.31    2.04 
   9  -1  -1   67.97    2.04 
  -9   1   1   66.86    2.10 
   8  -1  -1    2.09    0.07 
   8  -1  -1    1.86    0.09 
   8  -1  -1    1.86    0.10 
  -8   1   1    1.88    0.08 
   7  -1  -1    2.40    0.11 
   7  -1  -1    2.62    0.11 
   7  -1  -1    2.72    0.09 
  -7   1   1    2.53    0.09 
   6  -1  -1    2.91    0.12 
   6  -1  -1    2.91    0.10 
   6  -1  -1    3.08    0.12 
  -6   1   1    3.14    0.11 
   5  -1  -1    0.06    0.02 
   5  -1  -1    0.14    0.02 
  -5   1   1    0.10    0.01 
   3  -1  -1  195.22    5.75 
   3  -1  -1  207.26    6.08 
   3  -1  -1  205.26    6.91 
  -3   1   1  193.46    6.59 
   2  -1  -1    0.00    0.01 
   2  -1  -1    0.00    0.00 
  -2   1   1    0.01    0.00 
   1  -1  -1    0.08    0.01 
   0  -1  -1   43.90    1.31 
   0   1   1   44.17    1.35 
   0   1   1   44.71    1.31 
   1   1   1    0.32    0.02 
   1   1   1    0.34    0.02 
   2   1   1    0.56    0.03 
   2   1   1    0.48    0.02 
   2   1   1    0.49    0.03 
   2   1   1    0.53    0.03 
   3   1   1    1.03    0.05 
   4   1   1    0.25    0.03 
   4   1   1    0.18    0.03 
   4   1   1    0.21    0.02 
   5   1   1    0.26    0.03 
   5   1   1    0.16    0.03 
   5   1   1    0.20    0.02 
   5   1   1    0.11    0.02 
  -6  -1  -1   29.34    0.93 
   6   1   1   30.63    0.91 
   6   1   1   31.58    0.92 
   6   1   1   30.92    0.90 
  -7  -1  -1    0.01    0.01 
   7   1   1    0.00    0.02 
   7   1   1    0.06    0.03 
   7   1   1    0.01    0.01 
  -8  -1  -1    0.04    0.02 
   8   1   1    0.06    0.03 
   8   1   1    0.04    0.04 
   8   1   1   -0.02    0.02 
  -9  -1  -1    0.08    0.02 
   9   1   1    0.08    0.05 
   9   1   1    0.12    0.02 
   9   1   1    0.10    0.04 
 -10  -1  -1    0.52    0.04 
  10   1   1    0.38    0.06 
  10   1   1    0.41    0.06 
  10   1   1    0.58    0.04 
 -11  -1  -1    0.56    0.05 
  11   1   1    0.47    0.07 
  11   1   1    0.43    0.06 
 -12  -1  -1    1.30    0.08 
 -12  -1  -1    1.32    0.09 
  12   1   1    1.36    0.10 
 -13  -1  -1    0.59    0.07 
  13   1   1    0.49    0.08 
 -14  -1  -1    0.16    0.05 
  14   1   1    0.08    0.05 
 -15  -1  -1    1.97    0.13 
  15   1   1    1.92    0.14 
 -16  -1  -1    0.35    0.07 
  16   1   1    0.34    0.08 
 -17  -1  -1    0.14    0.06 
  17   1   1    0.15    0.07 
 -18  -1  -1    0.54    0.09 
  18   1   1    0.48    0.10 
  19  -2  -1    3.01    0.20 
 -19   2   1    3.33    0.19 
  18  -2  -1    0.32    0.08 
 -18   2   1    0.31    0.08 
  17  -2  -1    0.11    0.06 
 -17   2   1    0.12    0.06 
  16  -2  -1    0.92    0.10 
 -16   2   1    0.60    0.08 
  15  -2  -1    0.34    0.07 
 -15   2   1    0.39    0.07 
  14  -2  -1    0.33    0.07 
 -14   2   1    0.53    0.07 
 -14   2   1    0.48    0.06 
  13  -2  -1   12.80    0.45 
 -13   2   1   13.47    0.43 
 -13   2   1   12.94    0.43 
  12  -2  -1    0.38    0.06 
 -12   2   1    0.49    0.06 
 -12   2   1    0.49    0.06 
  11  -2  -1    0.80    0.08 
  11  -2  -1    0.81    0.09 
 -11   2   1    0.85    0.07 
 -11   2   1    0.78    0.06 
  10  -2  -1   64.54    1.88 
  10  -2  -1   62.27    1.83 
 -10   2   1   61.59    1.89 
   9  -2  -1    2.79    0.13 
   9  -2  -1    2.85    0.13 
   9  -2  -1    3.12    0.10 
  -9   2   1    2.96    0.11 
   8  -2  -1    3.17    0.13 
   8  -2  -1    3.61    0.11 
   8  -2  -1    3.26    0.14 
  -8   2   1    3.35    0.12 
   7  -2  -1   28.61    0.78 
   7  -2  -1   27.37    0.81 
   7  -2  -1   25.52    0.79 
  -7   2   1   25.47    0.82 
   6  -2  -1    2.09    0.09 
  -6   2   1    1.95    0.08 
   5  -2  -1    0.10    0.02 
   5  -2  -1    0.06    0.02 
  -5   2   1    0.07    0.01 
   4  -2  -1  356.02   12.72 
   4  -2  -1  399.28   11.10 
   4  -2  -1  379.63   11.57 
  -4   2   1  410.51   11.61 
   2  -2  -1   -0.01    0.01 
  -2   2   1    0.02    0.01 
   1  -2  -1   75.70    2.22 
  -1   2   1   72.69    2.21 
  -1   2   1   76.37    2.28 
   0  -2  -1    0.14    0.01 
   1   2   1    1.12    0.04 
   1   2   1    1.16    0.05 
   1   2   1    1.13    0.04 
   1   2   1    1.16    0.04 
   2   2   1  101.87    3.07 
   2   2   1  102.43    3.16 
   2   2   1  107.24    3.01 
   2   2   1  105.14    3.95 
   3   2   1    4.23    0.14 
   3   2   1    4.32    0.15 
   3   2   1    4.39    0.14 
   3   2   1    4.20    0.14 
   4   2   1    0.09    0.02 
   4   2   1    0.10    0.02 
   4   2   1    0.09    0.02 
   4   2   1    0.11    0.02 
   5   2   1   60.38    1.80 
   5   2   1   62.55    1.85 
   5   2   1   60.89    1.81 
   5   2   1   62.53    1.78 
   6   2   1    0.29    0.04 
   6   2   1    0.21    0.03 
   6   2   1    0.33    0.03 
   6   2   1    0.22    0.03 
  -7  -2  -1    1.65    0.07 
   7   2   1    1.67    0.09 
   7   2   1    1.58    0.08 
   7   2   1    1.57    0.07 
  -8  -2  -1    6.43    0.22 
   8   2   1    6.93    0.24 
   8   2   1    6.74    0.24 
   8   2   1    6.73    0.22 
  -9  -2  -1    4.06    0.15 
   9   2   1    3.93    0.17 
   9   2   1    4.14    0.15 
   9   2   1    4.01    0.17 
 -10  -2  -1    2.54    0.11 
  10   2   1    2.71    0.11 
  10   2   1    2.60    0.14 
  10   2   1    2.60    0.13 
 -11  -2  -1   20.07    0.63 
 -11  -2  -1   20.00    0.63 
  11   2   1   20.56    0.65 
 -12  -2  -1    0.05    0.04 
  12   2   1    0.02    0.04 
 -13  -2  -1    0.08    0.05 
  13   2   1    0.17    0.06 
 -14  -2  -1    1.02    0.10 
  14   2   1    0.92    0.11 
 -15  -2  -1    0.36    0.07 
  15   2   1    0.33    0.08 
 -16  -2  -1    1.16    0.11 
  16   2   1    1.18    0.12 
 -17  -2  -1   -0.02    0.05 
  17   2   1    0.03    0.06 
  19  -3  -1    0.23    0.08 
 -19   3   1    0.35    0.08 
  18  -3  -1    0.13    0.07 
 -18   3   1    0.05    0.06 
  17  -3  -1    1.57    0.13 
 -17   3   1    1.56    0.12 
  16  -3  -1    0.07    0.06 
 -16   3   1    0.01    0.05 
  15  -3  -1    0.42    0.08 
 -15   3   1    0.36    0.07 
  14  -3  -1    6.93    0.28 
 -14   3   1    6.88    0.25 
 -14   3   1    7.08    0.26 
  13  -3  -1    0.03    0.04 
 -13   3   1    0.01    0.03 
 -13   3   1    0.09    0.04 
  12  -3  -1    0.24    0.05 
 -12   3   1    0.27    0.04 
 -12   3   1    0.22    0.05 
  11  -3  -1   58.43    1.74 
  11  -3  -1   59.28    1.71 
 -11   3   1   56.51    1.76 
  10  -3  -1    2.20    0.12 
  10  -3  -1    2.21    0.11 
 -10   3   1    2.28    0.10 
   9  -3  -1    0.05    0.03 
   9  -3  -1    0.07    0.03 
  -9   3   1    0.05    0.03 
   8  -3  -1   13.56    0.43 
   8  -3  -1   14.48    0.40 
   8  -3  -1   12.91    0.42 
  -8   3   1   12.92    0.43 
   7  -3  -1    0.10    0.02 
   7  -3  -1    0.20    0.03 
  -7   3   1    0.17    0.03 
   6  -3  -1    2.55    0.11 
   6  -3  -1    3.37    0.12 
  -6   3   1    3.22    0.11 
   5  -3  -1   49.87    1.47 
   5  -3  -1   51.62    1.55 
   5  -3  -1   53.53    1.50 
  -5   3   1   49.65    1.54 
   4  -3  -1    0.22    0.02 
   3  -3  -1    0.02    0.01 
   3  -3  -1    0.02    0.01 
  -3   3   1    0.01    0.01 
  -3   3   1    0.01    0.01 
   2  -3  -1   16.10    0.47 
  -2   3   1   15.56    0.45 
  -2   3   1   15.40    0.46 
  -2   3   1   15.41    0.48 
   1  -3  -1    0.39    0.02 
   0  -3  -1    0.03    0.01 
   0   3   1    0.07    0.01 
   0   3   1    0.08    0.01 
   1   3   1   33.75    0.95 
   1   3   1   32.70    0.97 
   1   3   1   32.74    0.98 
   1   3   1   33.10    1.00 
   2   3   1    0.00    0.01 
   2   3   1    0.00    0.01 
   2   3   1    0.02    0.01 
   2   3   1    0.01    0.01 
   3   3   1    0.14    0.02 
   3   3   1    0.20    0.03 
   3   3   1    0.18    0.03 
   3   3   1    0.26    0.03 
   4   3   1  147.23    4.40 
   4   3   1  152.34    4.48 
   4   3   1  145.43    4.37 
   4   3   1  146.29    4.30 
   5   3   1    1.08    0.06 
   5   3   1    1.02    0.06 
   5   3   1    1.15    0.06 
   5   3   1    1.00    0.06 
   6   3   1    4.49    0.16 
   6   3   1    4.59    0.17 
   6   3   1    4.62    0.17 
   6   3   1    4.68    0.17 
   7   3   1    0.20    0.04 
   7   3   1    0.21    0.04 
   7   3   1    0.22    0.03 
   7   3   1    0.18    0.05 
  -8  -3  -1    1.45    0.07 
   8   3   1    1.52    0.08 
   8   3   1    1.46    0.10 
   8   3   1    1.39    0.08 
  -9  -3  -1    1.82    0.10 
  -9  -3  -1    1.97    0.09 
   9   3   1    1.99    0.12 
   9   3   1    2.01    0.09 
   9   3   1    1.91    0.11 
 -10  -3  -1   58.90    1.79 
 -10  -3  -1   58.38    1.73 
  10   3   1   61.79    1.75 
  10   3   1   58.32    1.78 
 -11  -3  -1    0.11    0.04 
  11   3   1    0.13    0.05 
 -12  -3  -1    0.04    0.04 
  12   3   1    0.05    0.05 
 -13  -3  -1    3.10    0.16 
  13   3   1    3.24    0.17 
 -14  -3  -1    0.28    0.06 
  14   3   1    0.30    0.07 
 -15  -3  -1    0.52    0.08 
  15   3   1    0.51    0.09 
 -16  -3  -1    5.22    0.24 
  16   3   1    5.43    0.26 
 -17  -3  -1    0.18    0.07 
  17   3   1    0.04    0.07 
  19  -4  -1   -0.07    0.06 
 -19   4   1    0.05    0.06 
  18  -4  -1    0.10    0.07 
 -18   4   1    0.15    0.06 
  17  -4  -1    0.20    0.07 
 -17   4   1    0.23    0.07 
  16  -4  -1    0.03    0.05 
 -16   4   1    0.03    0.05 
  15  -4  -1   10.01    0.38 
 -15   4   1   10.57    0.36 
 -15   4   1   10.49    0.36 
  14  -4  -1    0.19    0.06 
 -14   4   1    0.20    0.05 
 -14   4   1    0.20    0.05 
  13  -4  -1   -0.03    0.04 
 -13   4   1    0.01    0.03 
 -13   4   1    0.00    0.03 
  12  -4  -1   13.76    0.45 
  12  -4  -1   13.48    0.45 
 -12   4   1   13.35    0.43 
 -12   4   1   13.30    0.44 
  11  -4  -1    0.95    0.08 
  11  -4  -1    0.72    0.07 
 -11   4   1    0.82    0.06 
  10  -4  -1    0.22    0.05 
  10  -4  -1    0.15    0.04 
 -10   4   1    0.12    0.03 
   9  -4  -1    0.49    0.06 
  -9   4   1    0.50    0.05 
   8  -4  -1    0.75    0.06 
   8  -4  -1    0.57    0.05 
  -8   4   1    0.75    0.05 
   7  -4  -1    0.22    0.03 
  -7   4   1    0.33    0.04 
   6  -4  -1  220.78    6.47 
   6  -4  -1  212.22    6.35 
   6  -4  -1  206.58    6.17 
  -6   4   1  215.21    6.46 
   5  -4  -1    0.52    0.03 
  -5   4   1    0.35    0.03 
   4  -4  -1    0.74    0.04 
  -4   4   1    0.58    0.04 
   3  -4  -1   48.23    1.38 
   3  -4  -1   47.81    1.45 
  -3   4   1   48.00    1.45 
  -3   4   1   48.79    1.43 
  -2   4   1    1.24    0.05 
  -2   4   1    0.90    0.05 
  -1   4   1    0.46    0.03 
   0  -4  -1    5.42    0.17 
   0  -4  -1    5.47    0.16 
   0   4   1    5.31    0.18 
   0   4   1    5.79    0.18 
  -1  -4  -1    1.38    0.06 
   1   4   1    1.34    0.06 
   1   4   1    1.46    0.06 
   2   4   1    0.25    0.03 
   2   4   1    0.24    0.03 
   2   4   1    0.25    0.03 
   2   4   1    0.26    0.03 
   3   4   1   44.75    1.34 
   3   4   1   44.22    1.31 
   3   4   1   44.82    1.28 
   3   4   1   43.23    1.30 
   4   4   1    0.30    0.03 
   4   4   1    0.35    0.04 
   4   4   1    0.28    0.03 
   4   4   1    0.26    0.03 
   5   4   1    2.66    0.11 
   5   4   1    2.70    0.11 
   5   4   1    2.71    0.11 
   5   4   1    2.73    0.11 
   6   4   1    0.77    0.06 
   6   4   1    0.77    0.06 
   6   4   1    0.90    0.06 
   6   4   1    0.72    0.06 
  -7  -4  -1    0.39    0.05 
   7   4   1    0.49    0.05 
   7   4   1    0.34    0.04 
   7   4   1    0.36    0.04 
   7   4   1    0.32    0.05 
  -8  -4  -1    0.06    0.02 
  -8  -4  -1    0.05    0.03 
   8   4   1    0.05    0.04 
   8   4   1    0.06    0.03 
  -9  -4  -1   25.56    0.77 
  -9  -4  -1   25.21    0.79 
   9   4   1   26.59    0.78 
   9   4   1   25.33    0.80 
 -10  -4  -1    0.03    0.03 
  10   4   1    0.05    0.03 
  10   4   1    0.04    0.04 
 -11  -4  -1    0.20    0.05 
  11   4   1    0.16    0.05 
 -12  -4  -1    6.29    0.24 
  12   4   1    5.84    0.25 
 -13  -4  -1    0.43    0.07 
  13   4   1    0.34    0.07 
 -14  -4  -1    0.21    0.06 
  14   4   1    0.22    0.07 
 -15  -4  -1    6.30    0.26 
  15   4   1    6.20    0.28 
 -16  -4  -1    0.12    0.06 
  16   4   1    0.06    0.07 
  20  -5  -1    0.02    0.07 
 -20   5   1   -0.02    0.06 
  19  -5  -1    0.26    0.09 
 -19   5   1    0.23    0.07 
  18  -5  -1    0.08    0.07 
 -18   5   1    0.19    0.06 
  17  -5  -1    0.32    0.08 
 -17   5   1    0.33    0.07 
  16  -5  -1    1.98    0.14 
 -16   5   1    2.03    0.12 
 -16   5   1    2.10    0.13 
  15  -5  -1    0.01    0.05 
 -15   5   1    0.03    0.04 
 -15   5   1    0.03    0.04 
  14  -5  -1    0.26    0.06 
 -14   5   1    0.36    0.06 
 -14   5   1    0.37    0.05 
  13  -5  -1    0.60    0.08 
 -13   5   1    0.76    0.07 
 -13   5   1    0.77    0.07 
  12  -5  -1   -0.08    0.03 
  12  -5  -1    0.03    0.04 
 -12   5   1   -0.02    0.03 
  11  -5  -1    0.05    0.04 
  11  -5  -1    0.13    0.04 
 -11   5   1    0.08    0.03 
  10  -5  -1    0.94    0.07 
  10  -5  -1    0.80    0.07 
 -10   5   1    1.07    0.07 
   9  -5  -1    0.59    0.06 
   9  -5  -1    0.79    0.06 
  -9   5   1    0.62    0.05 
   8  -5  -1    0.45    0.05 
   8  -5  -1    0.24    0.04 
  -8   5   1    0.34    0.04 
   7  -5  -1   32.79    0.91 
   7  -5  -1   31.54    0.94 
   7  -5  -1   29.66    0.91 
  -7   5   1   30.70    0.96 
   6  -5  -1    0.67    0.05 
   6  -5  -1    1.01    0.05 
  -6   5   1    0.88    0.05 
   5  -5  -1    0.59    0.04 
  -5   5   1    0.48    0.04 
   4  -5  -1    0.29    0.02 
   4  -5  -1    0.20    0.03 
  -4   5   1    0.27    0.03 
  -4   5   1    0.22    0.02 
   3  -5  -1    1.27    0.04 
  -3   5   1    1.30    0.05 
  -3   5   1    1.10    0.06 
   2  -5  -1   -0.01    0.01 
  -2   5   1    0.02    0.01 
  -2   5   1    0.02    0.01 
   1  -5  -1  126.85    3.84 
  -1   5   1  134.25    3.90 
  -1   5   1  124.21    3.78 
   0  -5  -1    3.68    0.13 
   0  -5  -1    4.03    0.11 
   0   5   1    3.77    0.14 
   0   5   1    3.85    0.13 
  -1  -5  -1    0.03    0.01 
  -1  -5  -1    0.07    0.01 
   1   5   1    0.05    0.02 
   1   5   1    0.06    0.02 
  -2  -5  -1   23.09    0.71 
  -2  -5  -1   23.42    0.68 
   2   5   1   24.31    0.71 
   2   5   1   23.42    0.71 
   2   5   1   23.64    0.73 
  -3  -5  -1    0.52    0.03 
   3   5   1    0.54    0.04 
   3   5   1    0.60    0.04 
   3   5   1    0.48    0.04 
  -4  -5  -1    1.47    0.06 
   4   5   1    1.45    0.07 
   4   5   1    1.50    0.08 
   4   5   1    1.51    0.07 
  -5  -5  -1    1.85    0.08 
   5   5   1    1.77    0.09 
   5   5   1    2.00    0.09 
   5   5   1    1.70    0.09 
  -6  -5  -1    4.95    0.17 
   6   5   1    5.18    0.19 
   6   5   1    5.06    0.18 
   6   5   1    4.94    0.19 
  -7  -5  -1    1.24    0.07 
   7   5   1    1.27    0.08 
   7   5   1    1.32    0.08 
   7   5   1    1.23    0.08 
  -8  -5  -1    3.10    0.13 
   8   5   1    3.16    0.14 
   8   5   1    3.25    0.14 
   8   5   1    3.48    0.14 
  -9  -5  -1    0.00    0.03 
   9   5   1   -0.06    0.04 
   9   5   1    0.02    0.03 
 -10  -5  -1    0.33    0.05 
  10   5   1    0.28    0.06 
  10   5   1    0.28    0.05 
 -11  -5  -1   10.12    0.35 
  11   5   1   10.35    0.37 
 -12  -5  -1    1.07    0.09 
  12   5   1    1.18    0.11 
 -13  -5  -1    2.18    0.13 
  13   5   1    2.25    0.15 
 -14  -5  -1    0.12    0.06 
  14   5   1    0.19    0.07 
 -15  -5  -1    0.03    0.05 
  15   5   1    0.13    0.07 
 -16  -5  -1    0.06    0.06 
  16   5   1    0.09    0.07 
  20  -6  -1    3.10    0.21 
 -20   6   1    3.51    0.19 
  19  -6  -1   -0.06    0.06 
 -19   6   1    0.04    0.06 
  18  -6  -1    0.00    0.06 
 -18   6   1   -0.06    0.05 
  17  -6  -1    2.23    0.15 
 -17   6   1    2.58    0.14 
 -17   6   1    2.37    0.14 
  16  -6  -1   -0.04    0.05 
 -16   6   1   -0.02    0.04 
 -16   6   1   -0.04    0.04 
  15  -6  -1    0.05    0.05 
 -15   6   1    0.05    0.04 
 -15   6   1    0.09    0.05 
  14  -6  -1    8.29    0.32 
 -14   6   1    8.31    0.29 
 -14   6   1    8.56    0.30 
  13  -6  -1    0.28    0.06 
 -13   6   1    0.38    0.05 
 -13   6   1    0.40    0.05 
  12  -6  -1    0.02    0.04 
  12  -6  -1    0.05    0.04 
 -12   6   1    0.09    0.04 
  11  -6  -1   10.70    0.36 
  11  -6  -1   10.64    0.37 
 -11   6   1   10.75    0.36 
  10  -6  -1   -0.01    0.03 
  10  -6  -1    0.04    0.03 
 -10   6   1    0.01    0.03 
   9  -6  -1    0.23    0.04 
   9  -6  -1    0.27    0.04 
  -9   6   1    0.39    0.05 
   8  -6  -1   21.50    0.68 
   8  -6  -1   22.88    0.70 
   8  -6  -1   23.99    0.66 
  -8   6   1   22.22    0.71 
   7  -6  -1    0.90    0.05 
   7  -6  -1    0.70    0.05 
  -7   6   1    0.76    0.05 
   6  -6  -1    0.12    0.03 
  -6   6   1    0.16    0.03 
   5  -6  -1    7.52    0.24 
   5  -6  -1    7.73    0.25 
  -5   6   1    8.16    0.26 
  -5   6   1    7.95    0.24 
   4  -6  -1    0.37    0.02 
  -4   6   1    0.31    0.03 
  -4   6   1    0.31    0.03 
   3  -6  -1    0.91    0.05 
  -3   6   1    1.19    0.06 
  -3   6   1    1.11    0.05 
   2  -6  -1   41.02    1.21 
  -2   6   1   40.42    1.20 
  -2   6   1   41.52    1.25 
   1  -6  -1    2.85    0.11 
  -1   6   1    3.04    0.12 
  -1   6   1    3.24    0.11 
   0  -6  -1    0.03    0.01 
   0  -6  -1    0.03    0.02 
   0   6   1    0.01    0.01 
   0   6   1    0.00    0.02 
  -1  -6  -1   98.37    2.77 
  -1  -6  -1   92.37    2.90 
   1   6   1   99.40    2.93 
   1   6   1   95.95    2.85 
  -2  -6  -1    6.05    0.19 
  -2  -6  -1    5.87    0.20 
   2   6   1    6.29    0.21 
   2   6   1    5.99    0.21 
  -3  -6  -1    3.17    0.11 
   3   6   1    3.26    0.13 
   3   6   1    3.16    0.13 
   3   6   1    3.31    0.13 
  -4  -6  -1    7.09    0.23 
   4   6   1    7.37    0.25 
   4   6   1    7.37    0.25 
   4   6   1    7.30    0.25 
  -5  -6  -1    3.04    0.12 
   5   6   1    3.10    0.13 
   5   6   1    3.01    0.13 
   5   6   1    3.04    0.13 
  -6  -6  -1    4.33    0.15 
   6   6   1    4.37    0.17 
   6   6   1    4.02    0.17 
   6   6   1    4.29    0.17 
  -7  -6  -1   55.05    1.61 
   7   6   1   54.40    1.66 
   7   6   1   55.53    1.65 
   7   6   1   56.85    1.69 
  -8  -6  -1    0.41    0.05 
   8   6   1    0.23    0.05 
   8   6   1    0.35    0.05 
  -9  -6  -1    0.40    0.06 
   9   6   1    0.41    0.06 
   9   6   1    0.36    0.05 
 -10  -6  -1    9.48    0.33 
  10   6   1    9.68    0.33 
  10   6   1    9.47    0.35 
 -11  -6  -1    0.94    0.08 
  11   6   1    0.94    0.09 
 -12  -6  -1    1.97    0.12 
  12   6   1    2.07    0.14 
 -13  -6  -1    0.96    0.10 
  13   6   1    1.05    0.11 
 -14  -6  -1    0.34    0.07 
  14   6   1    0.25    0.07 
 -15  -6  -1    0.00    0.05 
  15   6   1    0.04    0.06 
 -16  -6  -1    1.00    0.12 
  20  -7  -1   -0.03    0.07 
 -20   7   1    0.15    0.07 
  19  -7  -1   -0.02    0.06 
 -19   7   1    0.01    0.05 
  18  -7  -1    1.46    0.13 
 -18   7   1    1.64    0.12 
  17  -7  -1   -0.07    0.05 
 -17   7   1   -0.03    0.04 
 -17   7   1    0.01    0.04 
  16  -7  -1    0.06    0.05 
 -16   7   1    0.11    0.05 
 -16   7   1    0.07    0.05 
  15  -7  -1   16.25    0.57 
 -15   7   1   17.42    0.56 
 -15   7   1   16.68    0.54 
  14  -7  -1    0.02    0.04 
 -14   7   1    0.02    0.04 
 -14   7   1    0.00    0.04 
  13  -7  -1    0.38    0.06 
 -13   7   1    0.58    0.07 
 -13   7   1    0.72    0.07 
  12  -7  -1    2.40    0.13 
  12  -7  -1    2.10    0.12 
 -12   7   1    2.25    0.12 
  11  -7  -1    1.28    0.09 
  11  -7  -1    1.31    0.09 
 -11   7   1    1.34    0.09 
  10  -7  -1    1.07    0.07 
  10  -7  -1    0.82    0.07 
 -10   7   1    1.01    0.07 
   9  -7  -1   52.64    1.56 
   9  -7  -1   53.07    1.60 
  -9   7   1   54.97    1.63 
   8  -7  -1    0.07    0.03 
   8  -7  -1    0.15    0.03 
  -8   7   1    0.13    0.03 
   7  -7  -1    2.12    0.08 
   7  -7  -1    1.94    0.09 
   7  -7  -1    2.02    0.09 
  -7   7   1    2.08    0.10 
   6  -7  -1   84.35    2.37 
   6  -7  -1   82.28    2.45 
  -6   7   1   83.37    2.44 
  -6   7   1   81.28    2.49 
   5  -7  -1    0.35    0.04 
   5  -7  -1    0.35    0.03 
  -5   7   1    0.35    0.04 
  -5   7   1    0.35    0.03 
   4  -7  -1    3.13    0.13 
  -4   7   1    3.66    0.13 
  -4   7   1    4.03    0.14 
   3  -7  -1   82.20    2.39 
  -3   7   1   78.19    2.37 
  -3   7   1   82.00    2.43 
   2  -7  -1    4.09    0.15 
  -2   7   1    4.67    0.15 
  -2   7   1    4.35    0.16 
   1  -7  -1    0.03    0.02 
  -1   7   1    0.06    0.02 
  -1   7   1    0.05    0.02 
   0  -7  -1   44.05    1.33 
   0  -7  -1   45.64    1.28 
   0   7   1   43.19    1.33 
   0   7   1   46.85    1.37 
  -1  -7  -1    2.98    0.12 
  -1  -7  -1    3.12    0.10 
   1   7   1    3.06    0.13 
   1   7   1    3.02    0.12 
  -2  -7  -1    2.27    0.08 
  -2  -7  -1    2.32    0.10 
   2   7   1    2.28    0.10 
   2   7   1    2.42    0.10 
  -3  -7  -1    1.04    0.05 
  -3  -7  -1    0.94    0.06 
   3   7   1    1.16    0.07 
   3   7   1    0.96    0.07 
  -4  -7  -1    2.13    0.08 
   4   7   1    2.10    0.10 
   4   7   1    2.02    0.10 
   4   7   1    2.15    0.10 
  -5  -7  -1    1.37    0.07 
   5   7   1    1.27    0.08 
   5   7   1    1.36    0.08 
   5   7   1    1.42    0.08 
  -6  -7  -1   68.82    1.98 
   6   7   1   72.26    2.08 
   6   7   1   66.35    2.03 
   6   7   1   67.09    2.04 
  -7  -7  -1    0.02    0.03 
   7   7   1    0.00    0.03 
   7   7   1   -0.04    0.03 
  -8  -7  -1    0.09    0.04 
   8   7   1    0.12    0.04 
   8   7   1    0.09    0.04 
  -9  -7  -1    0.67    0.07 
   9   7   1    0.64    0.08 
   9   7   1    0.73    0.08 
 -10  -7  -1    1.87    0.11 
  10   7   1    1.99    0.12 
  10   7   1    1.82    0.12 
 -11  -7  -1    0.96    0.09 
  11   7   1    0.83    0.09 
 -12  -7  -1    2.58    0.14 
  12   7   1    2.80    0.16 
 -13  -7  -1    0.98    0.10 
  13   7   1    0.92    0.11 
 -14  -7  -1    0.29    0.07 
  14   7   1    0.30    0.08 
  15   7   1    1.62    0.15 
  20  -8  -1    0.09    0.07 
 -20   8   1    0.17    0.07 
  19  -8  -1    0.23    0.08 
 -19   8   1    0.45    0.08 
  18  -8  -1    0.03    0.06 
 -18   8   1    0.09    0.06 
 -18   8   1    0.02    0.05 
  17  -8  -1    0.10    0.06 
 -17   8   1    0.31    0.06 
 -17   8   1    0.25    0.06 
  16  -8  -1    6.38    0.28 
 -16   8   1    6.85    0.26 
 -16   8   1    6.62    0.25 
  15  -8  -1    0.48    0.08 
 -15   8   1    0.50    0.07 
 -15   8   1    0.68    0.08 
  14  -8  -1    0.00    0.04 
 -14   8   1    0.11    0.04 
 -14   8   1    0.07    0.05 
  13  -8  -1    0.11    0.05 
 -13   8   1   -0.05    0.04 
 -13   8   1    0.03    0.04 
  12  -8  -1    1.27    0.09 
  12  -8  -1    1.15    0.09 
 -12   8   1    1.31    0.09 
  11  -8  -1   -0.03    0.04 
  11  -8  -1    0.00    0.03 
 -11   8   1   -0.03    0.03 
  10  -8  -1   16.96    0.54 
  10  -8  -1   17.39    0.56 
 -10   8   1   18.57    0.57 
   9  -8  -1    0.03    0.03 
   9  -8  -1    0.10    0.03 
  -9   8   1    0.11    0.04 
   8  -8  -1    1.37    0.08 
   8  -8  -1    1.55    0.06 
   8  -8  -1    1.42    0.07 
  -8   8   1    1.22    0.08 
   7  -8  -1   43.89    1.29 
   7  -8  -1   42.94    1.24 
  -7   8   1   42.68    1.26 
  -7   8   1   42.28    1.32 
   6  -8  -1    4.25    0.14 
   6  -8  -1    3.84    0.15 
  -6   8   1    4.13    0.16 
  -6   8   1    4.39    0.14 
  -5   8   1   11.97    0.38 
  -5   8   1   12.62    0.41 
   4  -8  -1   19.70    0.59 
  -4   8   1   19.01    0.61 
  -4   8   1   18.85    0.58 
   3  -8  -1    0.10    0.02 
  -3   8   1    0.06    0.02 
  -3   8   1    0.09    0.03 
   2  -8  -1    0.03    0.02 
  -2   8   1    0.03    0.02 
  -2   8   1    0.05    0.02 
   1  -8  -1   32.60    0.98 
  -1   8   1   32.05    0.98 
  -1   8   1   33.73    1.01 
   0  -8  -1    0.02    0.02 
   0   8   1    0.01    0.02 
   0   8   1    0.01    0.02 
  -1  -8  -1    0.21    0.02 
  -1  -8  -1    0.17    0.03 
   1   8   1    0.24    0.04 
   1   8   1    0.18    0.03 
  -2  -8  -1    2.41    0.09 
  -2  -8  -1    2.52    0.11 
   2   8   1    2.43    0.11 
   2   8   1    2.25    0.11 
  -3  -8  -1    4.22    0.14 
  -3  -8  -1    4.09    0.16 
   3   8   1    3.96    0.16 
   3   8   1    4.03    0.16 
  -4  -8  -1    0.92    0.07 
  -4  -8  -1    0.91    0.05 
   4   8   1    0.83    0.07 
   4   8   1    0.93    0.07 
  -5  -8  -1    3.33    0.14 
  -5  -8  -1    3.16    0.12 
   5   8   1    3.34    0.14 
   5   8   1    2.94    0.14 
   5   8   1    3.06    0.14 
  -6  -8  -1    0.28    0.04 
   6   8   1    0.28    0.05 
   6   8   1    0.31    0.05 
   6   8   1    0.26    0.05 
  -7  -8  -1    0.06    0.03 
   7   8   1    0.09    0.04 
   7   8   1    0.05    0.04 
  -8  -8  -1    0.98    0.07 
   8   8   1    1.14    0.09 
   8   8   1    1.35    0.10 
  -9  -8  -1    2.29    0.12 
   9   8   1    2.19    0.13 
   9   8   1    2.28    0.13 
 -10  -8  -1    1.27    0.09 
  10   8   1    1.30    0.11 
  10   8   1    1.32    0.11 
 -11  -8  -1    0.21    0.06 
  11   8   1    0.25    0.07 
  12   8   1    0.50    0.08 
  13   8   1    0.39    0.08 
  14   8   1    3.81    0.21 
  20  -9  -1    0.35    0.09 
 -20   9   1    0.59    0.10 
  19  -9  -1    0.02    0.06 
 -19   9   1   -0.03    0.05 
 -19   9   1    0.00    0.05 
  18  -9  -1    0.16    0.07 
 -18   9   1    0.15    0.06 
 -18   9   1    0.20    0.06 
  17  -9  -1   13.63    0.51 
 -17   9   1   14.44    0.48 
 -17   9   1   15.12    0.50 
  16  -9  -1   -0.04    0.04 
 -16   9   1    0.03    0.05 
 -16   9   1    0.06    0.04 
  15  -9  -1    0.73    0.09 
 -15   9   1    0.65    0.08 
 -15   9   1    0.81    0.08 
  14  -9  -1    0.41    0.07 
 -14   9   1    0.32    0.06 
 -14   9   1    0.28    0.06 
  13  -9  -1   -0.01    0.04 
 -13   9   1    0.03    0.03 
 -13   9   1   -0.07    0.04 
  12  -9  -1    1.41    0.10 
 -12   9   1    1.74    0.11 
 -12   9   1    1.78    0.09 
  11  -9  -1   20.95    0.64 
  11  -9  -1   20.57    0.66 
 -11   9   1   21.33    0.68 
  10  -9  -1    0.08    0.04 
  10  -9  -1    0.03    0.03 
 -10   9   1    0.03    0.04 
   9  -9  -1    1.87    0.10 
   9  -9  -1    2.03    0.08 
   9  -9  -1    1.81    0.09 
  -9   9   1    1.83    0.11 
   8  -9  -1   41.01    1.19 
   8  -9  -1   41.90    1.24 
  -8   9   1   39.91    1.20 
  -8   9   1   41.42    1.27 
   7  -9  -1    1.82    0.09 
   7  -9  -1    1.87    0.08 
  -7   9   1    1.86    0.10 
  -7   9   1    2.01    0.08 
   6  -9  -1    3.41    0.14 
  -6   9   1    3.54    0.15 
  -6   9   1    3.51    0.11 
  -6   9   1    3.42    0.13 
   5  -9  -1   19.37    0.60 
  -5   9   1   19.01    0.59 
  -5   9   1   19.60    0.62 
   4  -9  -1    0.10    0.03 
  -4   9   1    0.07    0.02 
  -4   9   1    0.13    0.03 
   3  -9  -1    0.19    0.03 
  -3   9   1    0.25    0.03 
  -3   9   1    0.28    0.04 
   2  -9  -1   66.07    1.94 
  -2   9   1   67.35    1.99 
  -2   9   1   63.53    1.93 
   1  -9  -1    0.05    0.02 
  -1   9   1    0.06    0.03 
  -1   9   1    0.05    0.02 
   0  -9  -1    1.44    0.08 
   0   9   1    1.59    0.08 
   0   9   1    1.47    0.09 
  -1  -9  -1    5.86    0.21 
   1   9   1    6.25    0.22 
   1   9   1    5.86    0.22 
  -2  -9  -1    4.91    0.19 
   2   9   1    4.98    0.19 
   2   9   1    5.29    0.20 
  -3  -9  -1    2.66    0.12 
   3   9   1    2.71    0.12 
   3   9   1    2.59    0.12 
  -4  -9  -1    1.92    0.10 
   4   9   1    1.91    0.10 
   4   9   1    1.74    0.10 
  -5  -9  -1    0.12    0.04 
   5   9   1    0.17    0.04 
   5   9   1    0.11    0.04 
  -6  -9  -1    0.01    0.03 
   6   9   1    0.05    0.04 
  -7  -9  -1    0.02    0.04 
   7   9   1    0.01    0.04 
   7   9   1    0.16    0.05 
   8   9   1    0.49    0.07 
   8   9   1    0.48    0.07 
   9   9   1    2.04    0.13 
   9   9   1    2.08    0.13 
  10   9   1    0.51    0.08 
  10   9   1    0.63    0.08 
  11   9   1    0.34    0.07 
  12   9   1   -0.02    0.05 
  13   9   1    3.64    0.20 
  20 -10  -1    0.03    0.06 
 -20  10   1    0.14    0.07 
  19 -10  -1    0.00    0.06 
 -19  10   1    0.06    0.06 
 -19  10   1    0.08    0.06 
  18 -10  -1    5.88    0.28 
 -18  10   1    6.18    0.25 
 -18  10   1    6.37    0.27 
  17 -10  -1    0.29    0.08 
 -17  10   1    0.26    0.06 
 -17  10   1    0.28    0.07 
  16 -10  -1    0.09    0.06 
 -16  10   1    0.10    0.06 
 -16  10   1    0.17    0.05 
  15 -10  -1    0.80    0.10 
 -15  10   1    1.06    0.10 
 -15  10   1    1.05    0.09 
  14 -10  -1    0.32    0.06 
 -14  10   1    0.30    0.06 
 -14  10   1    0.33    0.05 
  13 -10  -1    0.90    0.09 
 -13  10   1    0.97    0.07 
 -13  10   1    0.92    0.09 
  12 -10  -1   25.97    0.84 
 -12  10   1   27.01    0.80 
 -12  10   1   27.00    0.86 
  11 -10  -1    0.44    0.06 
 -11  10   1    0.73    0.06 
 -11  10   1    0.69    0.08 
  10 -10  -1    4.48    0.19 
 -10  10   1    4.85    0.20 
 -10  10   1    4.85    0.17 
   9 -10  -1    6.79    0.25 
   9 -10  -1    6.89    0.22 
  -9  10   1    6.95    0.22 
  -9  10   1    6.84    0.26 
   8 -10  -1    0.27    0.04 
  -8  10   1    0.30    0.03 
  -8  10   1    0.34    0.04 
  -8  10   1    0.28    0.05 
   7 -10  -1    0.85    0.07 
  -7  10   1    0.87    0.08 
  -7  10   1    0.80    0.05 
   6 -10  -1    7.77    0.27 
  -6  10   1    7.66    0.29 
  -6  10   1    8.06    0.26 
   5 -10  -1    0.01    0.03 
  -5  10   1   -0.02    0.02 
  -5  10   1    0.07    0.04 
   4 -10  -1    0.02    0.03 
  -4  10   1    0.01    0.03 
  -4  10   1    0.06    0.02 
   3 -10  -1   61.77    1.88 
  -3  10   1   66.23    1.94 
  -3  10   1   62.51    1.87 
   2 -10  -1    0.14    0.03 
  -2  10   1    0.16    0.04 
  -2  10   1    0.13    0.03 
   1 -10  -1    5.07    0.18 
  -1  10   1    4.80    0.19 
  -1  10   1    5.18    0.20 
   0 -10  -1    0.39    0.05 
   0  10   1    0.41    0.06 
   0  10   1    0.49    0.06 
  -1 -10  -1    6.99    0.25 
   1  10   1    7.29    0.26 
   1  10   1    6.98    0.25 
  -2 -10  -1    0.64    0.06 
   2  10   1    0.56    0.06 
   2  10   1    0.66    0.07 
  -3 -10  -1    7.66    0.27 
   3  10   1    7.13    0.27 
   3  10   1    7.94    0.28 
  -4 -10  -1    0.42    0.05 
   4  10   1    0.31    0.05 
   4  10   1    0.38    0.06 
  -5 -10  -1    0.12    0.04 
   5  10   1    0.09    0.04 
  -6 -10  -1   15.11    0.50 
   6  10   1   15.32    0.51 
  -7 -10  -1    0.12    0.05 
   7  10   1    0.17    0.05 
  -8 -10  -1    1.60    0.11 
   8  10   1    1.62    0.12 
  -9 -10  -1    4.51    0.21 
   9  10   1    4.46    0.21 
 -10 -10  -1    0.69    0.09 
  10  10   1    0.79    0.10 
 -11 -10  -1    0.43    0.08 
 -12 -10  -1    0.68    0.10 
 -20  11   1    0.05    0.06 
 -20  11   1    0.06    0.07 
  19 -11  -1    8.68    0.36 
 -19  11   1    8.65    0.34 
 -19  11   1    7.88    0.31 
  18 -11  -1   -0.02    0.05 
 -18  11   1    0.00    0.06 
 -18  11   1    0.01    0.05 
  17 -11  -1    0.01    0.05 
 -17  11   1    0.02    0.06 
 -17  11   1    0.01    0.05 
  16 -11  -1    0.37    0.08 
 -16  11   1    0.40    0.08 
 -16  11   1    0.39    0.07 
  15 -11  -1    0.09    0.05 
 -15  11   1    0.12    0.06 
 -15  11   1    0.19    0.05 
  14 -11  -1    0.00    0.04 
 -14  11   1    0.05    0.03 
 -14  11   1    0.05    0.05 
  13 -11  -1   15.05    0.50 
 -13  11   1   14.72    0.47 
 -13  11   1   15.18    0.52 
  12 -11  -1    2.35    0.13 
 -12  11   1    2.51    0.14 
  11 -11  -1    0.16    0.05 
 -11  11   1    0.17    0.06 
  10 -11  -1   22.50    0.71 
 -10  11   1   22.90    0.74 
   9 -11  -1   -0.02    0.03 
  -9  11   1    0.00    0.04 
  -9  11   1    0.01    0.02 
   8 -11  -1    2.02    0.10 
  -8  11   1    1.97    0.12 
  -8  11   1    1.87    0.09 
   7 -11  -1    0.46    0.05 
  -7  11   1    0.47    0.06 
  -7  11   1    0.36    0.04 
   6 -11  -1    0.30    0.04 
  -6  11   1    0.33    0.05 
  -6  11   1    0.43    0.05 
   5 -11  -1    0.24    0.04 
  -5  11   1    0.21    0.05 
  -5  11   1    0.22    0.04 
   4 -11  -1   36.56    1.10 
  -4  11   1   35.59    1.10 
  -4  11   1   37.65    1.15 
   3 -11  -1    0.63    0.06 
  -3  11   1    0.75    0.06 
  -3  11   1    0.70    0.07 
   2 -11  -1    7.42    0.25 
  -2  11   1    7.06    0.27 
  -2  11   1    7.27    0.26 
   1 -11  -1    0.67    0.06 
  -1  11   1    0.78    0.08 
  -1  11   1    0.66    0.06 
   0 -11  -1    0.12    0.03 
   0  11   1    0.13    0.04 
   0  11   1    0.16    0.04 
  -1 -11  -1    0.03    0.03 
   1  11   1   -0.02    0.03 
   1  11   1    0.02    0.03 
  -2 -11  -1   17.04    0.55 
   2  11   1   17.83    0.57 
   2  11   1   16.62    0.55 
  -3 -11  -1    0.35    0.05 
   3  11   1    0.22    0.05 
   3  11   1    0.29    0.06 
  -4 -11  -1    0.42    0.06 
   4  11   1    0.34    0.06 
  -5 -11  -1   17.42    0.56 
   5  11   1   17.05    0.57 
  -6 -11  -1    3.97    0.18 
   6  11   1    3.95    0.19 
  -7 -11  -1    2.04    0.13 
   7  11   1    2.10    0.14 
  -8 -11  -1    1.11    0.10 
   8  11   1    1.13    0.11 
  -9 -11  -1    0.51    0.08 
   9  11   1    0.48    0.08 
 -10 -11  -1    0.17    0.06 
  10  11   1    0.14    0.07 
 -11 -11  -1    1.05    0.12 
 -20  12   1    2.62    0.18 
  19 -12  -1    0.03    0.06 
 -19  12   1    0.10    0.07 
  18 -12  -1    0.03    0.06 
 -18  12   1    0.06    0.06 
  17 -12  -1    0.08    0.06 
 -17  12   1    0.00    0.06 
  16 -12  -1    1.14    0.11 
 -16  12   1    1.01    0.12 
  15 -12  -1    0.07    0.05 
 -15  12   1    0.00    0.06 
  14 -12  -1   20.43    0.66 
 -14  12   1   19.29    0.67 
  13 -12  -1    0.04    0.05 
 -13  12   1    0.01    0.05 
  12 -12  -1   -0.01    0.03 
 -12  12   1   -0.01    0.04 
  11 -12  -1    1.22    0.09 
 -11  12   1    1.02    0.10 
  10 -12  -1    0.23    0.05 
 -10  12   1    0.07    0.05 
   9 -12  -1    0.30    0.05 
  -9  12   1    0.22    0.04 
  -9  12   1    0.30    0.06 
   8 -12  -1    3.31    0.15 
  -8  12   1    3.19    0.13 
  -8  12   1    3.17    0.16 
   7 -12  -1    3.86    0.16 
  -7  12   1    3.90    0.15 
  -7  12   1    3.73    0.18 
   6 -12  -1   -0.01    0.03 
  -6  12   1    0.02    0.04 
  -6  12   1   -0.02    0.02 
   5 -12  -1   35.00    1.04 
  -5  12   1   33.55    1.03 
  -5  12   1   33.66    1.08 
   4 -12  -1    0.05    0.03 
  -4  12   1    0.04    0.03 
  -4  12   1    0.03    0.04 
   3 -12  -1    1.55    0.09 
  -3  12   1    1.59    0.09 
  -3  12   1    1.54    0.10 
   2 -12  -1    2.44    0.12 
  -2  12   1    2.42    0.12 
  -2  12   1    2.70    0.13 
   1 -12  -1    0.00    0.03 
  -1  12   1   -0.02    0.03 
  -1  12   1   -0.01    0.03 
   0 -12  -1    1.55    0.09 
   0  12   1    1.61    0.10 
   0  12   1    1.52    0.10 
  -1 -12  -1   18.03    0.57 
   1  12   1   18.13    0.59 
   1  12   1   17.45    0.58 
  -2 -12  -1    0.27    0.05 
   2  12   1    0.23    0.05 
   2  12   1    0.35    0.06 
  -3 -12  -1    0.32    0.06 
   3  12   1    0.47    0.07 
  -4 -12  -1   10.90    0.38 
   4  12   1   10.71    0.39 
  -5 -12  -1    1.04    0.09 
   5  12   1    1.04    0.10 
  -6 -12  -1    2.63    0.15 
   6  12   1    2.82    0.16 
  -7 -12  -1    0.95    0.09 
   7  12   1    1.05    0.11 
  -8 -12  -1    1.59    0.12 
   8  12   1    1.75    0.14 
  -9 -12  -1    0.28    0.07 
   9  12   1    0.44    0.09 
 -10 -12  -1    2.09    0.15 
  10  12   1    1.96    0.16 
 -20  13   1   -0.01    0.06 
  19 -13  -1   -0.01    0.06 
 -19  13   1    0.04    0.06 
  18 -13  -1    0.32    0.08 
 -18  13   1    0.25    0.08 
  17 -13  -1   -0.01    0.05 
 -17  13   1   -0.02    0.06 
  16 -13  -1   -0.06    0.04 
 -16  13   1    0.08    0.06 
  15 -13  -1    5.65    0.25 
 -15  13   1    5.74    0.26 
  14 -13  -1    0.05    0.05 
 -14  13   1    0.02    0.06 
  13 -13  -1    0.00    0.04 
 -13  13   1   -0.03    0.05 
  12 -13  -1    8.05    0.30 
 -12  13   1    8.12    0.32 
  11 -13  -1    0.25    0.05 
 -11  13   1    0.12    0.06 
  10 -13  -1   -0.04    0.03 
 -10  13   1   -0.01    0.05 
   9 -13  -1   15.71    0.51 
  -9  13   1   15.34    0.54 
  -9  13   1   15.87    0.49 
   8 -13  -1    7.72    0.28 
  -8  13   1    7.58    0.31 
  -8  13   1    8.08    0.27 
   7 -13  -1    0.09    0.04 
  -7  13   1    0.10    0.03 
  -7  13   1    0.07    0.05 
   6 -13  -1   36.63    1.08 
  -6  13   1   34.24    1.12 
  -6  13   1   35.07    1.07 
   5 -13  -1    0.03    0.04 
  -5  13   1    0.10    0.05 
  -5  13   1    0.07    0.04 
   4 -13  -1    0.52    0.06 
  -4  13   1    0.38    0.06 
  -4  13   1    0.39    0.05 
   3 -13  -1   -0.03    0.03 
  -3  13   1   -0.04    0.04 
  -3  13   1    0.02    0.04 
   2 -13  -1    7.47    0.26 
  -2  13   1    7.02    0.28 
  -2  13   1    7.34    0.27 
   1 -13  -1    8.55    0.30 
  -1  13   1    8.53    0.31 
  -1  13   1    8.27    0.32 
   0 -13  -1   35.88    1.08 
   0  13   1   35.46    1.12 
   0  13   1   34.37    1.08 
  -1 -13  -1    1.64    0.10 
   1  13   1    1.62    0.11 
   1  13   1    1.68    0.11 
  -2 -13  -1    1.25    0.09 
   2  13   1    1.09    0.10 
  -3 -13  -1   12.17    0.41 
   3  13   1   11.88    0.43 
  -4 -13  -1    1.98    0.12 
   4  13   1    1.96    0.13 
  -5 -13  -1    1.16    0.10 
   5  13   1    1.07    0.11 
  -6 -13  -1    1.82    0.12 
   6  13   1    1.51    0.13 
  -7 -13  -1    1.61    0.12 
   7  13   1    1.79    0.14 
  -8 -13  -1    0.22    0.06 
   8  13   1    0.18    0.07 
  -9 -13  -1   10.26    0.39 
   9  13   1   10.40    0.41 
  10  13   1    0.00    0.07 
 -19  14   1    0.09    0.07 
  18 -14  -1    0.29    0.08 
 -18  14   1    0.43    0.09 
  17 -14  -1   -0.09    0.05 
 -17  14   1    0.03    0.06 
  16 -14  -1    7.40    0.31 
 -16  14   1    7.81    0.33 
  15 -14  -1   -0.01    0.05 
 -15  14   1    0.04    0.06 
  14 -14  -1    0.94    0.10 
 -14  14   1    0.87    0.11 
  13 -14  -1    7.90    0.30 
 -13  14   1    7.92    0.33 
  12 -14  -1    0.87    0.09 
 -12  14   1    0.66    0.09 
  11 -14  -1    2.05    0.12 
 -11  14   1    1.82    0.14 
  10 -14  -1    3.74    0.17 
 -10  14   1    3.72    0.20 
   9 -14  -1    3.91    0.17 
  -9  14   1    3.46    0.15 
  -9  14   1    3.78    0.20 
   8 -14  -1   -0.01    0.04 
  -8  14   1   -0.03    0.05 
  -8  14   1   -0.01    0.03 
   7 -14  -1   27.10    0.84 
  -7  14   1   26.13    0.88 
  -7  14   1   27.23    0.82 
   6 -14  -1    0.56    0.07 
  -6  14   1    0.46    0.08 
  -6  14   1    0.48    0.06 
   5 -14  -1    2.00    0.11 
  -5  14   1    1.99    0.13 
  -5  14   1    2.15    0.12 
   4 -14  -1    0.77    0.08 
  -4  14   1    0.84    0.10 
  -4  14   1    0.90    0.08 
   3 -14  -1   10.45    0.36 
  -3  14   1   10.05    0.38 
  -3  14   1   10.60    0.36 
   2 -14  -1    2.99    0.14 
  -2  14   1    3.19    0.15 
  -2  14   1    3.10    0.16 
   1 -14  -1   27.50    0.85 
  -1  14   1   27.29    0.89 
  -1  14   1   26.99    0.86 
   0 -14  -1    0.31    0.05 
   0  14   1    0.10    0.05 
   0  14   1    0.28    0.07 
  -1 -14  -1    0.08    0.04 
   1  14   1    0.13    0.05 
   1  14   1    0.06    0.05 
  -2 -14  -1    5.75    0.23 
   2  14   1    5.64    0.24 
  -3 -14  -1    1.55    0.11 
   3  14   1    1.55    0.12 
  -4 -14  -1    1.52    0.11 
   4  14   1    1.20    0.12 
  -5 -14  -1    1.82    0.12 
   5  14   1    1.67    0.14 
  -6 -14  -1    1.46    0.11 
   6  14   1    1.36    0.13 
  -7 -14  -1    0.61    0.09 
   7  14   1    0.70    0.10 
  -8 -14  -1    7.37    0.31 
   8  14   1    7.60    0.33 
  18 -15  -1    0.01    0.06 
 -18  15   1    0.07    0.07 
  17 -15  -1    1.87    0.14 
 -17  15   1    1.72    0.16 
  16 -15  -1    0.06    0.05 
 -16  15   1    0.20    0.08 
  15 -15  -1    0.35    0.07 
 -15  15   1    0.30    0.08 
  14 -15  -1    5.84    0.25 
 -14  15   1    5.97    0.28 
  13 -15  -1    0.50    0.07 
 -13  15   1    0.51    0.09 
  12 -15  -1    1.80    0.12 
 -12  15   1    1.54    0.14 
  11 -15  -1    3.25    0.16 
 -11  15   1    3.20    0.19 
  10 -15  -1    0.97    0.09 
 -10  15   1    0.66    0.10 
   9 -15  -1    0.02    0.04 
  -9  15   1   -0.04    0.05 
   8 -15  -1   15.67    0.51 
  -8  15   1   15.78    0.50 
  -8  15   1   14.90    0.55 
   7 -15  -1    0.41    0.06 
  -7  15   1    0.42    0.06 
  -7  15   1    0.37    0.08 
   6 -15  -1    3.74    0.16 
  -6  15   1    3.57    0.16 
  -6  15   1    3.46    0.19 
   5 -15  -1    2.39    0.13 
  -5  15   1    2.50    0.13 
  -5  15   1    2.37    0.15 
   4 -15  -1    4.12    0.18 
  -4  15   1    4.24    0.21 
  -4  15   1    4.38    0.19 
   3 -15  -1    1.08    0.09 
  -3  15   1    1.26    0.11 
  -3  15   1    0.97    0.09 
   2 -15  -1    6.23    0.24 
  -2  15   1    6.15    0.26 
  -2  15   1    6.29    0.25 
   1 -15  -1    1.03    0.09 
  -1  15   1    1.06    0.11 
  -1  15   1    1.21    0.10 
   0 -15  -1    0.04    0.04 
   0  15   1    0.12    0.05 
   0  15   1    0.04    0.05 
  -1 -15  -1    3.31    0.16 
   1  15   1    3.22    0.17 
  -2 -15  -1    0.79    0.09 
   2  15   1    0.81    0.10 
  -3 -15  -1    1.40    0.11 
   3  15   1    1.26    0.12 
  -4 -15  -1   -0.01    0.05 
   4  15   1    0.12    0.06 
  -5 -15  -1    1.30    0.12 
   5  15   1    1.23    0.13 
  -6 -15  -1    0.98    0.11 
   6  15   1    1.12    0.12 
  -7 -15  -1    0.99    0.11 
   7  15   1    1.18    0.14 
 -18  16   1    5.03    0.28 
  17 -16  -1    0.04    0.06 
 -17  16   1    0.05    0.07 
  16 -16  -1    0.10    0.06 
 -16  16   1    0.11    0.08 
  15 -16  -1    5.23    0.24 
 -15  16   1    5.40    0.27 
  14 -16  -1    0.05    0.05 
 -14  16   1    0.05    0.07 
  13 -16  -1    0.36    0.07 
 -13  16   1    0.31    0.09 
  12 -16  -1    1.35    0.11 
 -12  16   1    1.47    0.14 
  11 -16  -1    0.80    0.09 
 -11  16   1    0.73    0.11 
  10 -16  -1    0.22    0.06 
 -10  16   1    0.22    0.07 
   9 -16  -1    9.22    0.33 
  -9  16   1    8.83    0.37 
   8 -16  -1   -0.02    0.04 
  -8  16   1    0.01    0.03 
  -8  16   1    0.01    0.06 
   7 -16  -1    1.47    0.10 
  -7  16   1    1.54    0.10 
  -7  16   1    1.30    0.13 
   6 -16  -1    1.27    0.10 
  -6  16   1    1.41    0.10 
  -6  16   1    1.47    0.13 
   5 -16  -1    1.95    0.12 
  -5  16   1    2.00    0.12 
  -5  16   1    1.99    0.14 
   4 -16  -1    2.05    0.12 
  -4  16   1    2.06    0.12 
  -4  16   1    2.09    0.15 
   3 -16  -1    9.67    0.34 
  -3  16   1    9.59    0.35 
  -3  16   1    9.33    0.37 
   2 -16  -1    1.48    0.10 
  -2  16   1    1.40    0.12 
  -2  16   1    1.54    0.11 
   1 -16  -1    0.08    0.04 
  -1  16   1    0.13    0.06 
  -1  16   1    0.05    0.05 
   0 -16  -1    0.79    0.09 
   0  16   1    0.64    0.09 
  -1 -16  -1    1.00    0.09 
   1  16   1    1.13    0.11 
  -2 -16  -1    4.03    0.19 
   2  16   1    3.81    0.21 
  -3 -16  -1    0.84    0.10 
   3  16   1    0.74    0.10 
  -4 -16  -1    2.44    0.16 
   4  16   1    2.73    0.18 
  -5 -16  -1    0.06    0.06 
   5  16   1    0.14    0.07 
  -6 -16  -1    0.31    0.08 
  17 -17  -1    0.82    0.12 
 -17  17   1    0.89    0.13 
  16 -17  -1    7.35    0.31 
 -16  17   1    7.95    0.35 
  15 -17  -1    1.80    0.14 
 -15  17   1    1.76    0.17 
  14 -17  -1    3.19    0.17 
 -14  17   1    2.79    0.21 
  13 -17  -1    1.77    0.13 
 -13  17   1    1.80    0.16 
  12 -17  -1    1.70    0.13 
 -12  17   1    1.38    0.15 
  11 -17  -1    0.07    0.05 
 -11  17   1    0.00    0.07 
  10 -17  -1   10.89    0.39 
 -10  17   1   11.02    0.44 
   9 -17  -1    0.02    0.05 
  -9  17   1   -0.01    0.06 
   8 -17  -1    0.83    0.09 
  -8  17   1    0.77    0.11 
  -8  17   1    0.76    0.08 
   7 -17  -1    1.64    0.11 
  -7  17   1    1.63    0.11 
  -7  17   1    1.49    0.14 
   6 -17  -1    2.30    0.13 
  -6  17   1    2.28    0.13 
  -6  17   1    1.91    0.16 
   5 -17  -1    1.60    0.11 
  -5  17   1    1.57    0.14 
  -5  17   1    1.53    0.11 
   4 -17  -1    3.96    0.18 
  -4  17   1    4.01    0.21 
  -4  17   1    3.95    0.19 
   3 -17  -1    0.81    0.09 
  -3  17   1    0.65    0.08 
  -3  17   1    0.59    0.09 
   2 -17  -1    0.18    0.06 
  -2  17   1    0.14    0.06 
  -2  17   1    0.09    0.06 
   1 -17  -1    8.35    0.32 
  -1  17   1    8.32    0.33 
   0 -17  -1    1.37    0.11 
   0  17   1    1.50    0.13 
  -1 -17  -1    2.98    0.17 
   1  17   1    3.36    0.19 
  -2 -17  -1    1.75    0.13 
   2  17   1    1.80    0.15 
  -3 -17  -1    0.86    0.10 
   3  17   1    0.84    0.12 
  -4 -17  -1    0.51    0.09 
   4  17   1    0.54    0.10 
 -16  18   1    0.16    0.10 
  15 -18  -1    2.29    0.15 
 -15  18   1    2.13    0.20 
  14 -18  -1    0.66    0.10 
 -14  18   1    0.63    0.12 
  13 -18  -1    0.56    0.09 
 -13  18   1    0.31    0.10 
  12 -18  -1    0.10    0.06 
 -12  18   1    0.06    0.08 
  11 -18  -1   11.94    0.43 
 -11  18   1   12.08    0.49 
  10 -18  -1    0.01    0.05 
 -10  18   1   -0.04    0.07 
   9 -18  -1    1.70    0.12 
  -9  18   1    1.50    0.15 
   8 -18  -1    0.76    0.09 
  -8  18   1    0.62    0.08 
  -8  18   1    0.67    0.12 
   7 -18  -1    3.27    0.17 
  -7  18   1    2.96    0.16 
  -7  18   1    2.87    0.19 
   6 -18  -1    1.17    0.11 
  -6  18   1    1.29    0.14 
  -6  18   1    1.22    0.11 
   5 -18  -1    6.13    0.25 
  -5  18   1    6.15    0.29 
  -5  18   1    6.35    0.26 
   4 -18  -1    0.14    0.06 
  -4  18   1    0.07    0.07 
  -4  18   1    0.16    0.06 
   3 -18  -1    0.11    0.06 
  -3  18   1    0.11    0.06 
  -3  18   1    0.12    0.07 
   2 -18  -1    3.95    0.19 
  -2  18   1    3.96    0.20 
   1 -18  -1    1.03    0.10 
  -1  18   1    1.03    0.12 
   0 -18  -1    1.46    0.12 
   0  18   1    1.32    0.13 
  -1 -18  -1    0.09    0.06 
   1  18   1   -0.02    0.06 
  -2 -18  -1    1.80    0.14 
   2  18   1    1.70    0.15 
  14 -19  -1    0.03    0.06 
 -14  19   1    0.12    0.09 
  13 -19  -1    0.02    0.06 
 -13  19   1    0.06    0.09 
  12 -19  -1    5.38    0.24 
 -12  19   1    5.37    0.29 
  11 -19  -1    0.16    0.06 
 -11  19   1   -0.01    0.07 
  10 -19  -1    0.24    0.07 
 -10  19   1    0.28    0.10 
   9 -19  -1    0.35    0.08 
  -9  19   1    0.30    0.09 
   8 -19  -1    1.96    0.14 
  -8  19   1    1.92    0.18 
   7 -19  -1    1.42    0.12 
  -7  19   1    1.42    0.12 
  -7  19   1    1.21    0.14 
   6 -19  -1    1.20    0.11 
  -6  19   1    1.33    0.15 
  -6  19   1    1.15    0.11 
   5 -19  -1    0.23    0.07 
  -5  19   1    0.15    0.08 
  -5  19   1    0.09    0.06 
   4 -19  -1    0.09    0.05 
  -4  19   1   -0.08    0.05 
  -4  19   1   -0.08    0.06 
   3 -19  -1    3.98    0.19 
  -3  19   1    3.63    0.20 
   2 -19  -1    0.20    0.07 
  -2  19   1    0.16    0.07 
   1 -19  -1    2.18    0.15 
  -1  19   1    2.39    0.17 
   0 -19  -1    0.40    0.08 
   0  19   1    0.40    0.09 
  12 -20  -1    0.05    0.06 
 -12  20   1    0.03    0.09 
  11 -20  -1    1.35    0.12 
 -11  20   1    1.07    0.15 
  10 -20  -1    1.05    0.12 
 -10  20   1    0.90    0.15 
   9 -20  -1    2.35    0.16 
  -9  20   1    2.52    0.21 
   8 -20  -1    0.70    0.10 
  -8  20   1    0.44    0.11 
   7 -20  -1    6.58    0.27 
  -7  20   1    6.12    0.32 
  -7  20   1    5.95    0.26 
   6 -20  -1    1.24    0.12 
  -6  20   1    1.13    0.15 
  -6  20   1    1.20    0.12 
   5 -20  -1    0.09    0.06 
  -5  20   1    0.08    0.08 
  -5  20   1    0.10    0.07 
   4 -20  -1    5.53    0.26 
  -4  20   1    6.03    0.27 
   3 -20  -1    1.96    0.15 
  -3  20   1    1.99    0.16 
 -10  21   1    0.40    0.13 
  -9  21   1    0.57    0.12 
  -8  21   1    3.84    0.26 
  -7  21   1    0.77    0.13 
  -7  21   1    0.71    0.10 
  -6  21   1    0.18    0.07 
  -5  21   1    6.06    0.30 
  -6  22  -2    0.00    0.06 
  -8  22  -2    1.66    0.19 
  -9  22  -2    1.82    0.19 
  -3  21  -2    1.81    0.15 
  -4  21  -2    5.44    0.26 
   4 -21   2    5.35    0.25 
  -5  21  -2    0.89    0.11 
   5 -21   2    0.70    0.11 
  -6  21  -2    6.23    0.28 
   6 -21   2    6.37    0.27 
  -7  21  -2    2.14    0.19 
  -7  21  -2    1.87    0.15 
   7 -21   2    2.02    0.15 
  -8  21  -2   12.19    0.49 
   8 -21   2   11.87    0.44 
  -9  21  -2    0.12    0.09 
   9 -21   2   -0.09    0.06 
 -10  21  -2    1.06    0.15 
  10 -21   2    0.92    0.11 
 -11  21  -2    2.49    0.21 
  11 -21   2    2.47    0.16 
 -12  21  -2    4.42    0.27 
  -1  20  -2    9.98    0.40 
   1 -20   2   10.15    0.38 
  -2  20  -2    3.21    0.20 
   2 -20   2    3.32    0.19 
  -3  20  -2    4.85    0.24 
   3 -20   2    4.96    0.23 
  -4  20  -2   -0.02    0.06 
   4 -20   2   -0.01    0.06 
  -5  20  -2    1.60    0.13 
   5 -20   2    1.54    0.13 
  -6  20  -2    0.31    0.07 
  -6  20  -2    0.28    0.09 
   6 -20   2    0.17    0.06 
  -7  20  -2    4.11    0.24 
  -7  20  -2    4.18    0.20 
   7 -20   2    4.66    0.21 
  -8  20  -2   -0.03    0.07 
   8 -20   2   -0.05    0.05 
  -9  20  -2    0.48    0.11 
   9 -20   2    0.44    0.08 
 -10  20  -2    2.58    0.20 
  10 -20   2    2.55    0.16 
 -11  20  -2    2.55    0.20 
  11 -20   2    2.54    0.16 
 -12  20  -2    1.97    0.18 
  12 -20   2    1.88    0.14 
 -13  20  -2    1.48    0.17 
  13 -20   2    1.19    0.12 
 -14  20  -2   -0.04    0.07 
  14 -20   2   -0.09    0.06 
  -2 -19   2    0.55    0.09 
   1  19  -2    0.25    0.08 
  -1 -19   2    0.18    0.07 
   0  19  -2    2.23    0.17 
   0 -19   2    2.54    0.15 
  -1  19  -2    1.38    0.13 
   1 -19   2    1.43    0.12 
  -2  19  -2    4.20    0.21 
   2 -19   2    4.31    0.20 
  -3  19  -2    1.33    0.12 
   3 -19   2    1.38    0.11 
  -4  19  -2    0.69    0.09 
   4 -19   2    0.66    0.09 
  -5  19  -2    0.22    0.08 
  -5  19  -2    0.26    0.06 
   5 -19   2    0.21    0.06 
  -6  19  -2   10.39    0.38 
  -6  19  -2   10.41    0.42 
   6 -19   2   10.41    0.38 
  -7  19  -2   -0.02    0.06 
  -7  19  -2    0.02    0.05 
   7 -19   2    0.01    0.05 
  -8  19  -2    0.78    0.12 
   8 -19   2    0.73    0.09 
  -9  19  -2    5.45    0.28 
   9 -19   2    5.16    0.23 
 -10  19  -2    0.88    0.12 
  10 -19   2    0.90    0.10 
 -11  19  -2    1.39    0.15 
  11 -19   2    1.29    0.11 
 -12  19  -2    0.89    0.13 
  12 -19   2    0.77    0.10 
 -13  19  -2   -0.05    0.07 
  13 -19   2   -0.04    0.05 
 -14  19  -2   -0.04    0.07 
  14 -19   2   -0.05    0.05 
 -15  19  -2    4.44    0.26 
  15 -19   2    4.69    0.23 
   3  18  -2    0.15    0.07 
  -3 -18   2    0.17    0.07 
   2  18  -2    0.17    0.08 
  -2 -18   2    0.33    0.07 
   1  18  -2    1.04    0.12 
  -1 -18   2    0.98    0.11 
   0  18  -2    1.06    0.11 
   0 -18   2    0.93    0.10 
  -1  18  -2    3.44    0.18 
   1 -18   2    3.31    0.17 
  -2  18  -2    0.73    0.09 
   2 -18   2    0.81    0.09 
  -3  18  -2    1.30    0.11 
   3 -18   2    1.21    0.11 
  -4  18  -2    0.16    0.05 
  -4  18  -2    0.14    0.06 
   4 -18   2    0.07    0.05 
  -5  18  -2    2.97    0.18 
  -5  18  -2    3.15    0.16 
   5 -18   2    3.07    0.16 
  -6  18  -2    0.04    0.04 
  -6  18  -2   -0.02    0.06 
   6 -18   2    0.05    0.05 
  -7  18  -2    0.67    0.08 
  -7  18  -2    0.75    0.11 
   7 -18   2    0.82    0.09 
  -8  18  -2    5.61    0.27 
   8 -18   2    5.33    0.23 
  -9  18  -2    2.70    0.18 
   9 -18   2    2.66    0.15 
 -10  18  -2    1.93    0.16 
  10 -18   2    2.09    0.13 
 -11  18  -2    4.67    0.24 
  11 -18   2    4.47    0.21 
 -12  18  -2    1.70    0.16 
  12 -18   2    1.72    0.13 
 -13  18  -2   -0.08    0.07 
  13 -18   2    0.06    0.06 
 -14  18  -2   12.29    0.48 
  14 -18   2   12.31    0.45 
 -15  18  -2    0.22    0.09 
  15 -18   2    0.24    0.07 
 -16  18  -2    2.04    0.18 
  16 -18   2    2.17    0.15 
   5  17  -2    0.12    0.08 
  -5 -17   2    0.27    0.07 
   4  17  -2    0.64    0.10 
  -4 -17   2    0.80    0.10 
   3  17  -2   -0.04    0.06 
  -3 -17   2    0.02    0.05 
   2  17  -2   11.28    0.42 
  -2 -17   2   10.65    0.40 
   1  17  -2    2.24    0.16 
  -1 -17   2    2.50    0.14 
   0  17  -2    4.04    0.20 
   0 -17   2    3.93    0.19 
  -1  17  -2    1.77    0.13 
   1 -17   2    1.74    0.12 
  -2  17  -2    1.12    0.10 
   2 -17   2    1.07    0.09 
  -3  17  -2    0.99    0.10 
  -3  17  -2    1.02    0.11 
   3 -17   2    1.04    0.09 
  -4  17  -2   10.16    0.36 
  -4  17  -2    9.78    0.39 
   4 -17   2   10.25    0.36 
  -5  17  -2    0.04    0.04 
  -5  17  -2    0.12    0.06 
   5 -17   2    0.13    0.05 
  -6  17  -2    1.14    0.09 
  -6  17  -2    1.07    0.12 
   6 -17   2    1.30    0.10 
  -7  17  -2    1.88    0.11 
  -7  17  -2    2.10    0.15 
   7 -17   2    1.95    0.12 
  -8  17  -2    0.31    0.05 
  -8  17  -2    0.24    0.07 
   8 -17   2    0.31    0.06 
  -9  17  -2    0.46    0.09 
   9 -17   2    0.48    0.07 
 -10  17  -2    1.22    0.13 
  10 -17   2    1.36    0.10 
 -11  17  -2    1.37    0.13 
  11 -17   2    1.35    0.11 
 -12  17  -2    0.12    0.07 
  12 -17   2    0.06    0.05 
 -13  17  -2   13.53    0.51 
  13 -17   2   13.33    0.47 
 -14  17  -2    0.41    0.09 
  14 -17   2    0.33    0.07 
 -15  17  -2    1.64    0.16 
  15 -17   2    1.58    0.13 
 -16  17  -2    0.83    0.12 
  16 -17   2    0.76    0.11 
 -17  17  -2    0.50    0.10 
  17 -17   2    0.63    0.10 
   7  16  -2    0.08    0.07 
   6  16  -2    0.14    0.07 
  -6 -16   2    0.15    0.07 
   5  16  -2    0.27    0.08 
  -5 -16   2    0.35    0.08 
   4  16  -2    0.06    0.06 
  -4 -16   2    0.01    0.05 
   3  16  -2   12.27    0.46 
  -3 -16   2   12.58    0.44 
   2  16  -2    2.82    0.17 
  -2 -16   2    2.77    0.15 
   1  16  -2    0.85    0.10 
  -1 -16   2    0.94    0.09 
   0  16  -2    0.34    0.07 
   0 -16   2    0.31    0.06 
  -1  16  -2    4.19    0.20 
   1 -16   2    4.30    0.19 
  -2  16  -2    0.73    0.09 
  -2  16  -2    0.72    0.09 
   2 -16   2    0.73    0.08 
  -3  16  -2    8.72    0.33 
  -3  16  -2    9.09    0.34 
   3 -16   2    9.09    0.32 
  -4  16  -2    0.05    0.04 
  -4  16  -2    0.02    0.05 
   4 -16   2    0.06    0.04 
  -5  16  -2    1.89    0.11 
  -5  16  -2    1.76    0.13 
   5 -16   2    1.99    0.11 
  -6  16  -2   16.00    0.56 
  -6  16  -2   16.63    0.53 
   6 -16   2   15.77    0.53 
  -7  16  -2    0.62    0.09 
  -7  16  -2    0.68    0.07 
   7 -16   2    0.71    0.08 
  -8  16  -2    2.63    0.16 
  -8  16  -2    2.65    0.13 
   8 -16   2    2.57    0.14 
  -9  16  -2    3.92    0.21 
   9 -16   2    3.88    0.18 
 -10  16  -2    0.51    0.09 
  10 -16   2    0.70    0.08 
 -11  16  -2    0.04    0.06 
  11 -16   2    0.02    0.04 
 -12  16  -2   11.38    0.43 
  12 -16   2   11.42    0.41 
 -13  16  -2    0.03    0.06 
  13 -16   2    0.16    0.06 
 -14  16  -2    0.10    0.07 
  14 -16   2    0.07    0.05 
 -15  16  -2    0.32    0.08 
  15 -16   2    0.19    0.07 
 -16  16  -2    0.11    0.07 
  16 -16   2    0.15    0.06 
 -17  16  -2    0.01    0.07 
  17 -16   2   -0.09    0.05 
 -18  16  -2    5.70    0.27 
  18 -16   2    5.39    0.26 
   8  15  -2    1.27    0.14 
  -8 -15   2    1.04    0.11 
   7  15  -2    0.08    0.07 
  -7 -15   2    0.03    0.06 
   6  15  -2    0.03    0.06 
  -6 -15   2    0.08    0.06 
   5  15  -2    0.12    0.06 
  -5 -15   2    0.22    0.06 
   4  15  -2    4.68    0.23 
  -4 -15   2    4.74    0.21 
   3  15  -2    1.25    0.11 
  -3 -15   2    1.33    0.11 
   2  15  -2    0.25    0.06 
  -2 -15   2    0.23    0.05 
   1  15  -2    0.96    0.09 
  -1 -15   2    0.99    0.09 
   0  15  -2    4.33    0.20 
   0 -15   2    4.21    0.19 
  -1  15  -2    3.07    0.16 
  -1  15  -2    3.30    0.16 
   1 -15   2    3.28    0.15 
  -2  15  -2    6.80    0.27 
  -2  15  -2    7.07    0.28 
   2 -15   2    7.08    0.26 
  -3  15  -2    0.06    0.05 
  -3  15  -2    0.02    0.04 
   3 -15   2   -0.02    0.03 
  -4  15  -2    0.76    0.09 
  -4  15  -2    0.77    0.07 
   4 -15   2    0.87    0.08 
  -5  15  -2   10.73    0.37 
  -5  15  -2   10.50    0.39 
   5 -15   2   11.21    0.37 
  -6  15  -2    5.10    0.23 
  -6  15  -2    5.03    0.20 
   6 -15   2    5.08    0.20 
  -7  15  -2    3.55    0.18 
  -7  15  -2    3.45    0.15 
   7 -15   2    3.51    0.16 
  -8  15  -2    2.84    0.16 
  -8  15  -2    2.79    0.13 
   8 -15   2    2.97    0.14 
  -9  15  -2    0.63    0.09 
   9 -15   2    0.81    0.08 
 -10  15  -2    0.00    0.05 
  10 -15   2    0.14    0.05 
 -11  15  -2   21.64    0.72 
  11 -15   2   20.55    0.68 
 -12  15  -2    0.23    0.07 
  12 -15   2    0.14    0.05 
 -13  15  -2    0.75    0.10 
  13 -15   2    0.88    0.09 
 -14  15  -2    0.52    0.09 
  14 -15   2    0.51    0.08 
 -15  15  -2    0.82    0.11 
  15 -15   2    0.75    0.09 
 -16  15  -2    0.25    0.07 
  16 -15   2    0.23    0.07 
 -17  15  -2    3.79    0.21 
  17 -15   2    3.74    0.20 
 -18  15  -2    0.20    0.08 
  18 -15   2    0.22    0.08 
  10  14  -2    0.05    0.07 
   9  14  -2    2.25    0.17 
  -9 -14   2    1.91    0.15 
   8  14  -2    3.84    0.21 
  -8 -14   2    3.60    0.19 
   7  14  -2    1.03    0.12 
  -7 -14   2    1.07    0.11 
   6  14  -2    0.01    0.05 
  -6 -14   2    0.05    0.05 
   5  14  -2    7.50    0.31 
  -5 -14   2    7.55    0.29 
   4  14  -2    0.66    0.09 
  -4 -14   2    0.51    0.07 
   3  14  -2    2.62    0.16 
  -3 -14   2    3.08    0.15 
   2  14  -2    1.43    0.11 
  -2 -14   2    1.58    0.10 
   1  14  -2    5.76    0.24 
  -1 -14   2    5.71    0.23 
   0  14  -2    2.28    0.13 
   0  14  -2    2.57    0.14 
   0 -14   2    2.47    0.13 
  -1  14  -2   18.37    0.61 
  -1  14  -2   19.36    0.62 
   1 -14   2   18.74    0.60 
  -2  14  -2    0.06    0.05 
  -2  14  -2    0.24    0.05 
   2 -14   2    0.23    0.05 
  -3  14  -2    0.98    0.09 
  -3  14  -2    1.04    0.10 
   3 -14   2    1.02    0.08 
  -4  14  -2   35.64    1.10 
  -4  14  -2   36.51    1.14 
   4 -14   2   36.34    1.10 
  -5  14  -2    4.71    0.21 
  -5  14  -2    4.73    0.19 
   5 -14   2    4.50    0.19 
  -6  14  -2    1.64    0.12 
  -6  14  -2    1.87    0.10 
   6 -14   2    1.77    0.10 
  -7  14  -2    6.34    0.27 
  -7  14  -2    6.85    0.24 
   7 -14   2    6.57    0.25 
  -8  14  -2    2.39    0.15 
  -8  14  -2    2.50    0.12 
   8 -14   2    2.53    0.13 
  -9  14  -2    0.05    0.05 
   9 -14   2    0.05    0.04 
 -10  14  -2   20.36    0.67 
  10 -14   2   19.57    0.64 
 -11  14  -2    0.28    0.07 
  11 -14   2    0.34    0.06 
 -12  14  -2    0.25    0.07 
  12 -14   2    0.36    0.06 
 -13  14  -2    0.50    0.08 
  13 -14   2    0.45    0.07 
 -14  14  -2    0.33    0.07 
  14 -14   2    0.29    0.06 
 -15  14  -2    0.00    0.06 
  15 -14   2   -0.05    0.04 
 -16  14  -2    3.40    0.19 
  16 -14   2    3.33    0.18 
 -17  14  -2   -0.07    0.05 
  17 -14   2   -0.04    0.05 
 -18  14  -2    0.00    0.06 
  18 -14   2    0.01    0.06 
 -19  14  -2    1.25    0.13 
  19 -14   2    1.30    0.13 
  11  13  -2    1.13    0.14 
  10  13  -2    1.81    0.16 
 -10 -13   2    1.77    0.14 
   9  13  -2    0.16    0.08 
  -9 -13   2    0.31    0.07 
   8  13  -2    0.54    0.09 
  -8 -13   2    0.60    0.09 
   7  13  -2   -0.01    0.05 
  -7 -13   2    0.10    0.05 
   6  13  -2    7.84    0.31 
  -6 -13   2    7.84    0.30 
   5  13  -2    1.96    0.13 
  -5 -13   2    1.80    0.12 
   4  13  -2    1.58    0.12 
  -4 -13   2    1.58    0.11 
   3  13  -2    0.15    0.05 
  -3 -13   2    0.16    0.05 
   2  13  -2    2.69    0.15 
  -2 -13   2    2.81    0.14 
   1  13  -2    4.15    0.18 
  -1 -13   2    4.02    0.17 
   0  13  -2   35.15    1.06 
   0  13  -2   32.74    1.03 
   0 -13   2   33.05    1.03 
  -1  13  -2    0.25    0.05 
  -1  13  -2    0.26    0.05 
   1 -13   2    0.28    0.05 
  -2  13  -2    0.49    0.06 
  -2  13  -2    0.63    0.07 
   2 -13   2    0.65    0.07 
  -3  13  -2    4.79    0.19 
  -3  13  -2    4.29    0.18 
   3 -13   2    4.62    0.18 
  -4  13  -2    0.55    0.06 
  -4  13  -2    0.59    0.07 
   4 -13   2    0.60    0.06 
  -5  13  -2    1.38    0.10 
  -5  13  -2    1.53    0.09 
   5 -13   2    1.38    0.08 
  -6  13  -2    0.39    0.06 
  -6  13  -2    0.46    0.05 
   6 -13   2    0.47    0.06 
  -7  13  -2    3.61    0.17 
  -7  13  -2    3.50    0.14 
   7 -13   2    3.51    0.15 
  -8  13  -2    2.11    0.13 
  -8  13  -2    2.14    0.10 
   8 -13   2    2.14    0.12 
  -9  13  -2   28.85    0.93 
   9 -13   2   29.13    0.90 
 -10  13  -2    0.05    0.04 
  10 -13   2    0.02    0.04 
 -11  13  -2    0.62    0.08 
  11 -13   2    0.64    0.07 
 -12  13  -2    1.72    0.12 
  12 -13   2    1.69    0.11 
 -13  13  -2    0.23    0.06 
  13 -13   2    0.29    0.06 
 -14  13  -2   -0.01    0.05 
  14 -13   2    0.01    0.04 
 -15  13  -2    7.27    0.30 
  15 -13   2    7.27    0.29 
 -16  13  -2    0.33    0.07 
  16 -13   2    0.29    0.07 
 -17  13  -2   -0.06    0.05 
  17 -13   2    0.05    0.06 
 -18  13  -2    2.49    0.16 
  18 -13   2    2.32    0.16 
 -19  13  -2    0.08    0.07 
  19 -13   2    0.07    0.06 
  11  12  -2    1.83    0.15 
 -11 -12   2    1.79    0.14 
  10  12  -2    0.07    0.07 
 -10 -12   2    0.12    0.06 
   9  12  -2    0.55    0.09 
  -9 -12   2    0.45    0.08 
   8  12  -2    0.03    0.05 
  -8 -12   2    0.05    0.05 
   7  12  -2    6.17    0.26 
  -7 -12   2    5.88    0.25 
   6  12  -2    0.19    0.06 
  -6 -12   2    0.24    0.06 
   5  12  -2    3.55    0.18 
  -5 -12   2    3.70    0.17 
   4  12  -2    9.92    0.36 
  -4 -12   2   10.02    0.35 
   3  12  -2    3.13    0.16 
  -3 -12   2    3.30    0.15 
   2  12  -2    5.46    0.22 
  -2 -12   2    5.76    0.22 
   1  12  -2   30.88    0.93 
   1  12  -2   28.82    0.91 
  -1 -12   2   29.06    0.91 
   0  12  -2    0.08    0.04 
   0  12  -2    0.09    0.04 
   0 -12   2    0.04    0.03 
  -1  12  -2    0.52    0.06 
  -1  12  -2    0.56    0.06 
   1 -12   2    0.52    0.05 
  -2  12  -2    6.87    0.25 
  -2  12  -2    7.46    0.26 
   2 -12   2    7.02    0.25 
  -3  12  -2    3.22    0.13 
  -3  12  -2    2.98    0.14 
   3 -12   2    3.14    0.13 
  -4  12  -2    9.04    0.31 
  -4  12  -2    9.50    0.33 
   4 -12   2    8.96    0.31 
  -5  12  -2    0.57    0.05 
  -5  12  -2    0.92    0.07 
   5 -12   2    0.69    0.06 
  -6  12  -2    0.22    0.03 
  -6  12  -2    0.20    0.04 
   6 -12   2    0.21    0.04 
  -7  12  -2    0.62    0.07 
  -7  12  -2    0.46    0.05 
   7 -12   2    0.54    0.06 
  -8  12  -2   13.66    0.43 
  -8  12  -2   13.60    0.47 
   8 -12   2   13.92    0.45 
  -9  12  -2    0.00    0.04 
   9 -12   2   -0.02    0.03 
 -10  12  -2    1.06    0.09 
  10 -12   2    1.05    0.08 
  10 -12   2    1.09    0.08 
 -11  12  -2    1.80    0.11 
  11 -12   2    1.85    0.10 
  11 -12   2    1.67    0.11 
 -12  12  -2    0.08    0.05 
  12 -12   2    0.08    0.04 
  12 -12   2    0.09    0.04 
 -13  12  -2   -0.05    0.04 
  13 -12   2    0.01    0.04 
  13 -12   2   -0.03    0.04 
 -14  12  -2    8.36    0.32 
  14 -12   2    8.32    0.31 
  14 -12   2    8.14    0.30 
 -15  12  -2    0.35    0.07 
  15 -12   2    0.30    0.07 
  15 -12   2    0.37    0.07 
 -16  12  -2   -0.01    0.05 
  16 -12   2   -0.01    0.05 
  16 -12   2   -0.01    0.05 
 -17  12  -2    5.20    0.24 
  17 -12   2    5.29    0.24 
  17 -12   2    5.07    0.24 
 -18  12  -2   -0.04    0.05 
 -18  12  -2   -0.01    0.05 
  18 -12   2    0.05    0.06 
 -19  12  -2   -0.02    0.05 
 -19  12  -2    0.08    0.06 
  19 -12   2   -0.02    0.06 
 -20  12  -2    0.41    0.08 
 -20  12  -2    0.59    0.10 
  12  11  -2    1.00    0.12 
 -12 -11   2    0.81    0.11 
  11  11  -2    0.25    0.07 
  11  11  -2    0.21    0.07 
 -11 -11   2    0.14    0.07 
  10  11  -2    0.31    0.07 
 -10 -11   2    0.34    0.07 
   9  11  -2    0.19    0.06 
  -9 -11   2    0.24    0.06 
   8  11  -2    6.19    0.26 
  -8 -11   2    6.07    0.25 
   7  11  -2    0.66    0.08 
  -7 -11   2    0.62    0.08 
   6  11  -2    2.69    0.15 
  -6 -11   2    2.82    0.14 
   5  11  -2    2.26    0.13 
  -5 -11   2    2.22    0.12 
   4  11  -2    7.38    0.29 
  -4 -11   2    7.85    0.28 
   3  11  -2    1.46    0.10 
  -3 -11   2    1.36    0.09 
   2  11  -2   16.65    0.56 
   2  11  -2   18.63    0.57 
  -2 -11   2   17.67    0.56 
   1  11  -2    0.15    0.03 
   1  11  -2    0.11    0.04 
  -1 -11   2    0.09    0.03 
   0  11  -2    0.22    0.04 
   0  11  -2    0.21    0.04 
   0 -11   2    0.24    0.04 
  -1  11  -2   43.83    1.34 
  -1  11  -2   46.49    1.38 
   1 -11   2   44.68    1.35 
  -2  11  -2   10.31    0.35 
  -2  11  -2    9.98    0.34 
   2 -11   2   10.33    0.34 
  -3  11  -2    7.16    0.25 
  -3  11  -2    6.98    0.26 
   3 -11   2    7.50    0.25 
  -4  11  -2    7.47    0.26 
  -4  11  -2    7.67    0.27 
   4 -11   2    7.75    0.26 
  -5  11  -2    1.55    0.09 
  -5  11  -2    1.57    0.08 
   5 -11   2    1.56    0.08 
  -6  11  -2    0.07    0.03 
  -6  11  -2    0.05    0.02 
   6 -11   2    0.05    0.03 
   6 -11   2    0.09    0.02 
  -7  11  -2   35.74    1.06 
  -7  11  -2   36.31    1.11 
   7 -11   2   36.09    1.08 
   7 -11   2   34.25    1.04 
  -8  11  -2    0.00    0.02 
  -8  11  -2   -0.02    0.03 
   8 -11   2    0.00    0.03 
   8 -11   2    0.01    0.02 
  -9  11  -2    0.19    0.04 
   9 -11   2    0.22    0.04 
   9 -11   2    0.26    0.04 
 -10  11  -2    6.78    0.26 
  10 -11   2    6.77    0.24 
  10 -11   2    6.73    0.25 
 -11  11  -2   -0.01    0.04 
  11 -11   2    0.03    0.03 
  11 -11   2    0.04    0.04 
 -12  11  -2    0.55    0.07 
  12 -11   2    0.79    0.08 
  12 -11   2    0.78    0.08 
 -13  11  -2    4.24    0.19 
  13 -11   2    4.06    0.18 
  13 -11   2    4.03    0.19 
 -14  11  -2   -0.04    0.04 
  14 -11   2   -0.02    0.04 
  14 -11   2    0.01    0.04 
 -15  11  -2    0.00    0.05 
  15 -11   2    0.04    0.05 
  15 -11   2    0.11    0.06 
 -16  11  -2    9.02    0.34 
  16 -11   2    8.99    0.35 
  16 -11   2    9.01    0.34 
 -17  11  -2    0.06    0.06 
  17 -11   2    0.03    0.06 
  17 -11   2    0.07    0.06 
 -18  11  -2    0.00    0.05 
 -18  11  -2   -0.01    0.05 
  18 -11   2    0.02    0.05 
 -19  11  -2    0.29    0.07 
 -19  11  -2    0.39    0.08 
  19 -11   2    0.32    0.08 
 -20  11  -2    0.56    0.09 
 -20  11  -2    0.58    0.09 
  20 -11   2    0.39    0.09 
  13  10  -2    0.42    0.09 
  12  10  -2    0.66    0.10 
  11  10  -2    0.31    0.07 
  11  10  -2    0.22    0.07 
  10  10  -2    0.14    0.06 
  10  10  -2    0.15    0.06 
   9  10  -2    8.35    0.32 
   9  10  -2    8.64    0.33 
   8  10  -2    1.23    0.10 
   8  10  -2    1.44    0.11 
   7  10  -2    3.10    0.16 
   7  10  -2    3.37    0.17 
  -7 -10   2    3.30    0.14 
   6  10  -2    2.39    0.13 
  -6 -10   2    2.45    0.13 
  -6 -10   2    2.46    0.11 
   5  10  -2    3.64    0.17 
  -5 -10   2    3.56    0.14 
  -5 -10   2    3.72    0.16 
   4  10  -2    0.33    0.05 
  -4 -10   2    0.42    0.05 
  -4 -10   2    0.43    0.04 
   3  10  -2   15.02    0.46 
   3  10  -2   13.38    0.46 
  -3 -10   2   13.89    0.45 
  -3 -10   2   13.66    0.42 
   2  10  -2    0.08    0.03 
   2  10  -2    0.04    0.03 
  -2 -10   2    0.08    0.02 
  -2 -10   2    0.04    0.03 
   1  10  -2   -0.03    0.02 
   1  10  -2   -0.01    0.02 
  -1 -10   2    0.00    0.02 
  -1 -10   2    0.05    0.03 
   0  10  -2   35.05    1.09 
   0  10  -2   37.84    1.12 
   0 -10   2   36.70    1.04 
   0 -10   2   35.37    1.09 
  -1  10  -2    3.42    0.14 
  -1  10  -2    3.42    0.14 
   1 -10   2    3.35    0.13 
   1 -10   2    3.44    0.11 
  -2  10  -2    1.67    0.08 
  -2  10  -2    1.69    0.09 
   2 -10   2    1.71    0.06 
   2 -10   2    1.61    0.08 
  -3  10  -2    3.32    0.13 
  -3  10  -2    3.54    0.14 
   3 -10   2    3.62    0.12 
   3 -10   2    3.61    0.14 
  -4  10  -2    3.04    0.12 
  -4  10  -2    3.03    0.13 
   4 -10   2    3.29    0.13 
   4 -10   2    3.27    0.11 
  -5  10  -2    0.04    0.02 
  -5  10  -2    0.01    0.03 
   5 -10   2    0.03    0.03 
   5 -10   2    0.04    0.02 
  -6  10  -2   61.35    1.83 
  -6  10  -2   61.99    1.90 
   6 -10   2   65.48    1.86 
   6 -10   2   61.27    1.80 
  -7  10  -2    0.09    0.02 
  -7  10  -2    0.09    0.03 
   7 -10   2    0.13    0.03 
   7 -10   2    0.11    0.03 
  -8  10  -2    0.30    0.05 
  -8  10  -2    0.37    0.03 
   8 -10   2    0.33    0.04 
   8 -10   2    0.30    0.04 
  -9  10  -2    0.85    0.07 
   9 -10   2    0.75    0.06 
   9 -10   2    0.73    0.07 
 -10  10  -2    9.22    0.31 
  10 -10   2    8.65    0.30 
  10 -10   2    8.30    0.30 
 -11  10  -2    4.59    0.19 
  11 -10   2    4.55    0.18 
  11 -10   2    4.33    0.18 
 -12  10  -2   22.44    0.71 
  12 -10   2   22.11    0.69 
  12 -10   2   21.64    0.70 
 -13  10  -2    0.10    0.05 
  13 -10   2    0.17    0.05 
  13 -10   2    0.20    0.05 
 -14  10  -2    0.02    0.05 
  14 -10   2    0.00    0.04 
  14 -10   2    0.06    0.05 
 -15  10  -2   11.46    0.40 
  15 -10   2   11.46    0.40 
  15 -10   2   10.98    0.41 
 -16  10  -2    0.02    0.05 
  16 -10   2    0.00    0.05 
  16 -10   2   -0.04    0.05 
 -17  10  -2    0.21    0.06 
  17 -10   2    0.17    0.07 
  17 -10   2    0.17    0.06 
 -18  10  -2    0.85    0.11 
 -18  10  -2    0.88    0.10 
  18 -10   2    0.99    0.11 
 -19  10  -2    0.05    0.06 
 -19  10  -2    0.09    0.06 
  19 -10   2   -0.01    0.06 
 -20  10  -2   -0.03    0.06 
 -20  10  -2    0.04    0.06 
  20 -10   2   -0.01    0.06 
  14   9  -2    0.48    0.10 
  13   9  -2    1.19    0.12 
  12   9  -2    0.59    0.09 
 -12  -9   2    0.73    0.09 
  11   9  -2    0.06    0.05 
  11   9  -2   -0.02    0.05 
 -11  -9   2    0.03    0.05 
  10   9  -2    2.65    0.15 
  10   9  -2    2.71    0.15 
 -10  -9   2    2.58    0.13 
   9   9  -2    1.67    0.12 
   9   9  -2    1.51    0.12 
  -9  -9   2    1.75    0.10 
   8   9  -2    1.00    0.09 
   8   9  -2    1.02    0.09 
  -8  -9   2    1.05    0.08 
   7   9  -2    0.50    0.07 
   7   9  -2    0.53    0.07 
  -7  -9   2    0.52    0.06 
   6   9  -2    1.30    0.09 
   6   9  -2    1.23    0.09 
  -6  -9   2    1.31    0.07 
   5   9  -2    0.13    0.04 
   5   9  -2    0.13    0.04 
  -5  -9   2    0.18    0.03 
   4   9  -2    5.73    0.22 
  -4  -9   2    5.70    0.19 
  -4  -9   2    5.86    0.21 
   3   9  -2    0.34    0.05 
   3   9  -2    0.46    0.05 
  -3  -9   2    0.33    0.04 
  -3  -9   2    0.39    0.05 
   2   9  -2    0.50    0.05 
   2   9  -2    0.51    0.06 
  -2  -9   2    0.50    0.04 
  -2  -9   2    0.53    0.05 
   1   9  -2   47.00    1.44 
   1   9  -2   51.15    1.48 
  -1  -9   2   48.02    1.45 
  -1  -9   2   48.59    1.40 
   0   9  -2    1.07    0.06 
   0   9  -2    0.95    0.06 
   0  -9   2    0.93    0.06 
   0  -9   2    0.91    0.04 
  -1   9  -2    2.18    0.10 
  -1   9  -2    2.17    0.10 
   1  -9   2    2.15    0.09 
   1  -9   2    2.21    0.08 
  -2   9  -2    3.62    0.14 
  -2   9  -2    3.51    0.14 
   2  -9   2    3.90    0.12 
   2  -9   2    3.88    0.14 
  -3   9  -2    0.45    0.04 
  -3   9  -2    0.48    0.05 
   3  -9   2    0.56    0.03 
   3  -9   2    0.46    0.04 
  -4   9  -2    1.03    0.07 
  -4   9  -2    1.06    0.06 
   4  -9   2    1.08    0.05 
   4  -9   2    1.20    0.06 
  -5   9  -2   16.50    0.51 
  -5   9  -2   17.02    0.54 
   5  -9   2   16.40    0.50 
   5  -9   2   17.89    0.53 
  -6   9  -2   -0.03    0.01 
  -6   9  -2    0.00    0.03 
   6  -9   2    0.05    0.02 
   6  -9   2    0.02    0.02 
  -7   9  -2    2.69    0.10 
  -7   9  -2    2.62    0.12 
   7  -9   2    2.79    0.11 
   7  -9   2    2.71    0.12 
  -8   9  -2   20.72    0.61 
  -8   9  -2   20.29    0.65 
   8  -9   2   20.78    0.63 
   8  -9   2   19.89    0.62 
  -9   9  -2    2.89    0.13 
   9  -9   2    2.73    0.12 
   9  -9   2    2.71    0.12 
 -10   9  -2    1.74    0.10 
  10  -9   2    1.58    0.10 
  10  -9   2    1.49    0.09 
 -11   9  -2   18.47    0.59 
  11  -9   2   18.20    0.57 
  11  -9   2   18.05    0.58 
 -12   9  -2    0.00    0.04 
  12  -9   2    0.03    0.04 
  12  -9   2    0.01    0.04 
 -13   9  -2    0.24    0.05 
  13  -9   2    0.29    0.06 
  13  -9   2    0.20    0.05 
 -14   9  -2    4.40    0.19 
  14  -9   2    4.45    0.20 
  14  -9   2    4.28    0.20 
 -15   9  -2    0.06    0.05 
  15  -9   2   -0.01    0.04 
  15  -9   2    0.09    0.06 
 -16   9  -2   -0.06    0.04 
  16  -9   2    0.08    0.06 
  16  -9   2    0.05    0.05 
 -17   9  -2    0.07    0.05 
  17  -9   2   -0.05    0.05 
  17  -9   2    0.02    0.06 
 -18   9  -2    0.09    0.05 
 -18   9  -2    0.05    0.05 
  18  -9   2   -0.02    0.06 
 -19   9  -2    0.04    0.05 
 -19   9  -2   -0.03    0.05 
  19  -9   2    0.05    0.06 
 -20   9  -2    1.00    0.12 
 -20   9  -2    1.03    0.12 
  20  -9   2    1.05    0.13 
 -15  -8   2    0.11    0.07 
  14   8  -2    0.15    0.07 
 -14  -8   2    0.11    0.06 
  13   8  -2    0.22    0.07 
 -13  -8   2    0.28    0.07 
  12   8  -2    1.02    0.11 
 -12  -8   2    0.90    0.10 
  11   8  -2    1.17    0.11 
  11   8  -2    1.42    0.11 
 -11  -8   2    0.95    0.09 
  10   8  -2    0.98    0.09 
  10   8  -2    0.97    0.10 
 -10  -8   2    0.94    0.08 
   9   8  -2    0.37    0.06 
   9   8  -2    0.34    0.06 
  -9  -8   2    0.34    0.05 
   8   8  -2    0.57    0.07 
   8   8  -2    0.68    0.08 
  -8  -8   2    0.70    0.07 
   7   8  -2    0.94    0.08 
   7   8  -2    0.93    0.08 
  -7  -8   2    1.01    0.07 
   6   8  -2    2.38    0.12 
   6   8  -2    2.49    0.12 
  -6  -8   2    2.50    0.11 
   5   8  -2    1.35    0.08 
   5   8  -2    1.51    0.09 
  -5  -8   2    1.40    0.07 
   4   8  -2    0.06    0.03 
   4   8  -2    0.03    0.03 
   4   8  -2   -0.01    0.02 
  -4  -8   2    0.02    0.02 
   3   8  -2    0.07    0.03 
   3   8  -2    0.00    0.03 
  -3  -8   2    0.05    0.03 
  -3  -8   2    0.07    0.02 
   2   8  -2   25.83    0.77 
   2   8  -2   24.81    0.76 
  -2  -8   2   25.10    0.73 
  -2  -8   2   24.27    0.76 
   1   8  -2    4.04    0.15 
   1   8  -2    4.09    0.15 
  -1  -8   2    3.89    0.13 
  -1  -8   2    3.85    0.15 
   0   8  -2    1.07    0.06 
   0   8  -2    1.08    0.06 
   0  -8   2    1.01    0.05 
   0  -8   2    1.10    0.06 
  -1   8  -2   13.18    0.41 
  -1   8  -2   12.30    0.40 
   1  -8   2   12.46    0.40 
   1  -8   2   12.91    0.37 
  -2   8  -2    1.36    0.07 
  -2   8  -2    1.44    0.07 
   2  -8   2    1.45    0.05 
   2  -8   2    1.47    0.07 
  -3   8  -2   -0.02    0.01 
  -3   8  -2    0.01    0.02 
   3  -8   2    0.01    0.01 
   3  -8   2   -0.01    0.02 
  -4   8  -2  177.21    5.39 
  -4   8  -2  187.68    5.59 
   4  -8   2  189.32    5.45 
   4  -8   2  180.39    5.27 
  -5   8  -2    0.50    0.04 
  -5   8  -2    0.64    0.05 
   5  -8   2    0.61    0.04 
   5  -8   2    0.67    0.05 
  -6   8  -2    2.95    0.12 
  -6   8  -2    2.93    0.10 
   6  -8   2    3.00    0.11 
   6  -8   2    2.67    0.12 
  -7   8  -2   20.85    0.60 
  -7   8  -2   20.96    0.65 
   7  -8   2   19.27    0.61 
   7  -8   2   20.68    0.63 
  -8   8  -2    0.02    0.03 
  -8   8  -2    0.02    0.01 
   8  -8   2    0.00    0.03 
   8  -8   2    0.04    0.03 
  -9   8  -2    0.95    0.07 
   9  -8   2    0.93    0.07 
   9  -8   2    0.81    0.06 
 -10   8  -2   19.61    0.63 
  10  -8   2   19.90    0.61 
  10  -8   2   19.59    0.62 
 -11   8  -2    1.59    0.10 
  11  -8   2    1.53    0.10 
  11  -8   2    1.64    0.10 
 -12   8  -2    0.06    0.04 
  12  -8   2    0.01    0.04 
  12  -8   2   -0.02    0.04 
 -13   8  -2   31.53    0.98 
  13  -8   2   32.06    0.96 
  13  -8   2   30.38    0.98 
 -14   8  -2    0.02    0.04 
  14  -8   2    0.02    0.05 
  14  -8   2    0.01    0.04 
 -15   8  -2    0.28    0.06 
  15  -8   2    0.37    0.08 
  15  -8   2    0.29    0.07 
 -16   8  -2    0.35    0.07 
  16  -8   2    0.32    0.08 
  16  -8   2    0.25    0.07 
 -17   8  -2   -0.01    0.05 
  17  -8   2    0.04    0.05 
  17  -8   2   -0.06    0.05 
 -18   8  -2    0.07    0.05 
 -18   8  -2    0.12    0.05 
  18  -8   2    0.03    0.06 
 -19   8  -2    3.94    0.19 
 -19   8  -2    3.74    0.19 
  19  -8   2    3.14    0.20 
 -20   8  -2   -0.01    0.06 
  20  -8   2   -0.05    0.06 
  15   7  -2   -0.04    0.06 
 -15  -7   2    0.00    0.06 
  14   7  -2    0.49    0.09 
 -14  -7   2    0.57    0.09 
  13   7  -2    0.09    0.06 
 -13  -7   2    0.09    0.05 
  12   7  -2   24.95    0.83 
 -12  -7   2   26.21    0.80 
  11   7  -2    0.45    0.07 
  11   7  -2    0.58    0.07 
 -11  -7   2    0.67    0.08 
  10   7  -2    0.05    0.05 
  10   7  -2    0.18    0.05 
 -10  -7   2    0.12    0.04 
   9   7  -2    2.55    0.13 
   9   7  -2    2.21    0.13 
  -9  -7   2    2.29    0.12 
   8   7  -2    2.08    0.11 
   8   7  -2    2.05    0.12 
  -8  -7   2    2.02    0.10 
   7   7  -2    5.79    0.22 
   7   7  -2    5.56    0.22 
  -7  -7   2    5.94    0.20 
   6   7  -2   16.17    0.52 
   6   7  -2   17.04    0.52 
  -6  -7   2   15.59    0.49 
   5   7  -2   -0.05    0.03 
   5   7  -2    0.07    0.02 
   5   7  -2    0.02    0.03 
  -5  -7   2    0.03    0.02 
   4   7  -2    0.06    0.03 
   4   7  -2    0.06    0.02 
   4   7  -2    0.02    0.03 
  -4  -7   2    0.05    0.02 
   3   7  -2   54.87    1.58 
   3   7  -2   54.54    1.61 
   3   7  -2   51.68    1.58 
  -3  -7   2   52.17    1.53 
   2   7  -2    3.55    0.14 
   2   7  -2    3.61    0.13 
  -2  -7   2    3.49    0.13 
  -2  -7   2    3.46    0.12 
   1   7  -2    4.22    0.15 
   1   7  -2    4.33    0.15 
  -1  -7   2    4.07    0.14 
  -1  -7   2    4.34    0.15 
   0   7  -2   15.96    0.48 
   0   7  -2   14.74    0.47 
   0  -7   2   15.05    0.47 
   0  -7   2   15.50    0.45 
  -1   7  -2    1.56    0.07 
  -1   7  -2    1.56    0.07 
   1  -7   2    1.52    0.06 
   1  -7   2    1.48    0.07 
  -2   7  -2    6.14    0.20 
   2  -7   2    5.92    0.20 
  -3   7  -2   91.99    2.79 
  -3   7  -2   93.24    2.88 
   3  -7   2   96.13    2.86 
   3  -7   2   96.56    2.73 
  -4   7  -2    1.15    0.05 
  -4   7  -2    1.00    0.06 
   4  -7   2    1.26    0.05 
   4  -7   2    1.04    0.06 
  -5   7  -2    0.19    0.02 
  -5   7  -2    0.12    0.02 
   5  -7   2    0.14    0.02 
   5  -7   2    0.09    0.02 
  -6   7  -2   15.56    0.47 
  -6   7  -2   14.48    0.44 
   6  -7   2   14.24    0.45 
   6  -7   2   14.75    0.46 
  -7   7  -2    3.93    0.15 
  -7   7  -2    3.81    0.12 
   7  -7   2    3.35    0.14 
   7  -7   2    3.84    0.14 
  -8   7  -2    0.05    0.03 
   8  -7   2    0.01    0.03 
   8  -7   2   -0.03    0.02 
  -9   7  -2   62.72    1.87 
   9  -7   2   61.14    1.83 
   9  -7   2   61.31    1.79 
 -10   7  -2    0.54    0.06 
  10  -7   2    0.57    0.06 
  10  -7   2    0.64    0.07 
 -11   7  -2    0.38    0.05 
  11  -7   2    0.36    0.05 
  11  -7   2    0.41    0.06 
 -12   7  -2   17.70    0.56 
  12  -7   2   17.59    0.56 
  12  -7   2   16.78    0.56 
 -13   7  -2    0.05    0.04 
  13  -7   2    0.06    0.05 
  13  -7   2    0.01    0.04 
 -14   7  -2    0.42    0.06 
  14  -7   2    0.48    0.08 
  14  -7   2    0.39    0.07 
 -15   7  -2    0.84    0.08 
  15  -7   2    0.89    0.10 
  15  -7   2    0.97    0.11 
 -16   7  -2    0.48    0.07 
  16  -7   2    0.49    0.09 
  16  -7   2    0.42    0.08 
 -17   7  -2    0.03    0.05 
  17  -7   2   -0.02    0.05 
  17  -7   2    0.03    0.06 
 -18   7  -2    5.59    0.23 
 -18   7  -2    5.42    0.23 
  18  -7   2    5.16    0.26 
 -19   7  -2    0.07    0.06 
  19  -7   2   -0.01    0.06 
 -20   7  -2    0.14    0.07 
  20  -7   2    0.08    0.07 
  16   6  -2    0.11    0.07 
 -16  -6   2    0.13    0.07 
  15   6  -2    0.13    0.07 
 -15  -6   2    0.13    0.06 
  14   6  -2    0.06    0.06 
 -14  -6   2    0.17    0.06 
  13   6  -2    7.32    0.31 
 -13  -6   2    7.73    0.29 
  12   6  -2    1.57    0.12 
 -12  -6   2    1.76    0.11 
  11   6  -2    1.19    0.09 
  11   6  -2    1.16    0.10 
 -11  -6   2    1.16    0.09 
  10   6  -2    2.69    0.13 
  10   6  -2    2.73    0.14 
 -10  -6   2    2.63    0.13 
   9   6  -2    3.42    0.15 
   9   6  -2    3.31    0.16 
  -9  -6   2    3.53    0.15 
   8   6  -2    0.65    0.07 
   8   6  -2    0.78    0.07 
  -8  -6   2    0.87    0.07 
   7   6  -2   21.39    0.69 
   7   6  -2   22.84    0.68 
  -7  -6   2   21.73    0.66 
   6   6  -2    0.07    0.03 
   6   6  -2    0.00    0.03 
   6   6  -2    0.02    0.02 
  -6  -6   2    0.06    0.03 
   5   6  -2    0.08    0.03 
   5   6  -2    0.18    0.04 
   5   6  -2    0.11    0.02 
  -5  -6   2    0.10    0.03 
   4   6  -2   59.75    1.79 
   4   6  -2   61.06    1.78 
   4   6  -2   62.57    1.82 
  -4  -6   2   58.88    1.74 
   3   6  -2    5.48    0.18 
   3   6  -2    5.66    0.19 
   3   6  -2    5.55    0.19 
  -3  -6   2    5.22    0.17 
   2   6  -2    6.08    0.21 
   2   6  -2    6.28    0.20 
   2   6  -2    6.35    0.21 
  -2  -6   2    6.07    0.19 
   1   6  -2    0.67    0.04 
   1   6  -2    0.75    0.04 
  -1  -6   2    0.53    0.04 
  -1  -6   2    0.59    0.03 
   0   6  -2    0.81    0.05 
   0   6  -2    0.77    0.04 
   0  -6   2    0.82    0.04 
   0  -6   2    0.86    0.04 
  -1   6  -2    2.95    0.11 
  -2   6  -2  240.95    7.21 
  -2   6  -2  252.51    7.44 
   2  -6   2  247.07    7.29 
   2  -6   2  245.81    7.06 
  -3   6  -2    0.84    0.04 
   3  -6   2    0.76    0.04 
  -4   6  -2    0.03    0.02 
  -4   6  -2    0.04    0.01 
   4  -6   2    0.05    0.02 
   4  -6   2    0.01    0.01 
  -5   6  -2    5.79    0.19 
  -5   6  -2    6.55    0.21 
   5  -6   2    5.95    0.20 
   5  -6   2    5.84    0.20 
  -6   6  -2    0.76    0.05 
  -6   6  -2    0.93    0.04 
   6  -6   2    0.90    0.05 
  -7   6  -2    0.01    0.02 
   7  -6   2    0.00    0.02 
   7  -6   2   -0.01    0.02 
  -8   6  -2    0.82    0.06 
   8  -6   2    1.07    0.07 
   8  -6   2    1.20    0.07 
  -9   6  -2    0.99    0.06 
   9  -6   2    0.74    0.06 
   9  -6   2    1.05    0.07 
 -10   6  -2    0.52    0.05 
  10  -6   2    0.30    0.05 
  10  -6   2    0.41    0.06 
 -11   6  -2   20.30    0.64 
  11  -6   2   20.20    0.64 
  11  -6   2   20.23    0.64 
 -12   6  -2    0.56    0.06 
  12  -6   2    0.59    0.07 
  12  -6   2    0.46    0.07 
 -13   6  -2    0.03    0.03 
  13  -6   2    0.00    0.05 
  13  -6   2   -0.04    0.04 
 -14   6  -2    1.45    0.10 
  14  -6   2    1.50    0.11 
  14  -6   2    1.50    0.12 
 -15   6  -2    0.84    0.08 
  15  -6   2    1.06    0.11 
  15  -6   2    0.98    0.10 
 -16   6  -2    0.70    0.08 
  16  -6   2    0.59    0.09 
  16  -6   2    0.57    0.09 
 -17   6  -2    2.35    0.13 
  17  -6   2    2.06    0.16 
  17  -6   2    2.14    0.15 
 -18   6  -2    0.02    0.05 
 -18   6  -2   -0.05    0.05 
  18  -6   2   -0.05    0.06 
 -19   6  -2    0.10    0.06 
  19  -6   2    0.04    0.07 
  20  -6   2    1.73    0.16 
  16   5  -2    0.00    0.06 
 -16  -5   2   -0.01    0.06 
  15   5  -2    0.42    0.09 
 -15  -5   2    0.51    0.08 
  14   5  -2    4.10    0.21 
 -14  -5   2    4.32    0.20 
  13   5  -2    0.06    0.06 
 -13  -5   2    0.07    0.05 
  12   5  -2    1.04    0.10 
 -12  -5   2    1.19    0.10 
  11   5  -2    6.22    0.23 
  11   5  -2    5.96    0.25 
 -11  -5   2    5.93    0.23 
  10   5  -2    2.11    0.11 
  10   5  -2    1.80    0.12 
 -10  -5   2    1.86    0.10 
   9   5  -2    3.85    0.17 
   9   5  -2    3.99    0.16 
  -9  -5   2    3.86    0.16 
   8   5  -2    3.92    0.17 
   8   5  -2    4.06    0.16 
  -8  -5   2    4.01    0.15 
   7   5  -2    0.08    0.04 
   7   5  -2    0.11    0.03 
  -7  -5   2    0.12    0.02 
  -7  -5   2    0.11    0.03 
   6   5  -2    0.02    0.02 
   6   5  -2   -0.01    0.03 
   6   5  -2    0.01    0.02 
  -6  -5   2    0.01    0.02 
   5   5  -2   40.42    1.22 
   5   5  -2   40.73    1.21 
   5   5  -2   42.29    1.23 
  -5  -5   2   39.28    1.18 
   4   5  -2    5.92    0.20 
   4   5  -2    6.05    0.20 
   4   5  -2    6.08    0.19 
  -4  -5   2    5.66    0.19 
   3   5  -2    1.64    0.06 
   3   5  -2    1.62    0.07 
   3   5  -2    1.64    0.07 
  -3  -5   2    1.64    0.07 
   2   5  -2    0.72    0.04 
   2   5  -2    0.80    0.04 
   2   5  -2    0.86    0.05 
  -2  -5   2    0.72    0.04 
   1   5  -2    0.83    0.04 
   1   5  -2    0.80    0.04 
  -1  -5   2    0.81    0.04 
  -1  -5   2    0.78    0.04 
   0   5  -2    1.43    0.06 
   0  -5   2    1.57    0.06 
  -1   5  -2  280.65    8.13 
  -1   5  -2  281.86    8.36 
   1  -5   2  283.91    7.95 
   1  -5   2  264.65    9.45 
  -3   5  -2    1.50    0.05 
   3  -5   2    1.36    0.06 
  -4   5  -2   12.13    0.37 
  -4   5  -2   11.42    0.35 
   4  -5   2   11.86    0.36 
   4  -5   2   11.61    0.35 
  -5   5  -2    0.18    0.01 
  -5   5  -2    0.17    0.02 
   5  -5   2    0.15    0.02 
  -6   5  -2    0.07    0.02 
   6  -5   2    0.09    0.02 
   6  -5   2    0.03    0.02 
  -7   5  -2   14.45    0.46 
   7  -5   2   14.39    0.45 
   7  -5   2   14.66    0.45 
  -8   5  -2    0.07    0.02 
   8  -5   2    0.08    0.03 
   8  -5   2    0.05    0.02 
  -9   5  -2    0.03    0.02 
   9  -5   2    0.05    0.03 
   9  -5   2    0.08    0.03 
 -10   5  -2   10.83    0.37 
  10  -5   2   11.81    0.38 
  10  -5   2   11.26    0.38 
 -11   5  -2   -0.01    0.03 
  11  -5   2    0.00    0.04 
  11  -5   2    0.02    0.03 
 -12   5  -2    2.51    0.12 
  12  -5   2    2.32    0.13 
  12  -5   2    2.65    0.14 
  13  -5   2    0.25    0.06 
  13  -5   2    0.29    0.07 
 -14   5  -2    0.25    0.05 
  14  -5   2    0.22    0.07 
  14  -5   2    0.22    0.06 
 -15   5  -2    0.19    0.05 
  15  -5   2    0.11    0.06 
  15  -5   2    0.18    0.07 
 -16   5  -2    5.57    0.23 
  16  -5   2    5.76    0.26 
  16  -5   2    5.83    0.26 
 -17   5  -2    0.12    0.06 
 -17   5  -2    0.12    0.05 
  17  -5   2    0.07    0.06 
 -18   5  -2    0.07    0.05 
  18  -5   2    0.02    0.06 
 -19   5  -2    1.12    0.12 
  19  -5   2    1.12    0.14 
  20  -5   2    0.38    0.10 
  17   4  -2    0.37    0.10 
 -17  -4   2    0.52    0.09 
  16   4  -2    0.53    0.10 
 -16  -4   2    0.59    0.09 
  15   4  -2    4.88    0.24 
 -15  -4   2    4.95    0.22 
  14   4  -2    0.17    0.07 
 -14  -4   2    0.28    0.07 
  13   4  -2    0.11    0.06 
 -13  -4   2    0.04    0.05 
  12   4  -2    4.89    0.22 
 -12  -4   2    4.84    0.20 
  11   4  -2    3.93    0.18 
  11   4  -2    4.27    0.17 
 -11  -4   2    3.93    0.17 
  10   4  -2    2.64    0.14 
  10   4  -2    2.84    0.12 
 -10  -4   2    2.54    0.12 
   9   4  -2   46.12    1.43 
   9   4  -2   48.08    1.40 
  -9  -4   2   47.64    1.38 
   8   4  -2    0.09    0.04 
   8   4  -2    0.00    0.03 
  -8  -4   2    0.08    0.02 
  -8  -4   2    0.11    0.03 
   7   4  -2    0.63    0.05 
   7   4  -2    0.68    0.06 
  -7  -4   2    0.62    0.03 
  -7  -4   2    0.60    0.05 
   6   4  -2   21.15    0.65 
   6   4  -2   21.65    0.64 
  -6  -4   2   20.57    0.63 
  -6  -4   2   20.42    0.62 
   5   4  -2    1.12    0.06 
   5   4  -2    1.26    0.05 
   5   4  -2    1.17    0.07 
  -5  -4   2    1.20    0.06 
   4   4  -2    2.44    0.08 
   4   4  -2    2.32    0.10 
   4   4  -2    2.33    0.09 
  -4  -4   2    2.27    0.09 
   3   4  -2    5.53    0.20 
   3   4  -2    6.75    0.21 
   3   4  -2    7.03    0.21 
  -3  -4   2    6.53    0.20 
   2   4  -2    0.49    0.03 
   2   4  -2    0.54    0.03 
   2   4  -2    0.45    0.03 
  -2  -4   2    0.51    0.03 
   1   4  -2    0.87    0.04 
  -1  -4   2    0.99    0.04 
   0   4  -2    9.62    0.29 
   0   4  -2    9.70    0.29 
   0  -4   2    8.81    0.29 
   0  -4   2    9.43    0.28 
  -1   4  -2    0.06    0.01 
   1  -4   2    0.01    0.01 
   1  -4   2    0.02    0.01 
  -2   4  -2    0.10    0.01 
   2  -4   2    0.05    0.01 
  -3   4  -2   37.84    1.11 
  -3   4  -2   38.42    1.15 
   3  -4   2   38.21    1.10 
   3  -4   2   38.07    1.15 
  -4   4  -2    1.40    0.05 
  -4   4  -2    1.25    0.06 
   4  -4   2    1.27    0.06 
  -5   4  -2    0.76    0.04 
   5  -4   2    0.79    0.05 
  -6   4  -2   11.86    0.37 
   6  -4   2   11.98    0.37 
   6  -4   2   11.77    0.37 
  -7   4  -2    0.28    0.03 
   7  -4   2    0.31    0.04 
  -8   4  -2    0.75    0.05 
   8  -4   2    0.72    0.06 
   8  -4   2    0.71    0.05 
  -9   4  -2   79.84    2.42 
   9  -4   2   82.85    2.40 
   9  -4   2   78.93    2.33 
 -10   4  -2    2.30    0.10 
  10  -4   2    2.31    0.12 
  10  -4   2    2.16    0.11 
 -11   4  -2    0.27    0.04 
  11  -4   2    0.31    0.05 
  11  -4   2    0.24    0.06 
 -12   4  -2    0.62    0.06 
  12  -4   2    0.44    0.07 
  12  -4   2    0.44    0.07 
 -13   4  -2    0.75    0.07 
  13  -4   2    0.96    0.10 
  13  -4   2    0.80    0.08 
 -14   4  -2   -0.01    0.03 
  14  -4   2    0.05    0.05 
  14  -4   2    0.00    0.05 
 -15   4  -2    7.28    0.27 
  15  -4   2    7.42    0.30 
  15  -4   2    7.43    0.30 
 -16   4  -2    0.02    0.04 
  16  -4   2    0.08    0.06 
  16  -4   2    0.10    0.06 
 -17   4  -2    0.06    0.05 
  17  -4   2    0.08    0.06 
 -18   4  -2    0.97    0.11 
  18  -4   2    0.90    0.12 
 -19   4  -2    0.04    0.06 
  19  -4   2    0.14    0.07 
  17   3  -2    0.14    0.07 
 -17  -3   2    0.07    0.06 
  16   3  -2    4.66    0.24 
 -16  -3   2    4.79    0.22 
  15   3  -2    0.20    0.07 
 -15  -3   2    0.27    0.07 
  14   3  -2    0.04    0.05 
 -14  -3   2    0.14    0.05 
  13   3  -2    2.12    0.14 
 -13  -3   2    1.86    0.12 
  12   3  -2    1.60    0.12 
 -12  -3   2    1.67    0.11 
  11   3  -2    0.45    0.05 
  11   3  -2    0.38    0.06 
 -11  -3   2    0.44    0.06 
  10   3  -2   42.81    1.24 
  10   3  -2   41.04    1.27 
 -10  -3   2   41.49    1.23 
   9   3  -2    0.09    0.04 
   9   3  -2    0.08    0.03 
  -9  -3   2    0.09    0.02 
  -9  -3   2    0.05    0.03 
   8   3  -2    0.02    0.03 
   8   3  -2    0.06    0.02 
  -8  -3   2    0.04    0.03 
  -8  -3   2    0.04    0.02 
   7   3  -2   32.27    0.96 
   7   3  -2   33.30    0.95 
  -7  -3   2   30.91    0.96 
  -7  -3   2   30.64    0.93 
   6   3  -2    0.81    0.05 
   6   3  -2    0.78    0.05 
  -6  -3   2    0.75    0.03 
  -6  -3   2    0.78    0.05 
   5   3  -2    1.10    0.06 
   5   3  -2    1.10    0.06 
  -5  -3   2    1.14    0.04 
  -5  -3   2    1.13    0.05 
  -4  -3   2    0.17    0.02 
   3   3  -2    3.81    0.12 
   3   3  -2    3.44    0.12 
   3   3  -2    3.69    0.13 
  -3  -3   2    3.45    0.12 
   2   3  -2    0.41    0.02 
   2   3  -2    0.37    0.03 
  -2  -3   2    0.38    0.02 
   1   3  -2    0.26    0.02 
   1   3  -2    0.12    0.02 
   1   3  -2    0.24    0.03 
  -1  -3   2    0.13    0.02 
   0  -3   2    0.24    0.02 
  -1   3  -2    0.15    0.01 
   1  -3   2    0.16    0.01 
  -2   3  -2   47.38    1.38 
  -2   3  -2   47.36    1.43 
   2  -3   2   47.79    1.40 
   2  -3   2   46.43    1.36 
   3  -3   2    0.09    0.02 
   3  -3   2    0.03    0.01 
  -4   3  -2    1.01    0.04 
  -4   3  -2    0.89    0.03 
   4  -3   2    0.88    0.05 
  -5   3  -2  168.35    5.19 
   5  -3   2  168.02    4.99 
   5  -3   2  179.16    5.12 
  -6   3  -2    1.00    0.05 
   6  -3   2    1.04    0.06 
  -7   3  -2    0.00    0.02 
   7  -3   2    0.02    0.02 
   7  -3   2    0.02    0.02 
  -8   3  -2   88.66    2.76 
   8  -3   2   89.05    2.64 
   8  -3   2   96.69    2.70 
  -9   3  -2    0.36    0.04 
   9  -3   2    0.34    0.05 
   9  -3   2    0.36    0.05 
 -10   3  -2    0.11    0.03 
  10  -3   2    0.08    0.04 
  10  -3   2    0.11    0.05 
 -11   3  -2    0.64    0.06 
  11  -3   2    0.50    0.06 
  11  -3   2    0.52    0.07 
 -12   3  -2    0.00    0.03 
  12  -3   2    0.06    0.05 
  12  -3   2    0.06    0.04 
 -13   3  -2    0.10    0.04 
  13  -3   2    0.08    0.05 
  13  -3   2    0.09    0.06 
 -14   3  -2   20.41    0.65 
  14  -3   2   20.61    0.67 
  14  -3   2   20.50    0.68 
 -15   3  -2    0.06    0.04 
  15  -3   2    0.06    0.05 
  15  -3   2   -0.01    0.06 
 -16   3  -2    0.13    0.06 
  16  -3   2    0.17    0.07 
  16  -3   2    0.09    0.06 
 -17   3  -2    0.39    0.08 
  17  -3   2    0.42    0.09 
 -18   3  -2    0.02    0.06 
  18  -3   2    0.07    0.06 
 -19   3  -2   -0.03    0.06 
  19  -3   2    0.09    0.07 
  18   2  -2    0.02    0.07 
 -18  -2   2    0.00    0.06 
  17   2  -2    1.12    0.13 
 -17  -2   2    0.99    0.12 
  16   2  -2    0.32    0.08 
 -16  -2   2    0.25    0.07 
  15   2  -2    0.19    0.07 
 -15  -2   2    0.18    0.06 
  14   2  -2    1.66    0.13 
 -14  -2   2    1.45    0.11 
  13   2  -2    0.14    0.06 
 -13  -2   2    0.16    0.05 
  12   2  -2    0.11    0.05 
 -12  -2   2    0.07    0.04 
  11   2  -2    4.65    0.20 
 -11  -2   2    4.70    0.18 
  10   2  -2    0.21    0.03 
  10   2  -2    0.20    0.05 
 -10  -2   2    0.20    0.03 
 -10  -2   2    0.17    0.04 
   9   2  -2    0.16    0.04 
   9   2  -2    0.22    0.03 
  -9  -2   2    0.18    0.04 
  -9  -2   2    0.18    0.02 
   8   2  -2   75.08    2.23 
   8   2  -2   79.57    2.20 
  -8  -2   2   74.30    2.17 
  -8  -2   2   72.77    2.26 
   7   2  -2    0.58    0.04 
   7   2  -2    0.57    0.05 
  -7  -2   2    0.63    0.03 
  -7  -2   2    0.58    0.04 
   6   2  -2    4.49    0.15 
   6   2  -2    3.62    0.15 
  -6  -2   2    4.53    0.14 
  -6  -2   2    4.39    0.15 
   5   2  -2    5.51    0.19 
   5   2  -2    6.01    0.19 
  -5  -2   2    5.69    0.18 
  -5  -2   2    5.51    0.18 
   4   2  -2    4.75    0.16 
   4   2  -2    4.75    0.16 
  -4  -2   2    5.10    0.16 
   3   2  -2    1.62    0.07 
  -3  -2   2    1.71    0.06 
   2   2  -2   19.40    0.59 
   2   2  -2   20.87    0.58 
  -2  -2   2   19.01    0.57 
   0   2  -2    0.01    0.00 
   0   2  -2    0.01    0.00 
   0  -2   2    0.01    0.01 
  -1   2  -2   25.60    0.80 
  -1   2  -2   26.64    0.78 
   1  -2   2   26.06    0.77 
   1  -2   2   27.93    0.79 
  -2   2  -2    0.07    0.01 
   3  -2   2    0.06    0.01 
  -4   2  -2   44.77    1.25 
  -4   2  -2   40.13    1.30 
   4  -2   2   44.15    1.27 
   4  -2   2   43.13    1.24 
  -5   2  -2    0.43    0.03 
   5  -2   2    0.55    0.04 
  -6   2  -2    0.00    0.01 
  -6   2  -2   -0.02    0.01 
   6  -2   2    0.01    0.02 
   6  -2   2    0.02    0.02 
  -7   2  -2   19.67    0.64 
   7  -2   2   22.48    0.64 
   7  -2   2   20.51    0.63 
  -8   2  -2    0.29    0.03 
   8  -2   2    0.27    0.05 
   8  -2   2    0.24    0.04 
   8  -2   2    0.32    0.02 
  -9   2  -2    1.22    0.06 
   9  -2   2    1.22    0.09 
   9  -2   2    1.16    0.05 
   9  -2   2    1.16    0.08 
 -10   2  -2    0.43    0.05 
  10  -2   2    0.51    0.06 
  10  -2   2    0.40    0.06 
 -11   2  -2    0.00    0.03 
  11  -2   2    0.00    0.03 
  11  -2   2    0.10    0.05 
 -12   2  -2    1.00    0.07 
  12  -2   2    0.91    0.10 
  12  -2   2    0.97    0.09 
 -13   2  -2   23.37    0.73 
  13  -2   2   23.81    0.75 
  13  -2   2   22.57    0.74 
 -14   2  -2    0.12    0.04 
  14  -2   2    0.05    0.06 
  14  -2   2    0.10    0.05 
 -15   2  -2    0.15    0.05 
  15  -2   2    0.15    0.06 
  15  -2   2    0.14    0.07 
 -16   2  -2    2.95    0.16 
  16  -2   2    3.02    0.18 
 -17   2  -2    0.34    0.07 
  17  -2   2    0.42    0.09 
 -18   2  -2    0.20    0.07 
  18  -2   2    0.25    0.08 
  19  -2   2    0.16    0.08 
  18   1  -2    0.31    0.09 
 -18  -1   2    0.31    0.08 
  17   1  -2    0.02    0.06 
 -17  -1   2   -0.03    0.05 
  16   1  -2    0.11    0.06 
 -16  -1   2    0.13    0.06 
  15   1  -2    0.12    0.06 
 -15  -1   2    0.03    0.05 
  14   1  -2    1.68    0.12 
 -14  -1   2    1.61    0.11 
  13   1  -2    0.46    0.07 
 -13  -1   2    0.48    0.07 
  12   1  -2    0.08    0.05 
 -12  -1   2    0.06    0.04 
  11   1  -2    0.12    0.04 
 -11  -1   2    0.20    0.04 
 -11  -1   2    0.10    0.03 
  10   1  -2    0.00    0.03 
  10   1  -2   -0.03    0.02 
 -10  -1   2    0.01    0.03 
   9   1  -2   42.06    1.21 
   9   1  -2   41.87    1.24 
  -9  -1   2   40.41    1.20 
  -9  -1   2   40.06    1.24 
   8   1  -2    2.70    0.13 
   8   1  -2    3.24    0.11 
  -8  -1   2    3.03    0.11 
  -8  -1   2    3.20    0.12 
   7   1  -2    2.38    0.09 
   7   1  -2    2.02    0.10 
  -7  -1   2    2.32    0.09 
  -7  -1   2    2.23    0.08 
   6   1  -2   31.63    0.90 
   6   1  -2   29.67    0.91 
  -6  -1   2   29.39    0.89 
  -6  -1   2   30.82    0.92 
   5   1  -2    0.03    0.01 
   5   1  -2    0.02    0.02 
  -5  -1   2    0.05    0.01 
  -5  -1   2    0.07    0.02 
   4   1  -2    0.04    0.01 
   4   1  -2    0.04    0.01 
  -4  -1   2    0.09    0.02 
   3   1  -2  635.17   17.54 
   3   1  -2  515.49   17.99 
  -3  -1   2  588.82   17.41 
  -3  -1   2  552.04   17.24 
   2   1  -2    0.02    0.01 
   2   1  -2    0.04    0.01 
   0   1  -2   80.91    2.44 
   0   1  -2   85.98    2.43 
   0  -1   2   81.81    2.40 
   0  -1   2   84.26    2.51 
  -1   1  -2    0.01    0.00 
   1  -1   2    0.00    0.00 
   1  -1   2    0.00    0.01 
   1  -1   2    0.02    0.01 
  -2   1  -2   -0.01    0.00 
   2  -1   2    0.00    0.01 
   2  -1   2    0.00    0.01 
   2  -1   2    0.00    0.01 
  -3   1  -2   35.85    1.19 
  -3   1  -2   38.98    1.14 
   3  -1   2   42.95    1.15 
   3  -1   2   38.30    1.13 
  -4   1  -2    1.58    0.06 
   4  -1   2    1.77    0.07 
  -5   1  -2    0.67    0.04 
   5  -1   2    0.70    0.03 
   5  -1   2    0.74    0.05 
  -6   1  -2   58.41    1.94 
   6  -1   2   67.34    1.90 
   6  -1   2   65.07    1.86 
   6  -1   2   66.55    1.88 
  -7   1  -2    0.50    0.04 
   7  -1   2    0.61    0.03 
   7  -1   2    0.49    0.05 
   7  -1   2    0.52    0.05 
  -8   1  -2    0.10    0.02 
   8  -1   2    0.06    0.03 
   8  -1   2    0.10    0.04 
   8  -1   2    0.07    0.02 
  -9   1  -2   13.60    0.45 
   9  -1   2   14.89    0.46 
   9  -1   2   14.00    0.46 
   9  -1   2   14.41    0.43 
 -10   1  -2    0.74    0.05 
  10  -1   2    0.68    0.08 
  10  -1   2    0.63    0.07 
 -11   1  -2    1.44    0.08 
  11  -1   2    1.44    0.11 
  11  -1   2    1.43    0.10 
 -12   1  -2   39.40    1.22 
  12  -1   2   41.16    1.22 
  12  -1   2   38.57    1.20 
 -13   1  -2    0.10    0.04 
  13  -1   2    0.06    0.06 
  13  -1   2    0.09    0.05 
 -14   1  -2    0.03    0.03 
  14  -1   2    0.02    0.05 
  14  -1   2   -0.08    0.05 
 -15   1  -2    3.34    0.17 
  15  -1   2    3.47    0.18 
 -16   1  -2    0.17    0.06 
  16  -1   2    0.27    0.08 
 -17   1  -2    0.44    0.08 
  17  -1   2    0.45    0.09 
 -18   1  -2    1.62    0.14 
  18  -1   2    1.52    0.14 
  19  -1   2    0.07    0.07 
  18   0  -2    0.44    0.10 
 -18   0   2    0.40    0.09 
  17   0  -2   -0.06    0.05 
 -17   0   2    0.04    0.06 
  16   0  -2    0.69    0.11 
 -16   0   2    0.69    0.09 
  15   0  -2    0.23    0.06 
 -15   0   2    0.33    0.07 
  14   0  -2    1.38    0.12 
 -14   0   2    1.41    0.10 
  13   0  -2    0.96    0.09 
 -13   0   2    1.04    0.09 
  12   0  -2    0.02    0.04 
 -12   0   2    0.04    0.04 
 -12   0   2    0.05    0.03 
  11   0  -2    0.97    0.08 
 -11   0   2    1.02    0.06 
 -11   0   2    0.97    0.08 
  10   0  -2    6.73    0.25 
  10   0  -2    6.80    0.21 
 -10   0   2    6.43    0.23 
 -10   0   2    6.46    0.22 
   9   0  -2    2.26    0.09 
   9   0  -2    2.03    0.11 
  -9   0   2    2.19    0.09 
  -9   0   2    2.16    0.10 
   8   0  -2    0.03    0.02 
   8   0  -2    0.04    0.02 
  -8   0   2    0.02    0.02 
  -8   0   2    0.04    0.02 
   7   0  -2    5.81    0.18 
   7   0  -2    5.69    0.20 
  -7   0   2    5.33    0.19 
  -7   0   2    5.50    0.18 
   6   0  -2    0.64    0.04 
   6   0  -2    0.62    0.05 
  -6   0   2    0.68    0.04 
  -6   0   2    0.71    0.04 
  -5   0   2    1.92    0.07 
  -5   0   2    1.89    0.07 
   4   0  -2  102.30    2.74 
   4   0  -2   91.88    2.77 
  -4   0   2   87.21    2.70 
  -4   0   2   89.89    3.22 
   3   0  -2    0.16    0.01 
  -3   0   2    0.25    0.02 
   2   0  -2    0.00    0.00 
   2   0  -2   -0.01    0.01 
   1   0  -2  105.35    3.06 
   1   0  -2  103.95    3.04 
  -1   0   2  101.93    2.99 
  -1   0   2  105.06    3.13 
   0   0   2    0.00    0.00 
  -1   0  -2    0.02    0.01 
   1   0   2    0.02    0.01 
   2   0   2  268.53    8.17 
   2   0   2  258.71    8.09 
   2   0   2  270.32    8.01 
   2   0   2  268.31    7.65 
   3   0   2    0.01    0.01 
   3   0   2    0.02    0.01 
   3   0   2    0.02    0.01 
   3   0   2    0.02    0.02 
   4   0   2    0.00    0.02 
   4   0   2    0.03    0.01 
   4   0   2    0.01    0.01 
   4   0   2    0.03    0.02 
  -5   0  -2  210.85    6.78 
   5   0   2  230.65    6.67 
   5   0   2  225.93    6.51 
   5   0   2  233.05    6.57 
  -6   0  -2    0.23    0.03 
   6   0   2    0.27    0.02 
   6   0   2    0.16    0.03 
   6   0   2    0.18    0.03 
  -7   0  -2    1.06    0.05 
   7   0   2    1.17    0.08 
   7   0   2    1.06    0.06 
   7   0   2    1.04    0.05 
  -8   0  -2    5.46    0.19 
   8   0   2    6.00    0.21 
   8   0   2    5.83    0.19 
   8   0   2    5.61    0.21 
  -9   0  -2    6.89    0.23 
   9   0   2    6.83    0.26 
   9   0   2    7.15    0.22 
   9   0   2    6.91    0.25 
 -10   0  -2    0.90    0.06 
  10   0   2    0.63    0.08 
  10   0   2    0.83    0.07 
 -11   0  -2   14.86    0.48 
  11   0   2   15.29    0.50 
  11   0   2   15.02    0.50 
 -12   0  -2   -0.01    0.03 
  12   0   2   -0.04    0.04 
  12   0   2    0.04    0.05 
 -13   0  -2    0.13    0.04 
  13   0   2    0.07    0.05 
  13   0   2    0.07    0.06 
 -14   0  -2    1.00    0.09 
  14   0   2    1.02    0.10 
 -15   0  -2    0.51    0.08 
  15   0   2    0.61    0.09 
 -16   0  -2    0.27    0.07 
  16   0   2    0.26    0.07 
 -17   0  -2    0.95    0.11 
  17   0   2    1.01    0.13 
 -18   0  -2   -0.02    0.05 
  18   0   2    0.08    0.07 
  19  -1  -2    0.17    0.08 
 -19   1   2    0.20    0.08 
  18  -1  -2    0.05    0.07 
 -18   1   2    0.04    0.06 
  17  -1  -2    1.74    0.15 
 -17   1   2    1.39    0.13 
  16  -1  -2    0.29    0.07 
 -16   1   2    0.36    0.07 
  15  -1  -2    0.34    0.07 
 -15   1   2    0.37    0.07 
  14  -1  -2    5.75    0.25 
 -14   1   2    5.70    0.23 
  13  -1  -2    0.21    0.05 
 -13   1   2    0.27    0.05 
  12  -1  -2    0.05    0.04 
 -12   1   2    0.05    0.03 
 -12   1   2    0.07    0.04 
  11  -1  -2   21.58    0.69 
 -11   1   2   21.89    0.67 
 -11   1   2   21.45    0.66 
  10  -1  -2    0.77    0.04 
  10  -1  -2    0.70    0.07 
 -10   1   2    0.75    0.05 
 -10   1   2    0.72    0.06 
   9  -1  -2    0.42    0.05 
   9  -1  -2    0.52    0.03 
  -9   1   2    0.41    0.05 
  -9   1   2    0.39    0.04 
   8  -1  -2   12.40    0.40 
   8  -1  -2   13.13    0.37 
  -8   1   2   11.76    0.38 
  -8   1   2   11.73    0.39 
   7  -1  -2    4.85    0.19 
  -7   1   2    5.72    0.18 
  -7   1   2    5.68    0.18 
   6  -1  -2    4.16    0.16 
  -6   1   2    4.61    0.15 
  -6   1   2    4.89    0.15 
   5  -1  -2  144.50    4.45 
   5  -1  -2  159.13    4.35 
  -5   1   2  149.40    4.49 
  -5   1   2  140.77    5.11 
   3  -1  -2    0.00    0.01 
   3  -1  -2   -0.01    0.01 
  -3   1   2    0.02    0.01 
  -3   1   2    0.02    0.01 
   2  -1  -2   49.87    1.43 
   2  -1  -2   49.04    1.42 
  -2   1   2   45.97    1.40 
  -2   1   2   47.57    1.47 
   1  -1  -2    0.02    0.01 
   1  -1  -2    0.02    0.01 
  -1   1   2    0.03    0.01 
   0   1   2    0.02    0.01 
   1   1   2    0.93    0.04 
   1   1   2    0.94    0.04 
   1   1   2    1.04    0.04 
   1   1   2    1.12    0.04 
   2   1   2   -0.01    0.01 
   2   1   2    0.01    0.01 
   2   1   2    0.00    0.01 
   2   1   2   -0.01    0.01 
   3   1   2    0.38    0.03 
   3   1   2    0.39    0.03 
   3   1   2    0.41    0.03 
   3   1   2    0.40    0.02 
   4   1   2  127.40    3.73 
   4   1   2  127.91    3.84 
   4   1   2  128.61    3.76 
   4   1   2  123.00    3.71 
   5   1   2    2.88    0.10 
   5   1   2    2.74    0.11 
   5   1   2    2.64    0.11 
   5   1   2    2.91    0.11 
   6   1   2    1.04    0.05 
   6   1   2    1.04    0.07 
   6   1   2    0.95    0.06 
   6   1   2    1.13    0.06 
  -7  -1  -2    3.61    0.14 
   7   1   2    4.16    0.16 
   7   1   2    3.67    0.13 
   7   1   2    3.76    0.15 
  -8  -1  -2    0.15    0.03 
   8   1   2    0.16    0.03 
   8   1   2    0.21    0.05 
   8   1   2    0.10    0.04 
  -9  -1  -2    0.11    0.03 
   9   1   2    0.09    0.05 
   9   1   2    0.06    0.03 
   9   1   2    0.08    0.02 
 -10  -1  -2    5.83    0.21 
  10   1   2    5.87    0.23 
  10   1   2    6.18    0.21 
  10   1   2    5.85    0.23 
 -11  -1  -2    0.43    0.05 
  11   1   2    0.42    0.06 
  11   1   2    0.47    0.07 
 -12  -1  -2    0.16    0.04 
  12   1   2    0.14    0.05 
  12   1   2    0.12    0.06 
 -13  -1  -2    4.61    0.20 
  13   1   2    4.78    0.22 
  13   1   2    4.81    0.21 
 -14  -1  -2    0.08    0.05 
  14   1   2    0.07    0.05 
 -15  -1  -2    0.43    0.07 
  15   1   2    0.32    0.07 
 -16  -1  -2    0.87    0.10 
  16   1   2    0.71    0.10 
 -17  -1  -2    0.28    0.07 
  17   1   2    0.22    0.08 
  18   1   2    0.04    0.07 
  19  -2  -2    0.04    0.07 
 -19   2   2    0.02    0.06 
  18  -2  -2    2.67    0.18 
 -18   2   2    2.71    0.17 
  17  -2  -2    0.27    0.08 
 -17   2   2    0.34    0.07 
  16  -2  -2    1.38    0.12 
 -16   2   2    1.27    0.11 
  15  -2  -2    2.64    0.16 
 -15   2   2    2.62    0.14 
  14  -2  -2   -0.03    0.04 
 -14   2   2    0.05    0.04 
  13  -2  -2    0.16    0.05 
 -13   2   2    0.23    0.04 
 -13   2   2    0.27    0.06 
  12  -2  -2   20.02    0.63 
 -12   2   2   19.06    0.61 
 -12   2   2   18.88    0.60 
  11  -2  -2    0.40    0.06 
 -11   2   2    0.39    0.05 
 -11   2   2    0.38    0.05 
  10  -2  -2    0.17    0.04 
 -10   2   2    0.15    0.03 
 -10   2   2    0.27    0.04 
   9  -2  -2    0.22    0.04 
   9  -2  -2    0.24    0.02 
  -9   2   2    0.33    0.04 
   8  -2  -2    0.50    0.05 
   8  -2  -2    0.57    0.03 
  -8   2   2    0.61    0.04 
  -8   2   2    0.62    0.05 
   7  -2  -2    0.21    0.03 
  -7   2   2    0.36    0.03 
  -7   2   2    0.28    0.03 
   6  -2  -2  123.04    3.32 
   6  -2  -2  112.87    3.43 
  -6   2   2  108.42    3.44 
  -6   2   2  109.57    3.29 
   5  -2  -2    0.05    0.02 
  -5   2   2    0.13    0.02 
  -5   2   2    0.09    0.02 
   3  -2  -2   36.32    1.11 
   3  -2  -2   38.89    1.09 
  -3   2   2   35.75    1.06 
  -3   2   2   37.01    1.11 
   1  -2  -2    0.13    0.01 
   0  -2  -2   25.91    0.79 
   0   2   2   27.79    0.77 
   0   2   2   26.79    0.81 
   1   2   2    0.32    0.03 
   1   2   2    0.30    0.02 
   1   2   2    0.36    0.02 
   2   2   2    0.32    0.02 
   2   2   2    0.30    0.03 
   2   2   2    0.36    0.02 
   2   2   2    0.29    0.03 
   3   2   2    0.83    0.05 
   3   2   2    0.97    0.05 
   4   2   2    0.01    0.02 
   4   2   2    0.06    0.02 
   4   2   2    0.05    0.02 
   4   2   2    0.06    0.02 
   5   2   2    0.78    0.06 
   5   2   2    0.92    0.05 
   5   2   2    0.82    0.05 
   5   2   2    0.84    0.05 
   6   2   2    0.59    0.05 
   6   2   2    0.59    0.06 
   6   2   2    0.54    0.05 
   6   2   2    0.74    0.04 
   7   2   2    0.36    0.05 
   7   2   2    0.41    0.05 
   7   2   2    0.38    0.04 
   7   2   2    0.43    0.05 
  -8  -2  -2    0.30    0.04 
   8   2   2    0.29    0.04 
   8   2   2    0.30    0.05 
   8   2   2    0.31    0.04 
  -9  -2  -2    2.47    0.10 
   9   2   2    2.67    0.11 
   9   2   2    2.36    0.13 
   9   2   2    2.60    0.12 
 -10  -2  -2    0.02    0.03 
  10   2   2    0.00    0.03 
  10   2   2    0.00    0.04 
  10   2   2    0.01    0.02 
 -11  -2  -2    0.32    0.04 
  11   2   2    0.24    0.06 
  11   2   2    0.23    0.05 
 -12  -2  -2   18.54    0.59 
  12   2   2   18.53    0.61 
  12   2   2   18.37    0.61 
 -13  -2  -2    0.24    0.06 
  13   2   2    0.23    0.06 
 -14  -2  -2    0.64    0.08 
  14   2   2    0.91    0.10 
 -15  -2  -2    3.39    0.18 
  15   2   2    3.38    0.19 
 -16  -2  -2    0.30    0.07 
  16   2   2    0.37    0.08 
 -17  -2  -2    0.09    0.07 
  17   2   2    0.17    0.08 
  19  -3  -2    2.10    0.17 
 -19   3   2    2.43    0.16 
  18  -3  -2    0.39    0.09 
 -18   3   2    0.32    0.08 
  17  -3  -2    0.09    0.06 
 -17   3   2   -0.02    0.05 
  16  -3  -2    4.09    0.21 
 -16   3   2    4.13    0.19 
  15  -3  -2    0.03    0.05 
 -15   3   2    0.02    0.05 
  14  -3  -2    0.43    0.07 
 -14   3   2    0.41    0.05 
 -14   3   2    0.42    0.06 
  13  -3  -2   24.69    0.79 
 -13   3   2   24.99    0.76 
 -13   3   2   24.49    0.77 
  12  -3  -2   -0.02    0.03 
 -12   3   2    0.00    0.03 
 -12   3   2    0.02    0.03 
  11  -3  -2    0.14    0.04 
 -11   3   2    0.04    0.03 
 -11   3   2    0.08    0.03 
  10  -3  -2    9.60    0.32 
 -10   3   2    8.95    0.30 
 -10   3   2    8.88    0.30 
   9  -3  -2    2.54    0.08 
   9  -3  -2    2.39    0.11 
  -9   3   2    2.54    0.11 
  -9   3   2    2.58    0.11 
   8  -3  -2    0.42    0.03 
   8  -3  -2    0.40    0.04 
  -8   3   2    0.50    0.04 
  -8   3   2    0.45    0.04 
   7  -3  -2   44.81    1.32 
   7  -3  -2   45.39    1.30 
  -7   3   2   43.34    1.34 
  -7   3   2   43.80    1.28 
  -6   3   2    0.69    0.04 
  -6   3   2    0.65    0.04 
   5  -3  -2    0.01    0.01 
   5  -3  -2    0.01    0.01 
  -5   3   2    0.01    0.01 
  -5   3   2   -0.01    0.01 
   4  -3  -2   44.55    1.25 
   4  -3  -2   42.64    1.26 
  -4   3   2   41.98    1.29 
  -4   3   2   41.96    1.23 
  -3   3   2    2.04    0.06 
  -3   3   2    1.71    0.07 
   2  -3  -2    0.02    0.01 
  -2   3   2    0.01    0.01 
  -2   3   2    0.03    0.01 
   1  -3  -2    5.63    0.17 
  -1   3   2    5.66    0.18 
  -1   3   2    5.36    0.18 
   0   3   2    0.22    0.02 
  -1  -3  -2    0.04    0.01 
   1   3   2    0.02    0.01 
   1   3   2    0.02    0.01 
   1   3   2    0.02    0.01 
   2   3   2  113.89    3.14 
   2   3   2  110.16    3.22 
   2   3   2  104.94    3.29 
   2   3   2  106.59    3.22 
   3   3   2    0.02    0.02 
   3   3   2    0.05    0.02 
   3   3   2    0.02    0.01 
   3   3   2    0.03    0.02 
   4   3   2    0.30    0.03 
   4   3   2    0.31    0.03 
   4   3   2    0.25    0.03 
   4   3   2    0.31    0.04 
   5   3   2    1.44    0.07 
   5   3   2    1.47    0.07 
   5   3   2    1.32    0.07 
   5   3   2    1.28    0.07 
   6   3   2    0.67    0.05 
   6   3   2    0.65    0.05 
   6   3   2    0.75    0.06 
   6   3   2    0.66    0.06 
   7   3   2    2.32    0.10 
   7   3   2    2.35    0.12 
   7   3   2    2.56    0.11 
   7   3   2    2.51    0.11 
  -8  -3  -2   11.15    0.36 
   8   3   2   11.26    0.37 
   8   3   2   11.10    0.36 
   8   3   2   11.45    0.37 
  -9  -3  -2    0.29    0.04 
   9   3   2    0.24    0.05 
   9   3   2    0.25    0.05 
   9   3   2    0.15    0.04 
 -10  -3  -2    0.14    0.03 
  10   3   2    0.02    0.03 
  10   3   2    0.10    0.04 
  10   3   2    0.07    0.05 
 -11  -3  -2   18.83    0.59 
  11   3   2   18.47    0.61 
 -12  -3  -2    1.07    0.09 
  12   3   2    1.16    0.10 
 -13  -3  -2    1.16    0.10 
  13   3   2    1.28    0.11 
 -14  -3  -2    1.33    0.11 
  14   3   2    1.36    0.12 
 -15  -3  -2   -0.01    0.05 
  15   3   2   -0.08    0.05 
 -16  -3  -2    0.06    0.06 
  16   3   2    0.05    0.07 
 -17  -3  -2    3.63    0.20 
  17   3   2    3.55    0.22 
  19  -4  -2    0.42    0.09 
 -19   4   2    0.64    0.09 
  18  -4  -2    0.08    0.07 
 -18   4   2    0.13    0.06 
  17  -4  -2    2.61    0.17 
 -17   4   2    2.76    0.16 
  16  -4  -2    0.01    0.05 
 -16   4   2    0.04    0.05 
  15  -4  -2    0.35    0.07 
 -15   4   2    0.31    0.05 
 -15   4   2    0.28    0.06 
  14  -4  -2   27.02    0.87 
 -14   4   2   27.57    0.85 
 -14   4   2   27.05    0.83 
  13  -4  -2    0.02    0.04 
 -13   4   2    0.14    0.04 
 -13   4   2    0.07    0.04 
 -12   4   2    0.76    0.06 
 -12   4   2    0.65    0.06 
  11  -4  -2    0.16    0.04 
 -11   4   2    0.07    0.04 
 -11   4   2    0.18    0.04 
  10  -4  -2    0.02    0.03 
 -10   4   2    0.01    0.02 
 -10   4   2   -0.04    0.02 
   9  -4  -2    0.02    0.01 
   9  -4  -2    0.00    0.03 
  -9   4   2   -0.02    0.02 
  -9   4   2   -0.01    0.02 
   8  -4  -2   58.41    1.70 
   8  -4  -2   58.31    1.67 
  -8   4   2   56.47    1.65 
  -8   4   2   55.75    1.73 
   7  -4  -2    0.02    0.02 
   7  -4  -2    0.00    0.01 
  -7   4   2    0.04    0.02 
  -7   4   2    0.01    0.02 
  -6   4   2    1.59    0.07 
  -6   4   2    1.80    0.07 
   5  -4  -2  136.68    3.98 
   5  -4  -2  125.71    3.92 
  -5   4   2  130.73    3.76 
  -5   4   2  129.17    3.98 
   4  -4  -2    0.03    0.01 
   4  -4  -2    0.03    0.01 
  -4   4   2    0.07    0.02 
  -4   4   2    0.06    0.01 
  -3   4   2    0.65    0.03 
  -3   4   2    0.72    0.04 
   2  -4  -2   88.68    2.64 
  -2   4   2   90.41    2.68 
  -2   4   2   85.15    2.60 
  -1   4   2    1.16    0.06 
  -1   4   2    1.10    0.05 
   0  -4  -2    0.20    0.02 
   0   4   2    0.26    0.03 
   0   4   2    0.29    0.02 
   0   4   2    0.29    0.03 
  -1  -4  -2  152.43    4.65 
   1   4   2  156.09    4.64 
   1   4   2  163.76    4.51 
   1   4   2  155.52    4.79 
   2   4   2    0.50    0.03 
   2   4   2    0.47    0.04 
   2   4   2    0.51    0.03 
   2   4   2    0.52    0.04 
   3   4   2    2.38    0.10 
   3   4   2    2.32    0.09 
   3   4   2    2.36    0.09 
   3   4   2    2.46    0.10 
   4   4   2    0.23    0.03 
   4   4   2    0.29    0.04 
   4   4   2    0.32    0.03 
   5   4   2    2.31    0.10 
   5   4   2    2.30    0.10 
   5   4   2    2.23    0.10 
   5   4   2    2.45    0.10 
   6   4   2    1.86    0.09 
   6   4   2    1.86    0.10 
   6   4   2    1.94    0.09 
   6   4   2    1.88    0.09 
   7   4   2   50.15    1.49 
   7   4   2   49.10    1.47 
   7   4   2   50.07    1.52 
   7   4   2   49.98    1.46 
   8   4   2    0.06    0.04 
   8   4   2    0.07    0.04 
   8   4   2    0.09    0.03 
   8   4   2    0.08    0.04 
  -9  -4  -2   -0.01    0.02 
   9   4   2    0.02    0.04 
   9   4   2    0.07    0.05 
   9   4   2    0.02    0.03 
 -10  -4  -2    1.32    0.09 
  10   4   2    1.32    0.10 
  10   4   2    1.48    0.09 
 -11  -4  -2    1.07    0.08 
  11   4   2    1.06    0.10 
 -12  -4  -2    0.88    0.09 
  12   4   2    0.91    0.10 
 -13  -4  -2    0.52    0.08 
  13   4   2    0.48    0.08 
 -14  -4  -2    0.34    0.07 
  14   4   2    0.35    0.08 
 -15  -4  -2    0.16    0.06 
  15   4   2    0.25    0.08 
 -16  -4  -2    6.55    0.28 
  16   4   2    6.74    0.30 
  20  -5  -2    0.36    0.09 
 -20   5   2    0.50    0.09 
  19  -5  -2    0.61    0.11 
 -19   5   2    0.77    0.10 
  18  -5  -2    1.82    0.15 
 -18   5   2    2.15    0.14 
  17  -5  -2    0.00    0.05 
 -17   5   2    0.01    0.05 
  16  -5  -2    0.13    0.06 
 -16   5   2    0.26    0.05 
 -16   5   2    0.12    0.05 
  15  -5  -2    5.62    0.25 
 -15   5   2    6.25    0.23 
 -15   5   2    6.14    0.24 
  14  -5  -2    2.66    0.16 
 -14   5   2    3.08    0.14 
 -14   5   2    3.09    0.14 
  13  -5  -2    3.23    0.16 
 -13   5   2    3.45    0.15 
 -13   5   2    3.46    0.15 
  12  -5  -2   -0.04    0.03 
 -12   5   2    0.00    0.03 
 -12   5   2    0.05    0.03 
  11  -5  -2    0.30    0.05 
 -11   5   2    0.52    0.06 
 -11   5   2    0.55    0.05 
  10  -5  -2    1.28    0.08 
 -10   5   2    1.54    0.08 
 -10   5   2    1.33    0.08 
   9  -5  -2   24.06    0.68 
   9  -5  -2   23.48    0.72 
  -9   5   2   22.47    0.72 
  -9   5   2   22.91    0.69 
   8  -5  -2    0.02    0.01 
   8  -5  -2   -0.01    0.02 
  -8   5   2    0.01    0.02 
  -8   5   2    0.01    0.02 
  -7   5   2    2.21    0.10 
  -7   5   2    2.34    0.09 
   6  -5  -2   16.95    0.47 
   6  -5  -2   15.41    0.49 
  -6   5   2   15.46    0.50 
  -6   5   2   15.98    0.47 
   5  -5  -2    0.01    0.01 
   5  -5  -2    0.01    0.02 
  -5   5   2    0.02    0.01 
  -5   5   2    0.01    0.02 
  -4   5   2    0.92    0.04 
  -4   5   2    0.88    0.05 
   3  -5  -2    9.31    0.29 
  -3   5   2    9.09    0.29 
  -3   5   2    9.58    0.27 
  -3   5   2    9.44    0.30 
   2  -5  -2   -0.02    0.01 
  -2   5   2    0.00    0.01 
  -2   5   2    0.02    0.01 
   1  -5  -2    0.05    0.01 
  -1   5   2    0.06    0.02 
  -1   5   2    0.06    0.02 
   0  -5  -2   96.89    2.88 
   0   5   2  100.57    2.95 
   0   5   2   94.23    2.90 
  -1  -5  -2    0.87    0.05 
   1   5   2    0.86    0.04 
   1   5   2    0.98    0.06 
   1   5   2    0.89    0.05 
  -2  -5  -2    0.34    0.03 
   2   5   2    0.30    0.03 
   2   5   2    0.30    0.04 
   2   5   2    0.35    0.03 
   3   5   2    6.89    0.24 
   3   5   2    6.92    0.25 
   3   5   2    7.75    0.23 
   3   5   2    7.28    0.24 
   4   5   2    1.20    0.07 
   4   5   2    1.15    0.07 
   4   5   2    1.22    0.07 
   4   5   2    1.19    0.07 
   5   5   2    1.17    0.07 
   5   5   2    1.25    0.07 
   5   5   2    1.26    0.07 
   5   5   2    1.19    0.07 
   6   5   2   28.84    0.88 
   6   5   2   27.68    0.87 
   6   5   2   28.30    0.86 
   6   5   2   28.75    0.85 
   7   5   2    0.25    0.05 
   7   5   2    0.25    0.04 
   7   5   2    0.24    0.05 
   7   5   2    0.26    0.05 
  -8  -5  -2    0.26    0.04 
   8   5   2    0.25    0.05 
   8   5   2    0.26    0.05 
   8   5   2    0.22    0.04 
  -9  -5  -2    3.78    0.15 
  -9  -5  -2    3.77    0.15 
   9   5   2    3.75    0.16 
   9   5   2    3.48    0.16 
 -10  -5  -2    0.98    0.08 
  10   5   2    1.01    0.08 
  10   5   2    0.96    0.09 
 -11  -5  -2    1.00    0.09 
  11   5   2    1.16    0.10 
 -12  -5  -2    0.63    0.08 
  12   5   2    0.71    0.09 
 -13  -5  -2    1.60    0.11 
  13   5   2    1.61    0.12 
 -14  -5  -2    0.45    0.08 
  14   5   2    0.41    0.08 
 -15  -5  -2    5.88    0.25 
  15   5   2    6.00    0.27 
 -16  -5  -2    0.16    0.07 
  16   5   2    0.08    0.07 
  20  -6  -2    0.05    0.07 
 -20   6   2    0.01    0.06 
  19  -6  -2    1.51    0.14 
 -19   6   2    1.54    0.13 
  18  -6  -2    0.09    0.06 
 -18   6   2    0.13    0.06 
  17  -6  -2    0.00    0.05 
 -17   6   2    0.11    0.05 
  16  -6  -2    7.78    0.32 
 -16   6   2    8.36    0.30 
 -16   6   2    8.26    0.30 
  15  -6  -2    0.25    0.06 
 -15   6   2    0.39    0.06 
 -15   6   2    0.37    0.06 
  14  -6  -2    1.76    0.12 
 -14   6   2    1.74    0.11 
 -14   6   2    1.70    0.10 
  13  -6  -2    1.14    0.09 
 -13   6   2    1.11    0.08 
 -13   6   2    1.15    0.08 
  12  -6  -2    0.24    0.05 
 -12   6   2    0.32    0.05 
 -12   6   2    0.33    0.05 
  11  -6  -2    0.36    0.05 
 -11   6   2    0.54    0.05 
 -11   6   2    0.46    0.05 
  10  -6  -2   12.68    0.42 
 -10   6   2   13.04    0.40 
 -10   6   2   12.71    0.42 
   9  -6  -2    0.58    0.03 
   9  -6  -2    0.61    0.06 
  -9   6   2    0.83    0.05 
  -9   6   2    0.76    0.06 
   8  -6  -2    0.21    0.03 
  -8   6   2    0.29    0.04 
  -8   6   2    0.34    0.03 
   7  -6  -2   63.76    1.91 
   7  -6  -2   67.00    1.91 
  -7   6   2   63.83    1.86 
  -7   6   2   64.46    1.96 
   6  -6  -2    0.55    0.03 
   6  -6  -2    0.54    0.05 
  -6   6   2    0.62    0.05 
  -6   6   2    0.64    0.03 
  -5   6   2    1.22    0.07 
  -5   6   2    1.17    0.05 
   4  -6  -2   24.12    0.73 
  -4   6   2   24.88    0.69 
  -4   6   2   23.22    0.72 
  -4   6   2   24.14    0.75 
   3  -6  -2    2.95    0.11 
  -3   6   2    3.43    0.12 
  -3   6   2    3.14    0.12 
   2  -6  -2    0.48    0.04 
  -2   6   2    0.58    0.04 
  -2   6   2    0.61    0.05 
   1  -6  -2  182.81    5.70 
  -1   6   2  192.56    5.66 
  -1   6   2  201.11    5.84 
   0  -6  -2    0.01    0.01 
   0  -6  -2    0.00    0.01 
   0   6   2    0.00    0.02 
   0   6   2    0.00    0.02 
  -1  -6  -2    5.80    0.20 
  -1  -6  -2    6.12    0.18 
   1   6   2    6.30    0.21 
   1   6   2    5.97    0.21 
  -2  -6  -2   56.92    1.70 
  -2  -6  -2   57.22    1.65 
   2   6   2   59.85    1.75 
   2   6   2   56.98    1.70 
  -3  -6  -2    2.49    0.10 
  -3  -6  -2    2.35    0.09 
   3   6   2    2.65    0.11 
   3   6   2    2.40    0.11 
  -4  -6  -2    0.44    0.04 
   4   6   2    0.49    0.05 
   4   6   2    0.48    0.05 
   4   6   2    0.51    0.05 
  -5  -6  -2   61.84    1.79 
   5   6   2   62.47    1.85 
   5   6   2   62.04    1.84 
   5   6   2   62.77    1.89 
  -6  -6  -2    1.82    0.09 
   6   6   2    1.79    0.10 
   6   6   2    1.85    0.10 
   6   6   2    1.79    0.10 
  -7  -6  -2    0.03    0.03 
   7   6   2    0.03    0.03 
   7   6   2    0.07    0.04 
   7   6   2    0.07    0.04 
  -8  -6  -2    5.52    0.20 
   8   6   2    5.54    0.21 
   8   6   2    5.41    0.21 
   8   6   2    5.56    0.21 
  -9  -6  -2    1.35    0.09 
   9   6   2    1.27    0.09 
   9   6   2    1.35    0.10 
 -10  -6  -2    2.49    0.12 
  10   6   2    2.28    0.13 
  10   6   2    2.30    0.13 
 -11  -6  -2    1.60    0.10 
  11   6   2    1.65    0.12 
 -12  -6  -2    0.32    0.06 
  12   6   2    0.26    0.06 
 -13  -6  -2    0.11    0.05 
  13   6   2    0.12    0.06 
 -14  -6  -2    6.70    0.27 
  14   6   2    6.63    0.29 
 -15  -6  -2    0.04    0.06 
  15   6   2   -0.02    0.06 
  20  -7  -2    0.77    0.12 
 -20   7   2    0.84    0.11 
  19  -7  -2   -0.01    0.06 
 -19   7   2    0.02    0.05 
  18  -7  -2    0.17    0.07 
 -18   7   2    0.17    0.06 
  17  -7  -2    2.54    0.17 
 -17   7   2    2.80    0.15 
 -17   7   2    2.76    0.15 
  16  -7  -2    0.08    0.06 
 -16   7   2    0.12    0.05 
 -16   7   2    0.12    0.05 
  15  -7  -2    0.26    0.06 
 -15   7   2    0.25    0.05 
 -15   7   2    0.16    0.05 
  14  -7  -2    0.18    0.06 
 -14   7   2    0.25    0.05 
 -14   7   2    0.24    0.05 
  13  -7  -2    0.37    0.06 
 -13   7   2    0.32    0.06 
 -13   7   2    0.33    0.05 
  12  -7  -2    0.43    0.06 
 -12   7   2    0.41    0.06 
 -12   7   2    0.57    0.06 
  11  -7  -2   31.70    1.02 
 -11   7   2   34.11    0.98 
 -11   7   2   33.95    1.04 
  10  -7  -2    0.05    0.04 
 -10   7   2    0.13    0.03 
 -10   7   2    0.09    0.03 
   9  -7  -2    2.70    0.13 
   9  -7  -2    2.98    0.10 
  -9   7   2    2.93    0.11 
  -9   7   2    2.97    0.13 
   8  -7  -2    5.65    0.18 
   8  -7  -2    5.32    0.20 
  -8   7   2    5.49    0.19 
  -8   7   2    6.20    0.21 
   7  -7  -2    0.26    0.03 
  -7   7   2    0.28    0.04 
  -7   7   2    0.34    0.03 
   6  -7  -2    0.14    0.03 
  -6   7   2    0.07    0.02 
  -6   7   2    0.08    0.03 
   5  -7  -2   65.23    1.96 
  -5   7   2   66.39    1.94 
  -5   7   2   67.36    1.89 
  -5   7   2   66.46    2.01 
   4  -7  -2    6.08    0.21 
  -4   7   2    6.23    0.22 
  -4   7   2    6.50    0.21 
   3  -7  -2    0.43    0.04 
  -3   7   2    0.55    0.04 
  -3   7   2    0.44    0.05 
   2  -7  -2  155.88    4.60 
  -2   7   2  159.72    4.70 
  -2   7   2  150.38    4.57 
   1  -7  -2    3.62    0.14 
  -1   7   2    4.00    0.15 
  -1   7   2    4.02    0.14 
   0  -7  -2    6.24    0.21 
   0   7   2    6.22    0.22 
   0   7   2    6.31    0.21 
  -1  -7  -2    2.93    0.12 
  -1  -7  -2    3.26    0.10 
   1   7   2    3.25    0.14 
   1   7   2    3.55    0.13 
  -2  -7  -2    5.28    0.19 
  -2  -7  -2    5.34    0.17 
   2   7   2    5.60    0.20 
   2   7   2    5.62    0.20 
  -3  -7  -2    1.05    0.07 
  -3  -7  -2    1.00    0.05 
   3   7   2    0.98    0.07 
   3   7   2    1.07    0.07 
  -4  -7  -2   44.07    1.28 
  -4  -7  -2   44.03    1.33 
   4   7   2   44.17    1.33 
   4   7   2   45.38    1.36 
  -5  -7  -2    0.80    0.05 
   5   7   2    0.70    0.07 
   5   7   2    0.66    0.06 
   5   7   2    0.68    0.06 
  -6  -7  -2    0.01    0.03 
   6   7   2    0.04    0.03 
   6   7   2    0.08    0.04 
   6   7   2    0.03    0.03 
  -7  -7  -2    7.22    0.24 
   7   7   2    7.35    0.26 
   7   7   2    7.22    0.26 
   7   7   2    7.03    0.26 
  -8  -7  -2    0.68    0.06 
   8   7   2    0.62    0.07 
   8   7   2    0.69    0.07 
  -9  -7  -2    0.75    0.07 
   9   7   2    0.73    0.08 
   9   7   2    0.73    0.08 
 -10  -7  -2    1.68    0.10 
  10   7   2    1.79    0.11 
  10   7   2    1.72    0.12 
 -11  -7  -2    0.26    0.06 
  11   7   2    0.19    0.06 
 -12  -7  -2    0.16    0.05 
  12   7   2    0.28    0.07 
 -13  -7  -2    0.70    0.09 
  13   7   2    0.77    0.10 
  14   7   2   -0.01    0.06 
  20  -8  -2    0.02    0.07 
 -20   8   2    0.06    0.06 
  19  -8  -2   -0.02    0.06 
 -19   8   2    0.03    0.06 
  18  -8  -2    4.69    0.25 
 -18   8   2    5.75    0.24 
 -18   8   2    5.47    0.23 
  17  -8  -2   -0.01    0.05 
 -17   8   2    0.07    0.05 
 -17   8   2    0.02    0.05 
  16  -8  -2   -0.03    0.04 
 -16   8   2    0.01    0.04 
 -16   8   2   -0.01    0.04 
  15  -8  -2    1.24    0.11 
 -15   8   2    1.40    0.10 
 -15   8   2    1.35    0.10 
  14  -8  -2    0.08    0.05 
 -14   8   2    0.10    0.04 
 -14   8   2    0.02    0.04 
  13  -8  -2   -0.01    0.04 
 -13   8   2    0.04    0.04 
 -13   8   2   -0.01    0.04 
  12  -8  -2   24.35    0.79 
 -12   8   2   25.43    0.75 
 -12   8   2   25.34    0.80 
  11  -8  -2    2.32    0.13 
 -11   8   2    2.66    0.11 
 -11   8   2    2.50    0.13 
  10  -8  -2    0.14    0.04 
 -10   8   2    0.12    0.04 
 -10   8   2    0.17    0.03 
   9  -8  -2   34.35    1.09 
   9  -8  -2   38.56    1.06 
  -9   8   2   35.06    1.12 
  -9   8   2   35.88    1.05 
   8  -8  -2    0.25    0.03 
   8  -8  -2    0.18    0.04 
  -8   8   2    0.22    0.04 
  -8   8   2    0.33    0.03 
   7  -8  -2    0.70    0.06 
  -7   8   2    0.71    0.06 
  -7   8   2    0.75    0.04 
   6  -8  -2   18.79    0.58 
  -6   8   2   18.38    0.56 
  -6   8   2   18.37    0.60 
  -6   8   2   18.94    0.54 
   5  -8  -2    3.59    0.14 
  -5   8   2    3.79    0.16 
  -5   8   2    3.89    0.12 
  -5   8   2    3.77    0.14 
   4  -8  -2    0.03    0.02 
  -4   8   2    0.02    0.02 
  -4   8   2    0.07    0.03 
   3  -8  -2   13.31    0.42 
  -3   8   2   13.43    0.42 
  -3   8   2   13.77    0.44 
   2  -8  -2    0.02    0.02 
  -2   8   2    0.06    0.02 
  -2   8   2   -0.01    0.02 
   1  -8  -2    1.21    0.07 
  -1   8   2    1.30    0.08 
  -1   8   2    1.33    0.07 
   0  -8  -2    0.39    0.04 
   0   8   2    0.46    0.05 
   0   8   2    0.38    0.04 
  -1  -8  -2    2.72    0.09 
  -1  -8  -2    2.55    0.11 
   1   8   2    2.66    0.12 
   1   8   2    2.72    0.12 
  -2  -8  -2    2.49    0.11 
  -2  -8  -2    2.55    0.09 
   2   8   2    2.64    0.12 
   2   8   2    2.53    0.12 
  -3  -8  -2   20.44    0.64 
  -3  -8  -2   20.51    0.60 
   3   8   2   20.98    0.66 
   3   8   2   20.37    0.64 
  -4  -8  -2    0.75    0.05 
  -4  -8  -2    0.75    0.06 
   4   8   2    0.84    0.07 
   4   8   2    0.77    0.07 
  -5  -8  -2    0.17    0.03 
  -5  -8  -2    0.21    0.04 
   5   8   2    0.20    0.04 
   5   8   2    0.17    0.04 
  -6  -8  -2   18.89    0.57 
  -6  -8  -2   18.88    0.60 
   6   8   2   18.89    0.60 
   6   8   2   18.29    0.60 
   6   8   2   19.79    0.62 
  -7  -8  -2    0.75    0.06 
   7   8   2    0.86    0.08 
   7   8   2    0.71    0.08 
  -8  -8  -2    0.28    0.05 
   8   8   2    0.29    0.06 
   8   8   2    0.27    0.06 
   9   8   2    0.11    0.05 
   9   8   2    0.03    0.04 
  10   8   2    1.34    0.11 
  10   8   2    1.45    0.11 
  11   8   2    0.39    0.07 
  12   8   2    0.76    0.10 
  13   8   2    0.11    0.07 
  14   8   2    0.15    0.07 
  20  -9  -2   -0.02    0.06 
 -20   9   2   -0.05    0.05 
  19  -9  -2    2.50    0.18 
 -19   9   2    2.66    0.16 
 -19   9   2    2.94    0.18 
  18  -9  -2    0.05    0.06 
 -18   9   2    0.04    0.05 
 -18   9   2    0.00    0.05 
  17  -9  -2    0.49    0.09 
 -17   9   2    0.63    0.08 
 -17   9   2    0.55    0.08 
  16  -9  -2    0.17    0.06 
 -16   9   2    0.17    0.05 
 -16   9   2    0.30    0.06 
  15  -9  -2    0.26    0.06 
 -15   9   2    0.24    0.05 
 -15   9   2    0.18    0.06 
  14  -9  -2   -0.04    0.04 
 -14   9   2    0.00    0.04 
 -14   9   2   -0.02    0.03 
  13  -9  -2   22.05    0.72 
 -13   9   2   23.25    0.73 
 -13   9   2   22.04    0.68 
  12  -9  -2    0.07    0.04 
 -12   9   2    0.13    0.05 
 -12   9   2    0.12    0.04 
  11  -9  -2    0.52    0.06 
 -11   9   2    0.35    0.06 
 -11   9   2    0.52    0.05 
  10  -9  -2   12.20    0.41 
 -10   9   2   12.56    0.39 
 -10   9   2   12.51    0.43 
   9  -9  -2    4.66    0.15 
   9  -9  -2    4.36    0.18 
  -9   9   2    4.58    0.19 
  -9   9   2    4.41    0.16 
   8  -9  -2    6.29    0.20 
   8  -9  -2    6.09    0.22 
  -8   9   2    5.92    0.23 
  -8   9   2    6.18    0.20 
   7  -9  -2    0.21    0.04 
  -7   9   2    0.25    0.03 
  -7   9   2    0.17    0.05 
   6  -9  -2    0.95    0.07 
  -6   9   2    1.02    0.06 
  -6   9   2    1.05    0.04 
  -6   9   2    0.93    0.08 
   5  -9  -2    1.19    0.07 
  -5   9   2    1.25    0.08 
  -5   9   2    1.25    0.07 
   4  -9  -2   62.89    1.89 
  -4   9   2   65.23    1.95 
  -4   9   2   63.66    1.88 
   3  -9  -2    1.51    0.08 
  -3   9   2    1.59    0.08 
  -3   9   2    1.45    0.09 
   2  -9  -2    0.53    0.05 
  -2   9   2    0.55    0.05 
  -2   9   2    0.51    0.06 
   1  -9  -2    0.33    0.04 
  -1   9   2    0.21    0.04 
   0  -9  -2    2.72    0.12 
   0   9   2    2.94    0.13 
   0   9   2    2.91    0.13 
  -1  -9  -2    3.50    0.14 
   1   9   2    3.43    0.15 
   1   9   2    3.63    0.15 
  -2  -9  -2   19.58    0.62 
   2   9   2   20.28    0.64 
   2   9   2   20.07    0.63 
  -3  -9  -2    0.03    0.03 
   3   9   2    0.01    0.03 
   3   9   2    0.05    0.04 
  -4  -9  -2    0.40    0.05 
   4   9   2    0.32    0.05 
   4   9   2    0.32    0.05 
  -5  -9  -2   15.50    0.50 
   5   9   2   16.07    0.52 
   5   9   2   15.03    0.51 
  -6  -9  -2    0.32    0.05 
   6   9   2    0.31    0.05 
  -7  -9  -2    1.74    0.11 
   7   9   2    1.90    0.12 
  -8  -9  -2    1.23    0.10 
   8   9   2    1.09    0.10 
  -9  -9  -2    3.35    0.17 
   9   9   2    3.31    0.17 
   9   9   2    3.53    0.17 
  10   9   2    0.32    0.07 
  10   9   2    0.33    0.07 
  11   9   2    2.76    0.16 
  12   9   2    0.18    0.07 
  13   9   2    0.30    0.08 
  20 -10  -2    4.26    0.26 
 -20  10   2    4.67    0.22 
  19 -10  -2    0.13    0.07 
 -19  10   2    0.02    0.05 
 -19  10   2    0.15    0.07 
  18 -10  -2    0.68    0.10 
 -18  10   2    0.61    0.08 
 -18  10   2    0.81    0.10 
  17 -10  -2    2.29    0.16 
 -17  10   2    2.17    0.13 
 -17  10   2    2.26    0.15 
  16 -10  -2    0.16    0.06 
 -16  10   2    0.18    0.05 
 -16  10   2    0.21    0.06 
  15 -10  -2    0.04    0.05 
 -15  10   2    0.11    0.04 
 -15  10   2    0.09    0.05 
  14 -10  -2    3.66    0.18 
 -14  10   2    3.96    0.16 
 -14  10   2    4.13    0.19 
  13 -10  -2    0.10    0.05 
 -13  10   2    0.08    0.05 
 -13  10   2    0.07    0.04 
  12 -10  -2    0.12    0.04 
 -12  10   2    0.04    0.05 
 -12  10   2    0.14    0.04 
  11 -10  -2   15.67    0.52 
 -11  10   2   16.35    0.49 
 -11  10   2   15.76    0.54 
  10 -10  -2    1.73    0.10 
 -10  10   2    1.70    0.11 
 -10  10   2    1.82    0.08 
   9 -10  -2    1.01    0.08 
   9 -10  -2    1.06    0.06 
  -9  10   2    0.79    0.09 
   8 -10  -2    5.76    0.22 
  -8  10   2    5.94    0.20 
  -8  10   2    5.92    0.23 
   7 -10  -2    0.22    0.04 
  -7  10   2    0.19    0.03 
  -7  10   2    0.18    0.04 
   6 -10  -2    0.17    0.04 
  -6  10   2    0.16    0.03 
  -6  10   2    0.15    0.04 
   5 -10  -2   59.87    1.78 
  -5  10   2   59.81    1.77 
  -5  10   2   60.30    1.84 
   4 -10  -2    0.02    0.03 
  -4  10   2   -0.01    0.02 
  -4  10   2    0.03    0.03 
   3 -10  -2    1.57    0.08 
  -3  10   2    1.58    0.10 
  -3  10   2    1.45    0.08 
   2 -10  -2    0.07    0.03 
  -2  10   2    0.25    0.04 
  -2  10   2    0.11    0.04 
   1 -10  -2    8.52    0.29 
  -1  10   2    8.70    0.29 
  -1  10   2    8.38    0.31 
   0 -10  -2    7.50    0.26 
   0  10   2    7.70    0.28 
   0  10   2    7.74    0.27 
  -1 -10  -2   25.67    0.80 
   1  10   2   24.91    0.80 
   1  10   2   27.20    0.83 
  -2 -10  -2    0.16    0.04 
   2  10   2    0.06    0.04 
   2  10   2    0.14    0.04 
  -3 -10  -2    0.68    0.06 
   3  10   2    0.63    0.07 
   3  10   2    0.55    0.07 
  -4 -10  -2    8.53    0.30 
   4  10   2    9.04    0.32 
   4  10   2    8.29    0.31 
  -5 -10  -2    0.94    0.08 
   5  10   2    0.83    0.09 
  -6 -10  -2    2.04    0.12 
   6  10   2    1.86    0.12 
  -7 -10  -2    1.59    0.11 
   7  10   2    1.51    0.11 
  -8 -10  -2    1.02    0.10 
   8  10   2    0.92    0.10 
  -9 -10  -2    0.49    0.08 
   9  10   2    0.46    0.08 
 -10 -10  -2    6.13    0.26 
  10  10   2    6.26    0.27 
 -11 -10  -2   -0.05    0.04 
 -12 -10  -2    0.19    0.07 
 -20  11   2    0.07    0.07 
  19 -11  -2    1.75    0.15 
 -19  11   2    1.87    0.15 
  18 -11  -2    0.47    0.09 
 -18  11   2    0.33    0.08 
  17 -11  -2    0.00    0.05 
 -17  11   2   -0.04    0.06 
  16 -11  -2    0.16    0.06 
 -16  11   2    0.18    0.07 
  15 -11  -2   13.30    0.48 
 -15  11   2   13.97    0.49 
  14 -11  -2   -0.04    0.04 
 -14  11   2   -0.04    0.05 
  13 -11  -2    0.81    0.09 
 -13  11   2    0.88    0.10 
  12 -11  -2   12.68    0.43 
 -12  11   2   12.04    0.44 
  11 -11  -2    0.72    0.07 
 -11  11   2    0.59    0.08 
  10 -11  -2    0.04    0.04 
 -10  11   2    0.04    0.05 
   9 -11  -2    1.16    0.08 
   9 -11  -2    1.17    0.06 
  -9  11   2    1.14    0.09 
   8 -11  -2    1.44    0.09 
  -8  11   2    1.34    0.07 
  -8  11   2    1.40    0.10 
   7 -11  -2    0.03    0.03 
  -7  11   2   -0.04    0.03 
   6 -11  -2   17.56    0.54 
  -6  11   2   16.71    0.57 
  -6  11   2   16.74    0.53 
   5 -11  -2    0.23    0.04 
  -5  11   2    0.21    0.05 
  -5  11   2    0.27    0.04 
   4 -11  -2    0.81    0.07 
  -4  11   2    0.84    0.07 
  -4  11   2    0.88    0.08 
   3 -11  -2    0.75    0.06 
  -3  11   2    0.77    0.07 
  -3  11   2    0.89    0.08 
   2 -11  -2    7.66    0.26 
  -2  11   2    7.57    0.27 
  -2  11   2    7.65    0.29 
   1 -11  -2    2.77    0.12 
  -1  11   2    2.71    0.14 
  -1  11   2    2.75    0.13 
   0 -11  -2    7.27    0.26 
   0  11   2    7.14    0.26 
   0  11   2    7.55    0.28 
  -1 -11  -2    0.10    0.03 
   1  11   2    0.03    0.04 
   1  11   2    0.06    0.04 
  -2 -11  -2    0.04    0.03 
   2  11   2    0.06    0.04 
   2  11   2   -0.01    0.04 
  -3 -11  -2    9.45    0.33 
   3  11   2    8.93    0.34 
   3  11   2   10.00    0.35 
  -4 -11  -2    3.15    0.15 
   4  11   2    3.04    0.16 
  -5 -11  -2    4.72    0.20 
   5  11   2    4.65    0.21 
  -6 -11  -2    3.35    0.16 
   6  11   2    3.36    0.17 
  -7 -11  -2    1.38    0.11 
   7  11   2    1.38    0.12 
  -8 -11  -2    0.14    0.05 
   8  11   2    0.06    0.05 
  -9 -11  -2    5.00    0.23 
   9  11   2    5.77    0.25 
 -10 -11  -2    0.07    0.06 
  10  11   2   -0.06    0.06 
 -11 -11  -2    0.22    0.07 
 -20  12   2    0.11    0.07 
  19 -12  -2    0.16    0.08 
 -19  12   2    0.22    0.08 
  18 -12  -2    0.05    0.06 
 -18  12   2    0.10    0.07 
  17 -12  -2    0.00    0.05 
 -17  12   2   -0.08    0.06 
  16 -12  -2    5.30    0.25 
 -16  12   2    5.66    0.25 
  15 -12  -2    0.32    0.07 
 -15  12   2    0.30    0.08 
  14 -12  -2    2.16    0.14 
 -14  12   2    2.15    0.14 
  13 -12  -2   11.12    0.39 
 -13  12   2   11.00    0.41 
  12 -12  -2    0.12    0.05 
 -12  12   2    0.07    0.05 
  11 -12  -2    0.08    0.04 
 -11  12   2    0.12    0.06 
  10 -12  -2    1.06    0.09 
 -10  12   2    1.13    0.10 
   9 -12  -2    0.04    0.04 
  -9  12   2    0.04    0.03 
  -9  12   2    0.10    0.05 
   8 -12  -2    0.01    0.03 
  -8  12   2    0.01    0.05 
  -8  12   2   -0.02    0.03 
  -7  12   2    3.08    0.16 
  -7  12   2    3.19    0.13 
   6 -12  -2    0.16    0.04 
  -6  12   2    0.15    0.04 
  -6  12   2    0.10    0.05 
   5 -12  -2    1.61    0.09 
  -5  12   2    1.57    0.09 
  -5  12   2    1.53    0.11 
   4 -12  -2   18.00    0.56 
  -4  12   2   17.34    0.59 
  -4  12   2   17.37    0.56 
   3 -12  -2    0.24    0.04 
  -3  12   2    0.25    0.06 
  -3  12   2    0.24    0.04 
   2 -12  -2    0.18    0.04 
  -2  12   2    0.13    0.05 
  -2  12   2    0.09    0.04 
   1 -12  -2    0.77    0.07 
  -1  12   2    0.65    0.07 
  -1  12   2    0.83    0.08 
   0 -12  -2    2.75    0.12 
   0  12   2    2.23    0.14 
   0  12   2    2.39    0.13 
  -1 -12  -2    0.21    0.05 
   1  12   2    0.28    0.05 
   1  12   2    0.19    0.06 
  -2 -12  -2   21.68    0.67 
   2  12   2   20.45    0.68 
   2  12   2   21.58    0.70 
  -3 -12  -2    2.92    0.14 
   3  12   2    2.87    0.15 
   3  12   2    3.29    0.17 
  -4 -12  -2    2.89    0.14 
   4  12   2    2.76    0.16 
  -5 -12  -2    2.05    0.12 
   5  12   2    1.91    0.13 
  -6 -12  -2    0.85    0.09 
   6  12   2    1.05    0.11 
  -7 -12  -2    0.84    0.09 
   7  12   2    0.91    0.11 
  -8 -12  -2    5.57    0.24 
   8  12   2    5.65    0.26 
  -9 -12  -2    0.03    0.05 
   9  12   2   -0.01    0.06 
 -10 -12  -2    1.21    0.12 
  10  12   2    1.09    0.13 
 -20  13   2    0.36    0.10 
  19 -13  -2    0.09    0.07 
 -19  13   2    0.04    0.07 
  18 -13  -2   -0.01    0.05 
 -18  13   2   -0.02    0.06 
  17 -13  -2    1.41    0.12 
 -17  13   2    1.46    0.14 
  16 -13  -2    0.05    0.05 
 -16  13   2   -0.03    0.06 
  15 -13  -2    0.17    0.06 
 -15  13   2    0.12    0.07 
  14 -13  -2   14.80    0.51 
 -14  13   2   14.57    0.53 
  13 -13  -2    0.18    0.05 
 -13  13   2    0.12    0.06 
  12 -13  -2    0.53    0.07 
 -12  13   2    0.61    0.09 
  11 -13  -2    0.67    0.08 
 -11  13   2    0.84    0.10 
  10 -13  -2    1.31    0.10 
 -10  13   2    1.26    0.12 
   9 -13  -2    0.00    0.04 
  -9  13   2    0.05    0.05 
  -9  13   2    0.02    0.03 
   8 -13  -2   52.61    1.54 
  -8  13   2   51.99    1.52 
  -8  13   2   48.79    1.60 
   7 -13  -2   -0.03    0.04 
  -7  13   2    0.03    0.03 
  -7  13   2   -0.05    0.05 
   6 -13  -2    5.56    0.21 
  -6  13   2    5.43    0.24 
  -6  13   2    5.52    0.21 
   5 -13  -2    8.95    0.31 
  -5  13   2    8.90    0.34 
  -5  13   2    8.97    0.31 
   4 -13  -2    0.19    0.05 
  -4  13   2    0.17    0.04 
  -4  13   2    0.24    0.06 
   3 -13  -2    0.77    0.07 
  -3  13   2    0.90    0.09 
  -3  13   2    0.75    0.08 
   2 -13  -2   27.02    0.83 
  -2  13   2   26.60    0.87 
  -2  13   2   26.58    0.83 
   1 -13  -2    4.69    0.19 
  -1  13   2    4.47    0.21 
  -1  13   2    4.85    0.20 
   0 -13  -2    0.16    0.05 
   0  13   2    0.17    0.06 
   0  13   2    0.20    0.05 
  -1 -13  -2    7.07    0.26 
   1  13   2    6.86    0.27 
   1  13   2    7.04    0.28 
  -2 -13  -2    1.38    0.10 
   2  13   2    1.26    0.10 
   2  13   2    1.32    0.11 
  -3 -13  -2    3.30    0.16 
   3  13   2    3.54    0.18 
  -4 -13  -2    0.02    0.04 
   4  13   2    0.13    0.06 
  -5 -13  -2    0.97    0.09 
   5  13   2    0.94    0.10 
  -6 -13  -2    0.19    0.06 
   6  13   2    0.29    0.07 
  -7 -13  -2    5.16    0.23 
   7  13   2    5.22    0.25 
  -8 -13  -2    0.16    0.06 
   8  13   2    0.03    0.07 
  -9 -13  -2    0.23    0.07 
   9  13   2    0.14    0.08 
 -19  14   2    0.02    0.07 
  18 -14  -2    2.88    0.19 
 -18  14   2    3.13    0.20 
  17 -14  -2    0.13    0.07 
 -17  14   2    0.07    0.07 
  16 -14  -2    0.64    0.10 
 -16  14   2    0.62    0.10 
  15 -14  -2    5.09    0.23 
 -15  14   2    5.02    0.25 
  14 -14  -2    0.47    0.07 
 -14  14   2    0.59    0.09 
  13 -14  -2    0.19    0.06 
 -13  14   2    0.15    0.07 
  12 -14  -2    4.38    0.19 
 -12  14   2    4.10    0.21 
  11 -14  -2    1.92    0.12 
 -11  14   2    2.09    0.15 
  10 -14  -2    0.07    0.04 
 -10  14   2    0.06    0.06 
   9 -14  -2   28.82    0.88 
  -9  14   2   27.28    0.92 
  -9  14   2   28.21    0.86 
   8 -14  -2    0.08    0.05 
  -8  14   2    0.09    0.04 
  -8  14   2    0.09    0.06 
   7 -14  -2    1.84    0.11 
  -7  14   2    1.82    0.13 
  -7  14   2    1.92    0.11 
   6 -14  -2    1.51    0.10 
  -6  14   2    1.48    0.12 
  -6  14   2    1.56    0.10 
   5 -14  -2    5.03    0.20 
  -5  14   2    5.42    0.21 
  -5  14   2    4.92    0.23 
   4 -14  -2    3.71    0.16 
  -4  14   2    3.46    0.19 
  -4  14   2    3.87    0.17 
   3 -14  -2   24.55    0.75 
  -3  14   2   23.26    0.79 
  -3  14   2   23.35    0.75 
   2 -14  -2    1.62    0.10 
  -2  14   2    1.37    0.11 
  -2  14   2    1.48    0.11 
   1 -14  -2    0.50    0.06 
  -1  14   2    0.50    0.08 
  -1  14   2    0.41    0.07 
   0 -14  -2   10.26    0.35 
   0  14   2    9.83    0.37 
   0  14   2    9.55    0.36 
  -1 -14  -2    0.45    0.07 
   1  14   2    0.46    0.08 
   1  14   2    0.39    0.07 
  -2 -14  -2    3.72    0.18 
   2  14   2    4.09    0.19 
  -3 -14  -2    0.06    0.05 
   3  14   2    0.02    0.05 
  -4 -14  -2    1.42    0.11 
   4  14   2    1.50    0.13 
  -5 -14  -2    0.78    0.09 
   5  14   2    0.82    0.10 
  -6 -14  -2    4.50    0.21 
   6  14   2    4.19    0.23 
  -7 -14  -2    0.04    0.05 
   7  14   2    0.06    0.07 
  -8 -14  -2    0.24    0.07 
   8  14   2    0.42    0.09 
  18 -15  -2    0.37    0.09 
 -18  15   2    0.33    0.09 
  17 -15  -2    0.04    0.06 
 -17  15   2    0.11    0.07 
  16 -15  -2    7.01    0.30 
 -16  15   2    6.94    0.32 
  15 -15  -2   -0.03    0.05 
 -15  15   2   -0.03    0.06 
  14 -15  -2    0.58    0.08 
 -14  15   2    0.61    0.10 
  13 -15  -2    0.64    0.09 
 -13  15   2    0.12    0.07 
  12 -15  -2    2.14    0.13 
 -12  15   2    1.80    0.16 
  11 -15  -2    0.07    0.05 
 -11  15   2    0.04    0.06 
  10 -15  -2   17.71    0.57 
 -10  15   2   16.72    0.61 
   9 -15  -2    0.00    0.04 
  -9  15   2    0.01    0.06 
  -9  15   2    0.02    0.04 
   8 -15  -2    1.38    0.10 
  -8  15   2    1.41    0.13 
  -8  15   2    1.42    0.09 
   7 -15  -2    1.65    0.11 
  -7  15   2    1.63    0.10 
  -7  15   2    1.62    0.14 
   6 -15  -2    4.49    0.19 
  -6  15   2    4.53    0.19 
  -6  15   2    4.34    0.22 
   5 -15  -2    1.42    0.10 
  -5  15   2    1.51    0.10 
  -5  15   2    1.54    0.13 
   4 -15  -2   11.58    0.40 
  -4  15   2   11.58    0.40 
  -4  15   2   11.41    0.43 
   3 -15  -2    1.52    0.10 
  -3  15   2    1.63    0.13 
  -3  15   2    1.49    0.11 
   2 -15  -2    0.19    0.05 
  -2  15   2    0.19    0.06 
  -2  15   2    0.09    0.06 
   1 -15  -2   15.75    0.52 
  -1  15   2   15.55    0.53 
  -1  15   2   15.51    0.55 
   0 -15  -2    1.51    0.11 
   0  15   2    1.60    0.12 
   0  15   2    1.67    0.13 
  -1 -15  -2    1.85    0.12 
   1  15   2    1.81    0.13 
  -2 -15  -2    0.02    0.04 
   2  15   2    0.03    0.06 
  -3 -15  -2    2.96    0.16 
   3  15   2    2.70    0.17 
  -4 -15  -2    1.20    0.11 
   4  15   2    1.24    0.13 
  -5 -15  -2    8.51    0.33 
   5  15   2    8.19    0.34 
  -6 -15  -2    0.04    0.06 
   6  15   2    0.04    0.06 
  -7 -15  -2   -0.07    0.05 
  17 -16  -2    3.20    0.19 
 -17  16   2    3.42    0.22 
  16 -16  -2    0.04    0.06 
 -16  16   2    0.10    0.08 
  15 -16  -2   -0.02    0.05 
 -15  16   2   -0.04    0.07 
  14 -16  -2    0.05    0.05 
 -14  16   2    0.11    0.07 
  13 -16  -2    0.90    0.10 
 -13  16   2    0.90    0.12 
  12 -16  -2   -0.01    0.05 
 -12  16   2    0.01    0.07 
  11 -16  -2   17.29    0.57 
 -11  16   2   16.66    0.61 
  10 -16  -2    0.31    0.07 
 -10  16   2    0.17    0.07 
   9 -16  -2    1.00    0.09 
  -9  16   2    0.94    0.12 
   8 -16  -2    3.55    0.17 
  -8  16   2    3.36    0.20 
  -8  16   2    3.59    0.16 
   7 -16  -2    0.76    0.08 
  -7  16   2    0.62    0.09 
  -7  16   2    0.79    0.08 
   6 -16  -2    0.35    0.06 
  -6  16   2    0.23    0.05 
  -6  16   2    0.36    0.08 
   5 -16  -2    6.63    0.25 
  -5  16   2    6.46    0.25 
  -5  16   2    6.23    0.29 
   4 -16  -2    0.73    0.08 
  -4  16   2    0.80    0.09 
  -4  16   2    0.72    0.10 
   3 -16  -2    0.09    0.05 
  -3  16   2    0.13    0.05 
  -3  16   2    0.11    0.06 
   2 -16  -2    9.14    0.33 
  -2  16   2    8.68    0.36 
  -2  16   2    8.87    0.34 
   1 -16  -2    0.20    0.05 
  -1  16   2    0.27    0.07 
  -1  16   2    0.25    0.07 
   0 -16  -2    0.72    0.08 
   0  16   2    0.56    0.09 
  -1 -16  -2    3.33    0.17 
   1  16   2    3.22    0.18 
  -2 -16  -2    4.04    0.19 
   2  16   2    3.92    0.21 
  -3 -16  -2    1.71    0.13 
   3  16   2    1.62    0.14 
  -4 -16  -2    1.93    0.14 
   4  16   2    2.16    0.16 
  -5 -16  -2    0.02    0.06 
   5  16   2    0.06    0.07 
  16 -17  -2    1.38    0.13 
 -16  17   2    1.29    0.16 
  15 -17  -2    2.00    0.14 
 -15  17   2    1.92    0.18 
  14 -17  -2    3.04    0.17 
 -14  17   2    3.11    0.21 
  13 -17  -2    0.14    0.06 
 -13  17   2   -0.04    0.07 
  12 -17  -2   13.45    0.47 
 -12  17   2   13.00    0.52 
  11 -17  -2   -0.02    0.05 
 -11  17   2   -0.03    0.07 
  10 -17  -2    1.04    0.10 
 -10  17   2    0.82    0.12 
   9 -17  -2    1.43    0.11 
  -9  17   2    1.37    0.15 
   8 -17  -2    1.95    0.13 
  -8  17   2    2.07    0.17 
  -8  17   2    2.12    0.12 
   7 -17  -2    2.04    0.13 
  -7  17   2    1.84    0.15 
  -7  17   2    1.98    0.12 
   6 -17  -2    2.56    0.14 
  -6  17   2    2.62    0.14 
  -6  17   2    2.64    0.18 
   5 -17  -2    1.59    0.11 
  -5  17   2    1.19    0.13 
  -5  17   2    1.42    0.11 
   4 -17  -2    0.01    0.04 
  -4  17   2    0.01    0.05 
  -4  17   2    0.04    0.06 
   3 -17  -2    4.72    0.21 
  -3  17   2    4.68    0.24 
  -3  17   2    4.78    0.22 
   2 -17  -2    0.24    0.06 
  -2  17   2    0.11    0.06 
  -2  17   2    0.23    0.07 
   1 -17  -2    0.63    0.08 
  -1  17   2    0.57    0.08 
   0 -17  -2   -0.03    0.05 
   0  17   2    0.12    0.06 
  -1 -17  -2    1.98    0.13 
   1  17   2    1.97    0.15 
  -2 -17  -2    0.15    0.06 
   2  17   2    0.15    0.07 
  -3 -17  -2    2.57    0.16 
   3  17   2    2.76    0.19 
  -4 -17  -2    0.06    0.06 
  15 -18  -2    0.99    0.11 
 -15  18   2    0.88    0.14 
  14 -18  -2    0.04    0.05 
 -14  18   2   -0.09    0.07 
  13 -18  -2    6.88    0.29 
 -13  18   2    6.60    0.33 
  12 -18  -2   -0.01    0.05 
 -12  18   2   -0.04    0.08 
  11 -18  -2    1.07    0.10 
 -11  18   2    0.92    0.13 
  10 -18  -2    0.98    0.11 
 -10  18   2    0.75    0.13 
   9 -18  -2    2.71    0.15 
  -9  18   2    2.53    0.19 
   8 -18  -2    2.37    0.14 
  -8  18   2    2.18    0.18 
  -8  18   2    2.23    0.13 
   7 -18  -2    4.00    0.19 
  -7  18   2    3.79    0.23 
  -7  18   2    3.92    0.18 
   6 -18  -2    0.66    0.09 
  -6  18   2    0.64    0.08 
  -6  18   2    0.64    0.11 
   5 -18  -2    0.03    0.05 
  -5  18   2    0.06    0.07 
  -5  18   2    0.01    0.05 
   4 -18  -2    5.41    0.23 
  -4  18   2    4.98    0.23 
  -4  18   2    5.10    0.26 
   3 -18  -2    0.26    0.07 
  -3  18   2    0.37    0.09 
  -3  18   2    0.37    0.07 
   2 -18  -2    0.87    0.10 
  -2  18   2    0.81    0.10 
   1 -18  -2    0.22    0.07 
  -1  18   2    0.18    0.07 
   0 -18  -2    2.46    0.15 
   0  18   2    2.33    0.16 
  -1 -18  -2    0.51    0.09 
   1  18   2    0.41    0.09 
  -2 -18  -2    3.16    0.18 
 -14  19   2    1.72    0.20 
  13 -19  -2    0.38    0.08 
 -13  19   2    0.33    0.10 
  12 -19  -2   -0.02    0.05 
 -12  19   2   -0.04    0.08 
  11 -19  -2    4.60    0.22 
 -11  19   2    4.52    0.27 
  10 -19  -2    1.12    0.11 
 -10  19   2    1.05    0.14 
   9 -19  -2    1.55    0.13 
  -9  19   2    1.59    0.17 
   8 -19  -2    5.03    0.22 
  -8  19   2    4.78    0.22 
  -8  19   2    4.95    0.27 
   7 -19  -2    1.02    0.10 
  -7  19   2    1.02    0.10 
  -7  19   2    0.99    0.14 
   6 -19  -2   -0.02    0.05 
  -6  19   2    0.03    0.07 
  -6  19   2   -0.08    0.04 
   5 -19  -2    3.97    0.19 
  -5  19   2    3.89    0.20 
  -5  19   2    3.94    0.23 
   4 -19  -2    0.30    0.07 
  -4  19   2    0.12    0.07 
  -4  19   2    0.16    0.08 
   3 -19  -2    1.57    0.12 
  -3  19   2    1.30    0.13 
   2 -19  -2    0.16    0.07 
  -2  19   2    0.18    0.07 
   1 -19  -2    3.86    0.20 
  -1  19   2    3.83    0.22 
   0 -19  -2    1.26    0.13 
  11 -20  -2    2.75    0.17 
 -11  20   2    2.35    0.21 
  10 -20  -2    2.52    0.16 
 -10  20   2    2.35    0.21 
   9 -20  -2    3.02    0.17 
  -9  20   2    3.08    0.23 
   8 -20  -2    0.88    0.11 
  -8  20   2    0.70    0.13 
   7 -20  -2    0.03    0.06 
  -7  20   2   -0.01    0.06 
  -7  20   2    0.05    0.08 
   6 -20  -2    5.99    0.26 
  -6  20   2    5.44    0.30 
  -6  20   2    5.80    0.26 
   5 -20  -2    1.46    0.13 
  -5  20   2    1.50    0.17 
  -5  20   2    1.57    0.14 
   4 -20  -2    3.87    0.20 
  -4  20   2    3.68    0.21 
   3 -20  -2    1.26    0.14 
  -7  21   2    4.60    0.22 
  -7  21   2    4.10    0.27 
  -6  21   2    1.05    0.15 
  -5  22  -3    1.83    0.15 
  -6  22  -3    1.31    0.13 
  -9  22  -3    0.98    0.14 
 -10  22  -3    0.87    0.14 
  -2  21  -3    2.69    0.20 
  -3  21  -3    0.46    0.09 
   3 -21   3    0.43    0.09 
  -4  21  -3    5.94    0.27 
   4 -21   3    6.07    0.27 
  -5  21  -3    2.46    0.16 
   5 -21   3    2.28    0.16 
  -6  21  -3    5.98    0.27 
   6 -21   3    6.36    0.27 
  -7  21  -3    0.07    0.09 
   7 -21   3    0.04    0.06 
  -8  21  -3    0.48    0.11 
   8 -21   3    0.57    0.10 
  -9  21  -3    5.61    0.30 
   9 -21   3    5.48    0.25 
 -10  21  -3    1.48    0.17 
  10 -21   3    1.51    0.13 
 -11  21  -3    1.88    0.19 
  11 -21   3    1.74    0.14 
 -12  21  -3    1.52    0.17 
  12 -21   3    1.52    0.15 
   0  20  -3    1.84    0.15 
   0 -20   3    1.44    0.13 
  -1  20  -3    4.28    0.23 
   1 -20   3    4.30    0.21 
  -2  20  -3    3.45    0.20 
   2 -20   3    3.51    0.19 
  -3  20  -3    3.74    0.21 
   3 -20   3    4.02    0.20 
  -4  20  -3    2.75    0.17 
   4 -20   3    2.76    0.16 
  -5  20  -3    3.28    0.18 
   5 -20   3    3.30    0.18 
  -6  20  -3    0.01    0.05 
  -6  20  -3    0.08    0.07 
   6 -20   3    0.12    0.06 
  -7  20  -3    0.06    0.07 
  -7  20  -3    0.16    0.06 
   7 -20   3    0.14    0.06 
  -8  20  -3    3.06    0.20 
   8 -20   3    2.87    0.16 
  -9  20  -3    1.29    0.15 
   9 -20   3    1.13    0.11 
 -10  20  -3    2.69    0.20 
  10 -20   3    2.86    0.16 
 -11  20  -3    0.03    0.07 
  11 -20   3    0.02    0.06 
 -12  20  -3    0.38    0.10 
  12 -20   3    0.33    0.08 
 -13  20  -3    0.08    0.08 
  13 -20   3    0.05    0.06 
 -14  20  -3    4.40    0.26 
  14 -20   3    4.38    0.22 
   2  19  -3    3.94    0.23 
  -2 -19   3    4.21    0.21 
   1  19  -3    2.47    0.18 
  -1 -19   3    2.30    0.15 
   0  19  -3    3.23    0.20 
   0 -19   3    3.46    0.18 
  -1  19  -3    0.29    0.08 
   1 -19   3    0.32    0.07 
  -2  19  -3    3.71    0.19 
   2 -19   3    3.75    0.18 
  -3  19  -3    0.33    0.07 
   3 -19   3    0.47    0.07 
  -4  19  -3    5.80    0.25 
   4 -19   3    5.84    0.24 
  -5  19  -3    0.05    0.05 
  -5  19  -3    0.05    0.06 
   5 -19   3    0.08    0.05 
  -6  19  -3    0.46    0.07 
  -6  19  -3    0.56    0.10 
   6 -19   3    0.55    0.08 
  -7  19  -3   10.75    0.42 
  -7  19  -3    9.86    0.36 
   7 -19   3   10.00    0.37 
  -8  19  -3    2.46    0.18 
   8 -19   3    2.52    0.15 
  -9  19  -3    3.19    0.20 
   9 -19   3    3.14    0.17 
 -10  19  -3    2.13    0.17 
  10 -19   3    1.91    0.13 
 -11  19  -3    0.07    0.08 
  11 -19   3    0.14    0.06 
 -12  19  -3   -0.11    0.06 
  12 -19   3   -0.02    0.05 
 -13  19  -3    1.69    0.16 
  13 -19   3    1.67    0.13 
 -14  19  -3    0.01    0.07 
  14 -19   3   -0.08    0.05 
 -15  19  -3    0.00    0.08 
  15 -19   3    0.00    0.05 
   4  18  -3    0.66    0.11 
  -4 -18   3    0.68    0.10 
   3  18  -3    8.81    0.37 
  -3 -18   3    9.40    0.36 
   2  18  -3    1.45    0.13 
  -2 -18   3    1.20    0.11 
   1  18  -3    0.59    0.09 
  -1 -18   3    0.74    0.09 
   0  18  -3    0.48    0.08 
   0 -18   3    0.33    0.07 
  -1  18  -3    3.09    0.17 
   1 -18   3    2.84    0.16 
  -2  18  -3    1.28    0.12 
   2 -18   3    1.43    0.11 
  -3  18  -3    3.58    0.18 
   3 -18   3    3.66    0.18 
  -4  18  -3    0.01    0.04 
  -4  18  -3    0.00    0.05 
   4 -18   3   -0.02    0.04 
  -5  18  -3    0.20    0.05 
  -5  18  -3    0.29    0.07 
   5 -18   3    0.25    0.06 
  -6  18  -3    2.82    0.15 
  -6  18  -3    2.86    0.18 
   6 -18   3    2.68    0.15 
  -7  18  -3    2.23    0.16 
  -7  18  -3    2.34    0.13 
   7 -18   3    2.24    0.13 
  -8  18  -3    2.24    0.17 
   8 -18   3    2.71    0.14 
  -9  18  -3    0.49    0.10 
   9 -18   3    0.69    0.09 
 -10  18  -3    0.84    0.11 
  10 -18   3    1.04    0.10 
 -11  18  -3    0.09    0.07 
  11 -18   3    0.09    0.06 
 -12  18  -3   13.10    0.50 
  12 -18   3   12.78    0.46 
 -13  18  -3    0.60    0.11 
  13 -18   3    0.42    0.08 
 -14  18  -3    2.19    0.18 
  14 -18   3    2.21    0.14 
 -15  18  -3    1.03    0.14 
  15 -18   3    0.94    0.11 
 -16  18  -3    3.24    0.21 
  16 -18   3    3.50    0.19 
   5  17  -3    0.10    0.07 
  -5 -17   3    0.04    0.06 
   4  17  -3    3.68    0.21 
  -4 -17   3    3.47    0.19 
   3  17  -3    0.26    0.07 
  -3 -17   3    0.29    0.07 
   2  17  -3    2.60    0.17 
  -2 -17   3    2.33    0.15 
   1  17  -3    4.87    0.23 
  -1 -17   3    4.92    0.22 
   0  17  -3    3.42    0.18 
   0 -17   3    3.42    0.17 
  -1  17  -3    2.29    0.14 
   1 -17   3    2.27    0.13 
  -2  17  -3    4.50    0.20 
   2 -17   3    4.30    0.19 
  -3  17  -3    0.17    0.06 
  -3  17  -3    0.15    0.05 
   3 -17   3    0.10    0.05 
  -4  17  -3    0.66    0.08 
  -4  17  -3    0.49    0.08 
   4 -17   3    0.51    0.07 
  -5  17  -3   13.21    0.47 
  -5  17  -3   12.99    0.44 
   5 -17   3   12.70    0.44 
  -6  17  -3    2.29    0.15 
  -6  17  -3    2.47    0.13 
   6 -17   3    2.39    0.13 
  -7  17  -3    1.97    0.14 
  -7  17  -3    1.92    0.11 
   7 -17   3    1.94    0.12 
  -8  17  -3    1.12    0.11 
   8 -17   3    0.98    0.09 
  -9  17  -3    0.33    0.08 
   9 -17   3    0.34    0.06 
 -10  17  -3   -0.07    0.05 
  10 -17   3    0.01    0.04 
 -11  17  -3   12.20    0.45 
  11 -17   3   11.14    0.41 
 -12  17  -3    0.02    0.06 
  12 -17   3   -0.01    0.05 
 -13  17  -3    2.00    0.16 
  13 -17   3    1.96    0.13 
 -14  17  -3    2.54    0.17 
  14 -17   3    2.62    0.15 
 -15  17  -3    0.85    0.11 
  15 -17   3    0.58    0.09 
 -16  17  -3    0.89    0.12 
  16 -17   3    0.95    0.11 
 -17  17  -3    7.43    0.33 
  17 -17   3    6.95    0.31 
   7  16  -3    0.19    0.08 
  -7 -16   3    0.14    0.07 
   6  16  -3    0.05    0.06 
  -6 -16   3    0.04    0.06 
   5  16  -3    0.91    0.12 
  -5 -16   3    0.72    0.10 
   4  16  -3    1.66    0.14 
  -4 -16   3    1.72    0.13 
   3  16  -3    2.66    0.17 
  -3 -16   3    2.87    0.16 
   2  16  -3    0.42    0.08 
  -2 -16   3    0.35    0.07 
   1  16  -3    1.21    0.11 
  -1 -16   3    1.35    0.10 
   0  16  -3    0.88    0.09 
   0 -16   3    0.85    0.08 
  -1  16  -3    4.11    0.20 
   1 -16   3    4.52    0.19 
  -2  16  -3    0.02    0.04 
  -2  16  -3    0.01    0.05 
   2 -16   3    0.06    0.04 
  -3  16  -3    0.28    0.06 
  -3  16  -3    0.38    0.07 
   3 -16   3    0.32    0.05 
  -4  16  -3    8.89    0.34 
  -4  16  -3    8.47    0.31 
   4 -16   3    8.56    0.31 
  -5  16  -3    2.53    0.15 
  -5  16  -3    2.73    0.13 
   5 -16   3    2.53    0.13 
  -6  16  -3    2.16    0.12 
  -6  16  -3    2.01    0.14 
   6 -16   3    2.02    0.12 
  -7  16  -3    0.62    0.07 
  -7  16  -3    0.78    0.10 
   7 -16   3    0.70    0.08 
  -8  16  -3    2.07    0.14 
  -8  16  -3    2.28    0.12 
   8 -16   3    2.36    0.13 
  -9  16  -3    0.30    0.07 
   9 -16   3    0.40    0.06 
 -10  16  -3   13.31    0.48 
  10 -16   3   13.37    0.46 
 -11  16  -3   -0.02    0.05 
  11 -16   3    0.06    0.04 
 -12  16  -3    0.31    0.08 
  12 -16   3    0.43    0.07 
 -13  16  -3    0.99    0.12 
  13 -16   3    0.95    0.10 
 -14  16  -3    0.05    0.06 
  14 -16   3    0.04    0.05 
 -15  16  -3    0.05    0.06 
  15 -16   3    0.04    0.05 
 -16  16  -3    1.11    0.13 
  16 -16   3    1.02    0.11 
 -17  16  -3    0.02    0.07 
  17 -16   3    0.04    0.06 
 -18  16  -3    0.11    0.08 
  18 -16   3   -0.05    0.06 
   8  15  -3    0.13    0.07 
  -8 -15   3    0.05    0.06 
   7  15  -3    0.08    0.07 
  -7 -15   3    0.02    0.05 
   6  15  -3    5.67    0.26 
  -6 -15   3    5.52    0.25 
   5  15  -3    1.27    0.13 
  -5 -15   3    1.29    0.11 
   4  15  -3    2.65    0.17 
  -4 -15   3    2.59    0.15 
   3  15  -3    1.95    0.13 
  -3 -15   3    1.77    0.12 
   2  15  -3    0.42    0.07 
  -2 -15   3    0.47    0.07 
   1  15  -3    1.76    0.12 
  -1 -15   3    1.62    0.11 
   0  15  -3   19.53    0.66 
   0 -15   3   21.03    0.65 
  -1  15  -3   -0.04    0.04 
   1 -15   3    0.08    0.04 
  -2  15  -3    0.32    0.06 
  -2  15  -3    0.29    0.06 
   2 -15   3    0.26    0.05 
  -3  15  -3    9.08    0.33 
  -3  15  -3    9.96    0.35 
   3 -15   3    9.11    0.33 
  -4  15  -3    4.78    0.21 
  -4  15  -3    4.67    0.19 
   4 -15   3    4.69    0.19 
  -5  15  -3   10.28    0.35 
  -5  15  -3    9.63    0.37 
   5 -15   3   10.30    0.35 
  -6  15  -3    0.23    0.05 
   6 -15   3    0.26    0.06 
  -7  15  -3    1.38    0.09 
  -7  15  -3    1.40    0.12 
   7 -15   3    1.47    0.10 
  -8  15  -3    0.44    0.07 
  -8  15  -3    0.65    0.06 
   8 -15   3    0.54    0.07 
  -9  15  -3   24.25    0.80 
   9 -15   3   23.84    0.76 
 -10  15  -3   -0.02    0.05 
  10 -15   3    0.08    0.05 
 -11  15  -3    1.45    0.12 
  11 -15   3    1.66    0.11 
 -12  15  -3    3.32    0.18 
  12 -15   3    3.30    0.16 
 -13  15  -3    1.48    0.13 
  13 -15   3    1.78    0.12 
 -14  15  -3    1.06    0.12 
  14 -15   3    0.97    0.10 
 -15  15  -3    3.87    0.20 
  15 -15   3    3.85    0.19 
 -16  15  -3    0.12    0.06 
  16 -15   3    0.11    0.06 
 -17  15  -3    0.09    0.07 
  17 -15   3    0.11    0.06 
 -18  15  -3    5.97    0.27 
  18 -15   3    5.51    0.27 
  10  14  -3    0.17    0.07 
   9  14  -3    0.26    0.08 
  -9 -14   3    0.16    0.07 
   8  14  -3    0.21    0.07 
  -8 -14   3    0.45    0.08 
   7  14  -3    7.99    0.33 
  -7 -14   3    8.01    0.32 
   6  14  -3    1.06    0.11 
  -6 -14   3    0.96    0.10 
   5  14  -3    1.35    0.12 
  -5 -14   3    1.26    0.10 
   4  14  -3    0.19    0.06 
  -4 -14   3    0.14    0.05 
   3  14  -3    4.15    0.20 
  -3 -14   3    4.46    0.19 
   2  14  -3    0.72    0.08 
  -2 -14   3    0.65    0.07 
   1  14  -3   13.82    0.49 
  -1 -14   3   14.91    0.48 
   0  14  -3    0.38    0.06 
   0 -14   3    0.43    0.06 
  -1  14  -3    0.75    0.08 
  -1  14  -3    0.65    0.08 
   1 -14   3    0.71    0.07 
  -2  14  -3   49.45    1.47 
  -2  14  -3   46.18    1.43 
   2 -14   3   46.99    1.43 
  -3  14  -3   12.50    0.44 
  -3  14  -3   12.62    0.42 
   3 -14   3   12.52    0.42 
  -4  14  -3    8.79    0.30 
  -4  14  -3    8.28    0.31 
   4 -14   3    8.40    0.30 
  -5  14  -3    4.49    0.20 
  -5  14  -3    4.40    0.18 
   5 -14   3    4.43    0.18 
  -6  14  -3    2.59    0.15 
  -6  14  -3    2.71    0.13 
   6 -14   3    2.80    0.13 
  -7  14  -3   -0.01    0.04 
  -7  14  -3    0.00    0.03 
   7 -14   3   -0.05    0.04 
  -8  14  -3   64.17    1.93 
  -8  14  -3   63.09    1.84 
   8 -14   3   60.08    1.87 
  -9  14  -3    0.33    0.07 
   9 -14   3    0.38    0.06 
 -10  14  -3    4.34    0.20 
  10 -14   3    4.39    0.19 
 -11  14  -3    6.27    0.26 
  11 -14   3    6.34    0.25 
 -12  14  -3    0.11    0.05 
  12 -14   3    0.16    0.05 
 -13  14  -3    0.33    0.07 
  13 -14   3    0.40    0.07 
 -14  14  -3    8.10    0.32 
  14 -14   3    8.33    0.32 
 -15  14  -3    0.04    0.06 
  15 -14   3    0.02    0.05 
 -16  14  -3    0.01    0.06 
  16 -14   3    0.05    0.05 
 -17  14  -3    3.82    0.20 
  17 -14   3    3.67    0.20 
 -18  14  -3   -0.01    0.06 
  18 -14   3   -0.03    0.05 
 -19  14  -3    0.06    0.07 
  19 -14   3    0.05    0.06 
  11  13  -3    0.01    0.07 
  10  13  -3    0.46    0.09 
 -10 -13   3    0.39    0.08 
   9  13  -3    0.73    0.11 
  -9 -13   3    0.84    0.10 
   8  13  -3    2.52    0.17 
  -8 -13   3    2.48    0.15 
   7  13  -3    1.25    0.12 
  -7 -13   3    1.29    0.11 
   6  13  -3    1.21    0.12 
  -6 -13   3    1.27    0.10 
   5  13  -3    5.21    0.23 
  -5 -13   3    5.16    0.22 
   4  13  -3    3.08    0.17 
  -4 -13   3    3.18    0.15 
   3  13  -3    3.22    0.17 
  -3 -13   3    3.31    0.15 
   2  13  -3    3.15    0.16 
  -2 -13   3    3.36    0.15 
   1  13  -3    0.02    0.04 
  -1 -13   3   -0.01    0.03 
   0  13  -3    0.27    0.05 
   0  13  -3    0.29    0.05 
   0 -13   3    0.31    0.05 
  -1  13  -3   24.66    0.79 
  -1  13  -3   26.82    0.81 
   1 -13   3   24.66    0.79 
  -2  13  -3    2.01    0.11 
  -2  13  -3    2.21    0.12 
   2 -13   3    2.13    0.11 
  -3  13  -3    0.25    0.05 
  -3  13  -3    0.26    0.04 
   3 -13   3    0.18    0.04 
  -4  13  -3    2.26    0.11 
  -4  13  -3    2.36    0.12 
   4 -13   3    2.39    0.11 
  -5  13  -3    3.35    0.16 
  -5  13  -3    3.50    0.14 
   5 -13   3    3.70    0.15 
  -6  13  -3    0.30    0.05 
  -6  13  -3    0.47    0.05 
   6 -13   3    0.39    0.05 
  -7  13  -3   40.99    1.24 
  -7  13  -3   42.64    1.30 
   7 -13   3   41.53    1.26 
  -8  13  -3    1.00    0.07 
  -8  13  -3    1.16    0.10 
   8 -13   3    1.06    0.08 
  -9  13  -3    1.33    0.10 
   9 -13   3    1.15    0.09 
 -10  13  -3    2.79    0.15 
  10 -13   3    2.66    0.14 
 -11  13  -3    0.13    0.05 
  11 -13   3    0.14    0.05 
 -12  13  -3    0.05    0.05 
  12 -13   3    0.12    0.05 
 -13  13  -3   10.10    0.36 
  13 -13   3    9.65    0.36 
  13 -13   3    9.58    0.35 
 -14  13  -3    0.27    0.06 
  14 -13   3    0.35    0.07 
  14 -13   3    0.27    0.06 
 -15  13  -3    0.02    0.06 
  15 -13   3    0.05    0.05 
  15 -13   3    0.03    0.05 
 -16  13  -3    7.13    0.29 
  16 -13   3    6.97    0.28 
  16 -13   3    7.02    0.29 
 -17  13  -3   -0.01    0.05 
  17 -13   3   -0.01    0.05 
  17 -13   3    0.01    0.06 
 -18  13  -3    0.09    0.06 
  18 -13   3    0.03    0.05 
  18 -13   3    0.04    0.06 
 -19  13  -3    0.01    0.06 
  19 -13   3   -0.02    0.06 
  11  12  -3    1.68    0.15 
 -11 -12   3    1.76    0.15 
  10  12  -3    0.16    0.07 
 -10 -12   3    0.19    0.07 
   9  12  -3    7.97    0.32 
  -9 -12   3    7.76    0.31 
   8  12  -3    0.46    0.08 
  -8 -12   3    0.49    0.07 
   7  12  -3    0.92    0.10 
  -7 -12   3    0.88    0.09 
   6  12  -3    0.58    0.08 
  -6 -12   3    0.63    0.08 
   5  12  -3    6.15    0.26 
  -5 -12   3    6.39    0.25 
   4  12  -3    6.01    0.25 
  -4 -12   3    6.38    0.24 
   3  12  -3   12.40    0.43 
  -3 -12   3   12.79    0.42 
   2  12  -3    0.02    0.04 
  -2 -12   3    0.06    0.04 
   1  12  -3    0.40    0.06 
   1  12  -3    0.49    0.06 
  -1 -12   3    0.48    0.06 
   0  12  -3   16.69    0.54 
   0  12  -3   17.26    0.54 
   0 -12   3   16.17    0.53 
  -1  12  -3    0.54    0.06 
  -1  12  -3    0.66    0.06 
   1 -12   3    0.54    0.05 
  -2  12  -3    0.05    0.03 
  -2  12  -3    0.08    0.03 
   2 -12   3    0.05    0.03 
  -3  12  -3    3.72    0.15 
  -3  12  -3    3.60    0.16 
   3 -12   3    3.57    0.15 
  -4  12  -3    4.32    0.17 
  -4  12  -3    4.57    0.18 
   4 -12   3    4.48    0.17 
  -5  12  -3    1.21    0.07 
  -5  12  -3    1.17    0.08 
   5 -12   3    1.18    0.07 
  -6  12  -3    0.31    0.04 
  -6  12  -3    0.40    0.06 
   6 -12   3    0.27    0.05 
  -7  12  -3    0.76    0.07 
  -7  12  -3    0.77    0.05 
   7 -12   3    0.57    0.05 
   7 -12   3    0.83    0.07 
  -8  12  -3    0.01    0.03 
  -8  12  -3    0.00    0.02 
   8 -12   3    0.01    0.03 
   8 -12   3    0.01    0.03 
  -9  12  -3    1.69    0.10 
   9 -12   3    1.69    0.10 
   9 -12   3    1.56    0.09 
 -10  12  -3    0.89    0.08 
  10 -12   3    1.08    0.08 
  10 -12   3    1.05    0.08 
 -11  12  -3   -0.08    0.04 
  11 -12   3   -0.02    0.03 
  11 -12   3   -0.05    0.03 
 -12  12  -3    9.15    0.34 
  12 -12   3    8.92    0.32 
  12 -12   3    9.49    0.33 
 -13  12  -3    0.13    0.06 
  13 -12   3    0.31    0.06 
  13 -12   3    0.23    0.05 
 -14  12  -3    0.02    0.05 
  14 -12   3   -0.05    0.04 
  14 -12   3    0.03    0.05 
 -15  12  -3    4.95    0.22 
  15 -12   3    4.92    0.22 
  15 -12   3    4.86    0.22 
 -16  12  -3    0.20    0.06 
  16 -12   3    0.20    0.06 
  16 -12   3    0.17    0.07 
 -17  12  -3    0.00    0.05 
  17 -12   3    0.02    0.05 
  17 -12   3    0.08    0.06 
 -18  12  -3    0.14    0.06 
  18 -12   3    0.23    0.08 
  18 -12   3    0.05    0.06 
 -19  12  -3    0.03    0.05 
 -19  12  -3    0.00    0.06 
  19 -12   3   -0.02    0.06 
 -20  12  -3    0.10    0.06 
 -20  12  -3    0.02    0.06 
  12  11  -3    0.56    0.10 
  11  11  -3    0.36    0.08 
  11  11  -3    0.27    0.08 
  10  11  -3    3.72    0.19 
  10  11  -3    3.48    0.19 
   9  11  -3    1.08    0.11 
   9  11  -3    1.31    0.12 
  -9 -11   3    1.26    0.11 
   8  11  -3    0.28    0.06 
  -8 -11   3    0.28    0.06 
   7  11  -3    1.38    0.11 
  -7 -11   3    1.43    0.10 
   6  11  -3    5.12    0.22 
  -6 -11   3    5.23    0.22 
   5  11  -3    3.41    0.17 
  -5 -11   3    3.43    0.16 
   4  11  -3   15.39    0.51 
  -4 -11   3   15.24    0.50 
   3  11  -3    0.00    0.04 
  -3 -11   3    0.07    0.03 
   2  11  -3    0.17    0.04 
   2  11  -3    0.13    0.03 
  -2 -11   3    0.12    0.03 
   1  11  -3    6.55    0.25 
   1  11  -3    7.31    0.24 
  -1 -11   3    6.71    0.24 
   0  11  -3    1.69    0.09 
   0  11  -3    1.70    0.09 
   0 -11   3    1.36    0.07 
   0 -11   3    1.80    0.09 
  -1  11  -3    7.22    0.26 
  -1  11  -3    7.06    0.26 
   1 -11   3    7.20    0.25 
   1 -11   3    7.79    0.23 
  -2  11  -3    0.15    0.04 
  -2  11  -3    0.10    0.03 
   2 -11   3    0.23    0.03 
   2 -11   3    0.14    0.04 
  -3  11  -3    2.01    0.10 
  -3  11  -3    1.87    0.09 
   3 -11   3    2.00    0.08 
   3 -11   3    2.11    0.10 
  -4  11  -3    0.83    0.06 
  -4  11  -3    0.72    0.07 
   4 -11   3    0.87    0.05 
   4 -11   3    0.90    0.06 
  -5  11  -3   32.84    1.01 
  -5  11  -3   34.46    1.05 
   5 -11   3   33.18    0.98 
   5 -11   3   35.02    1.02 
  -6  11  -3    0.07    0.03 
  -6  11  -3    0.09    0.03 
   6 -11   3    0.11    0.03 
   6 -11   3    0.08    0.03 
  -7  11  -3    0.24    0.04 
  -7  11  -3    0.27    0.03 
   7 -11   3    0.31    0.04 
   7 -11   3    0.28    0.04 
  -8  11  -3    6.14    0.23 
  -8  11  -3    6.14    0.20 
   8 -11   3    6.51    0.22 
   8 -11   3    6.16    0.23 
  -9  11  -3    0.22    0.05 
   9 -11   3    0.31    0.05 
   9 -11   3    0.31    0.05 
 -10  11  -3    0.06    0.04 
  10 -11   3    0.09    0.04 
  10 -11   3    0.07    0.04 
 -11  11  -3    7.32    0.27 
  11 -11   3    7.12    0.27 
  11 -11   3    7.36    0.26 
 -12  11  -3    1.72    0.12 
  12 -11   3    1.66    0.11 
  12 -11   3    1.76    0.11 
 -13  11  -3    0.09    0.05 
  13 -11   3    0.09    0.05 
  13 -11   3    0.09    0.05 
 -14  11  -3   11.24    0.39 
  14 -11   3   10.72    0.38 
  14 -11   3   10.74    0.39 
 -15  11  -3   -0.07    0.04 
  15 -11   3    0.02    0.05 
  15 -11   3    0.04    0.05 
 -16  11  -3    0.01    0.05 
  16 -11   3   -0.01    0.05 
  16 -11   3   -0.05    0.04 
 -17  11  -3    0.79    0.10 
  17 -11   3    0.65    0.10 
  17 -11   3    0.70    0.10 
 -18  11  -3    0.34    0.07 
  18 -11   3    0.31    0.08 
  18 -11   3    0.29    0.08 
 -19  11  -3    0.07    0.06 
 -19  11  -3    0.05    0.05 
  19 -11   3   -0.01    0.06 
 -20  11  -3    4.88    0.23 
 -20  11  -3    4.80    0.23 
  20 -11   3    4.72    0.25 
  13  10  -3    0.40    0.09 
  12  10  -3    0.07    0.06 
  11  10  -3    9.34    0.35 
  11  10  -3    9.06    0.36 
  10  10  -3    0.15    0.06 
  10  10  -3    0.16    0.06 
   9  10  -3    0.76    0.09 
   9  10  -3    0.74    0.09 
  -9 -10   3    0.78    0.08 
   8  10  -3    6.03    0.25 
   8  10  -3    5.68    0.24 
  -8 -10   3    6.04    0.22 
   7  10  -3    2.99    0.16 
   7  10  -3    2.81    0.15 
  -7 -10   3    2.96    0.13 
   6  10  -3    2.00    0.12 
   6  10  -3    1.97    0.11 
  -6 -10   3    1.85    0.11 
  -6 -10   3    2.09    0.10 
   5  10  -3    0.65    0.07 
  -5 -10   3    0.56    0.07 
  -5 -10   3    0.85    0.06 
   4  10  -3    0.26    0.05 
  -4 -10   3    0.34    0.05 
  -4 -10   3    0.33    0.04 
   3  10  -3    0.01    0.03 
  -3 -10   3    0.02    0.02 
  -3 -10   3    0.03    0.03 
   2  10  -3   37.74    1.10 
   2  10  -3   35.44    1.08 
  -2 -10   3   34.76    1.04 
  -2 -10   3   35.10    1.08 
   1  10  -3    5.29    0.20 
   1  10  -3    5.40    0.20 
  -1 -10   3    5.51    0.20 
  -1 -10   3    5.65    0.18 
   0  10  -3   13.58    0.42 
   0  10  -3   12.84    0.42 
   0 -10   3   12.92    0.39 
   0 -10   3   13.19    0.42 
  -1  10  -3    0.09    0.03 
  -1  10  -3    0.05    0.03 
   1 -10   3    0.14    0.02 
   1 -10   3    0.00    0.02 
  -2  10  -3    0.17    0.03 
  -2  10  -3    0.17    0.03 
   2 -10   3    0.19    0.02 
   2 -10   3    0.23    0.03 
  -3  10  -3    0.84    0.06 
   3 -10   3    0.95    0.05 
   3 -10   3    0.97    0.06 
  -4  10  -3   99.51    3.02 
  -4  10  -3  104.26    3.12 
   4 -10   3  109.11    3.08 
   4 -10   3  102.76    3.00 
  -5  10  -3    0.00    0.02 
  -5  10  -3   -0.01    0.02 
   5 -10   3    0.01    0.02 
   5 -10   3    0.02    0.02 
  -6  10  -3    0.00    0.03 
  -6  10  -3    0.01    0.02 
   6 -10   3    0.01    0.02 
   6 -10   3   -0.03    0.02 
  -7  10  -3    9.44    0.30 
  -7  10  -3    9.92    0.34 
   7 -10   3    9.88    0.32 
   7 -10   3    9.79    0.31 
  -8  10  -3    2.16    0.08 
  -8  10  -3    2.21    0.11 
   8 -10   3    2.06    0.10 
   8 -10   3    1.99    0.10 
  -9  10  -3    0.37    0.05 
   9 -10   3    0.56    0.06 
   9 -10   3    0.55    0.06 
 -10  10  -3   24.88    0.78 
  10 -10   3   24.47    0.75 
  10 -10   3   24.23    0.76 
 -11  10  -3    0.36    0.06 
  11 -10   3    0.32    0.06 
  11 -10   3    0.41    0.06 
 -12  10  -3    0.02    0.04 
  12 -10   3    0.02    0.04 
  12 -10   3    0.03    0.04 
 -13  10  -3    9.86    0.35 
  13 -10   3    9.97    0.35 
  13 -10   3    9.44    0.35 
 -14  10  -3    0.35    0.06 
  14 -10   3    0.42    0.07 
  14 -10   3    0.40    0.07 
 -15  10  -3    0.03    0.05 
  15 -10   3   -0.02    0.04 
  15 -10   3   -0.01    0.05 
 -16  10  -3    0.05    0.05 
  16 -10   3    0.00    0.06 
  16 -10   3    0.06    0.05 
 -17  10  -3    0.82    0.10 
  17 -10   3    0.65    0.09 
  17 -10   3    0.87    0.11 
 -18  10  -3    0.31    0.07 
  18 -10   3    0.25    0.07 
  18 -10   3    0.33    0.08 
 -19  10  -3    5.62    0.24 
 -19  10  -3    5.28    0.23 
  19 -10   3    4.91    0.26 
 -20  10  -3   -0.01    0.06 
 -20  10  -3    0.05    0.06 
  20 -10   3   -0.06    0.06 
  14   9  -3    0.72    0.11 
  13   9  -3    0.25    0.08 
 -13  -9   3    0.31    0.07 
  12   9  -3    2.85    0.17 
 -12  -9   3    3.10    0.16 
  11   9  -3    1.25    0.11 
  11   9  -3    1.58    0.12 
 -11  -9   3    1.27    0.10 
  10   9  -3    1.24    0.11 
  10   9  -3    1.36    0.11 
 -10  -9   3    1.18    0.09 
   9   9  -3    1.84    0.12 
   9   9  -3    1.74    0.12 
  -9  -9   3    1.89    0.11 
   8   9  -3    3.18    0.16 
   8   9  -3    3.11    0.16 
  -8  -9   3    3.25    0.14 
   7   9  -3    0.96    0.08 
   7   9  -3    1.04    0.09 
  -7  -9   3    0.99    0.07 
   6   9  -3    9.19    0.33 
   6   9  -3    8.95    0.32 
  -6  -9   3    9.52    0.30 
   5   9  -3    0.66    0.06 
   5   9  -3    0.52    0.06 
  -5  -9   3    0.53    0.05 
   4   9  -3   -0.03    0.02 
   4   9  -3   -0.01    0.03 
  -4  -9   3    0.00    0.02 
  -4  -9   3    0.02    0.03 
   3   9  -3    1.90    0.08 
   3   9  -3    1.78    0.10 
  -3  -9   3    1.69    0.08 
  -3  -9   3    1.73    0.09 
   2   9  -3    6.42    0.23 
   2   9  -3    6.71    0.22 
  -2  -9   3    6.25    0.21 
  -2  -9   3    6.42    0.23 
   1   9  -3    7.89    0.26 
   1   9  -3    7.76    0.27 
  -1  -9   3    8.00    0.26 
  -1  -9   3    7.81    0.24 
   0   9  -3    2.62    0.11 
   0   9  -3    2.82    0.11 
   0  -9   3    2.72    0.10 
   0  -9   3    2.51    0.11 
  -1   9  -3    0.12    0.03 
  -1   9  -3    0.16    0.03 
   1  -9   3    0.15    0.02 
   1  -9   3    0.17    0.03 
  -2   9  -3    2.50    0.10 
  -2   9  -3    1.97    0.10 
   2  -9   3    2.57    0.10 
   2  -9   3    2.49    0.09 
  -3   9  -3   55.68    1.71 
  -3   9  -3   55.08    1.65 
   3  -9   3   57.08    1.62 
   3  -9   3   57.81    1.67 
  -4   9  -3    0.06    0.02 
  -4   9  -3    0.12    0.02 
   4  -9   3    0.07    0.02 
   4  -9   3    0.06    0.02 
  -5   9  -3    0.14    0.03 
  -5   9  -3    0.20    0.03 
   5  -9   3    0.16    0.03 
   5  -9   3    0.28    0.03 
  -6   9  -3   16.82    0.53 
  -6   9  -3   15.77    0.49 
   6  -9   3   16.03    0.49 
   6  -9   3   16.90    0.51 
  -7   9  -3    6.73    0.24 
  -7   9  -3    6.67    0.21 
   7  -9   3    6.71    0.23 
   7  -9   3    6.50    0.22 
  -8   9  -3    5.37    0.19 
  -8   9  -3    4.88    0.16 
   8  -9   3    4.74    0.18 
   8  -9   3    4.95    0.18 
  -9   9  -3    6.59    0.24 
   9  -9   3    6.62    0.24 
   9  -9   3    6.71    0.23 
 -10   9  -3   -0.01    0.03 
  10  -9   3   -0.01    0.03 
  10  -9   3    0.03    0.03 
 -11   9  -3    0.00    0.04 
  11  -9   3   -0.01    0.03 
  11  -9   3    0.00    0.04 
 -12   9  -3   25.65    0.80 
  12  -9   3   25.27    0.78 
  12  -9   3   24.45    0.79 
 -13   9  -3    0.05    0.04 
  13  -9   3    0.06    0.05 
  13  -9   3    0.02    0.04 
 -14   9  -3    0.06    0.05 
  14  -9   3    0.08    0.05 
  14  -9   3    0.02    0.05 
 -15   9  -3    0.41    0.07 
  15  -9   3    0.44    0.08 
  15  -9   3    0.32    0.07 
 -16   9  -3    0.03    0.05 
  16  -9   3   -0.03    0.05 
  16  -9   3   -0.08    0.05 
 -17   9  -3   -0.03    0.05 
  17  -9   3   -0.04    0.05 
  17  -9   3   -0.02    0.05 
 -18   9  -3    2.78    0.15 
  18  -9   3    2.49    0.18 
  18  -9   3    2.53    0.17 
 -19   9  -3    0.03    0.05 
 -19   9  -3    0.00    0.05 
  19  -9   3   -0.04    0.06 
 -20   9  -3    0.07    0.06 
 -20   9  -3   -0.02    0.05 
  20  -9   3    0.01    0.07 
 -15  -8   3    0.05    0.06 
  14   8  -3    0.03    0.06 
 -14  -8   3    0.05    0.06 
  13   8  -3    1.85    0.15 
 -13  -8   3    1.92    0.13 
  12   8  -3    0.43    0.08 
 -12  -8   3    0.47    0.07 
  11   8  -3    2.07    0.13 
  11   8  -3    1.92    0.14 
 -11  -8   3    2.05    0.12 
  10   8  -3    2.31    0.14 
  10   8  -3    2.55    0.14 
 -10  -8   3    2.41    0.13 
   9   8  -3    1.38    0.10 
   9   8  -3    1.43    0.10 
  -9  -8   3    1.30    0.09 
   8   8  -3    2.65    0.13 
   8   8  -3    2.53    0.13 
  -8  -8   3    2.73    0.12 
   7   8  -3    6.73    0.25 
   7   8  -3    6.49    0.25 
  -7  -8   3    7.02    0.23 
   6   8  -3    0.03    0.03 
   6   8  -3    0.08    0.04 
  -6  -8   3    0.06    0.03 
   5   8  -3    0.22    0.04 
   5   8  -3    0.20    0.04 
  -5  -8   3    0.30    0.04 
   4   8  -3   17.67    0.52 
   4   8  -3   16.09    0.53 
   4   8  -3   16.73    0.53 
  -4  -8   3   16.70    0.50 
   3   8  -3    5.66    0.20 
   3   8  -3    5.55    0.21 
   3   8  -3    5.60    0.19 
  -3  -8   3    5.71    0.20 
  -3  -8   3    5.70    0.19 
   2   8  -3    4.40    0.15 
   2   8  -3    4.32    0.16 
  -2  -8   3    4.32    0.16 
  -2  -8   3    4.10    0.14 
   1   8  -3    0.16    0.03 
   1   8  -3    0.27    0.03 
  -1  -8   3    0.20    0.03 
   0   8  -3    0.89    0.06 
   0   8  -3    0.98    0.05 
   0  -8   3    0.97    0.05 
   0  -8   3    1.04    0.06 
  -1   8  -3    2.16    0.09 
  -1   8  -3    2.20    0.09 
   1  -8   3    2.22    0.08 
   1  -8   3    2.24    0.09 
  -2   8  -3   37.40    1.15 
  -2   8  -3   39.10    1.18 
   2  -8   3   39.35    1.15 
   2  -8   3   39.51    1.12 
  -3   8  -3    0.20    0.03 
  -3   8  -3    0.29    0.03 
   3  -8   3    0.19    0.03 
  -4   8  -3    5.13    0.16 
  -4   8  -3    4.53    0.17 
   4  -8   3    4.71    0.17 
   4  -8   3    4.98    0.16 
  -5   8  -3   68.01    2.00 
  -5   8  -3   69.64    2.08 
   5  -8   3   69.25    2.04 
   5  -8   3   68.47    1.97 
  -6   8  -3    6.17    0.19 
  -6   8  -3    5.81    0.21 
   6  -8   3    5.75    0.21 
   6  -8   3    6.35    0.20 
  -7   8  -3    2.48    0.09 
  -7   8  -3    2.52    0.11 
   7  -8   3    2.58    0.11 
  -8   8  -3   31.96    0.91 
  -8   8  -3   31.07    0.97 
   8  -8   3   30.26    0.93 
   8  -8   3   31.77    0.95 
  -9   8  -3    0.04    0.03 
   9  -8   3    0.06    0.03 
   9  -8   3    0.07    0.03 
 -10   8  -3    0.05    0.04 
  10  -8   3    0.03    0.03 
  10  -8   3    0.10    0.04 
 -11   8  -3   39.93    1.21 
  11  -8   3   38.91    1.20 
  11  -8   3   39.21    1.18 
 -12   8  -3    0.30    0.05 
  12  -8   3    0.26    0.06 
  12  -8   3    0.31    0.06 
 -13   8  -3    0.04    0.04 
  13  -8   3    0.08    0.05 
  13  -8   3    0.05    0.04 
 -14   8  -3    0.23    0.06 
  14  -8   3    0.27    0.07 
  14  -8   3    0.18    0.05 
 -15   8  -3    0.24    0.06 
  15  -8   3    0.22    0.06 
  15  -8   3    0.27    0.07 
 -16   8  -3    0.03    0.04 
  16  -8   3    0.02    0.05 
  16  -8   3    0.01    0.06 
 -17   8  -3    4.70    0.20 
  17  -8   3    4.38    0.22 
  17  -8   3    4.52    0.23 
 -18   8  -3   -0.03    0.05 
  18  -8   3   -0.04    0.06 
  18  -8   3   -0.05    0.06 
 -19   8  -3   -0.01    0.05 
 -19   8  -3   -0.05    0.05 
  19  -8   3   -0.05    0.06 
 -20   8  -3    0.70    0.10 
  20  -8   3    0.57    0.11 
 -16  -7   3    0.60    0.10 
  15   7  -3   -0.01    0.06 
 -15  -7   3    0.02    0.06 
  14   7  -3    0.74    0.11 
 -14  -7   3    0.75    0.10 
  13   7  -3    0.28    0.07 
 -13  -7   3    0.43    0.07 
  12   7  -3    0.12    0.06 
 -12  -7   3    0.14    0.05 
  11   7  -3    4.76    0.20 
  11   7  -3    4.46    0.21 
 -11  -7   3    4.92    0.20 
  10   7  -3    2.08    0.13 
  10   7  -3    2.33    0.13 
 -10  -7   3    2.26    0.12 
   9   7  -3    0.94    0.08 
   9   7  -3    0.80    0.09 
  -9  -7   3    0.82    0.07 
   8   7  -3   23.57    0.75 
   8   7  -3   23.67    0.74 
  -8  -7   3   24.30    0.72 
   7   7  -3    0.15    0.04 
   7   7  -3    0.11    0.04 
  -7  -7   3    0.15    0.04 
   6   7  -3    0.00    0.03 
   6   7  -3   -0.01    0.03 
  -6  -7   3    0.02    0.03 
   5   7  -3   96.01    2.85 
   5   7  -3   99.70    2.85 
  -5  -7   3   93.87    2.77 
   4   7  -3    4.05    0.16 
   4   7  -3    4.29    0.16 
   4   7  -3    4.25    0.14 
  -4  -7   3    3.95    0.14 
   3   7  -3    2.14    0.10 
   3   7  -3    2.24    0.10 
   3   7  -3    2.36    0.09 
  -3  -7   3    2.26    0.09 
   2   7  -3    0.56    0.05 
  -2  -7   3    0.48    0.04 
  -2  -7   3    0.51    0.04 
   1   7  -3    7.96    0.26 
  -1  -7   3    7.68    0.24 
  -1  -7   3    7.88    0.26 
   0   7  -3    0.91    0.05 
   0   7  -3    0.85    0.05 
   0  -7   3    0.76    0.04 
   0  -7   3    0.83    0.05 
  -1   7  -3  180.99    5.25 
  -1   7  -3  168.38    6.37 
   1  -7   3  170.77    5.18 
   1  -7   3  172.87    4.99 
  -2   7  -3    0.03    0.02 
  -2   7  -3    0.01    0.02 
   2  -7   3    0.01    0.02 
   2  -7   3    0.01    0.02 
  -3   7  -3    6.70    0.20 
  -3   7  -3    5.88    0.21 
   3  -7   3    5.61    0.20 
   3  -7   3    6.22    0.19 
  -4   7  -3   55.81    1.69 
  -4   7  -3   54.90    1.63 
   4  -7   3   56.98    1.66 
   4  -7   3   56.62    1.61 
  -5   7  -3    0.94    0.04 
  -5   7  -3    0.94    0.05 
   5  -7   3    0.72    0.05 
   5  -7   3    0.90    0.05 
  -6   7  -3    2.09    0.09 
  -6   7  -3    2.21    0.08 
   6  -7   3    1.94    0.09 
   6  -7   3    2.18    0.09 
  -7   7  -3   19.35    0.60 
  -7   7  -3   19.42    0.56 
   7  -7   3   18.94    0.59 
   7  -7   3   18.78    0.58 
  -8   7  -3    0.01    0.02 
   8  -7   3   -0.01    0.02 
   8  -7   3   -0.03    0.03 
  -9   7  -3    0.74    0.07 
   9  -7   3    0.94    0.07 
   9  -7   3    0.83    0.06 
 -10   7  -3   56.63    1.72 
  10  -7   3   57.28    1.70 
  10  -7   3   56.24    1.66 
 -11   7  -3    1.93    0.10 
  11  -7   3    1.84    0.11 
  11  -7   3    2.01    0.12 
 -12   7  -3    0.17    0.04 
  12  -7   3    0.12    0.05 
  12  -7   3    0.16    0.04 
 -13   7  -3    1.56    0.10 
  13  -7   3    1.46    0.11 
  13  -7   3    1.41    0.11 
 -14   7  -3    0.66    0.08 
  14  -7   3    0.59    0.08 
  14  -7   3    0.52    0.08 
 -15   7  -3    0.03    0.04 
  15  -7   3    0.06    0.06 
  15  -7   3    0.02    0.05 
 -16   7  -3    2.95    0.15 
  16  -7   3    2.74    0.16 
  16  -7   3    3.09    0.18 
 -17   7  -3    0.01    0.05 
  17  -7   3   -0.07    0.05 
  17  -7   3    0.00    0.06 
 -18   7  -3   -0.05    0.05 
  18  -7   3   -0.03    0.06 
  18  -7   3   -0.02    0.07 
 -19   7  -3    1.12    0.12 
  19  -7   3    1.24    0.14 
  20  -7   3    0.11    0.08 
  16   6  -3    0.57    0.11 
 -16  -6   3    0.58    0.10 
  15   6  -3    0.30    0.09 
 -15  -6   3    0.36    0.08 
  14   6  -3    0.05    0.06 
 -14  -6   3    0.07    0.05 
  13   6  -3   -0.03    0.05 
 -13  -6   3    0.01    0.05 
  12   6  -3    0.96    0.11 
 -12  -6   3    0.97    0.09 
  11   6  -3    4.34    0.20 
  11   6  -3    4.33    0.18 
 -11  -6   3    4.29    0.18 
  10   6  -3    1.72    0.10 
  10   6  -3    1.62    0.12 
 -10  -6   3    1.65    0.10 
   9   6  -3    7.86    0.28 
   9   6  -3    7.90    0.29 
  -9  -6   3    7.96    0.27 
   8   6  -3    0.06    0.03 
   8   6  -3   -0.02    0.04 
  -8  -6   3    0.02    0.03 
   7   6  -3    0.12    0.04 
   7   6  -3    0.15    0.04 
  -7  -6   3    0.20    0.04 
   6   6  -3   65.09    1.88 
   6   6  -3   62.91    1.89 
  -6  -6   3   62.65    1.83 
   5   6  -3    5.97    0.21 
   5   6  -3    6.16    0.19 
   5   6  -3    6.19    0.22 
  -5  -6   3    5.75    0.20 
   4   6  -3    1.54    0.08 
   4   6  -3    1.70    0.08 
   4   6  -3    1.78    0.07 
  -4  -6   3    1.55    0.07 
   3   6  -3    1.86    0.07 
   3   6  -3    1.76    0.08 
   3   6  -3    1.50    0.08 
  -3  -6   3    1.35    0.07 
   2   6  -3    8.04    0.26 
   2   6  -3    8.01    0.26 
  -2  -6   3    7.92    0.25 
   1   6  -3    0.42    0.03 
   1   6  -3    0.42    0.03 
  -1  -6   3    0.46    0.03 
  -1  -6   3    0.43    0.03 
   0   6  -3   67.64    1.99 
   0   6  -3   66.28    1.92 
   0  -6   3   64.89    1.91 
   0  -6   3   63.90    1.96 
  -1   6  -3    0.31    0.03 
   1  -6   3    0.26    0.03 
   1  -6   3    0.30    0.03 
  -2   6  -3    0.34    0.03 
  -2   6  -3    0.21    0.03 
   2  -6   3    0.23    0.02 
   2  -6   3    0.23    0.02 
  -3   6  -3    7.84    0.25 
  -3   6  -3    8.46    0.26 
   3  -6   3    8.19    0.25 
   3  -6   3    7.77    0.25 
  -4   6  -3    0.07    0.02 
  -4   6  -3    0.09    0.01 
   4  -6   3    0.11    0.02 
   4  -6   3    0.05    0.02 
  -5   6  -3    0.08    0.01 
  -5   6  -3    0.04    0.02 
   5  -6   3    0.04    0.02 
   5  -6   3    0.06    0.02 
  -6   6  -3   14.81    0.46 
  -6   6  -3   14.92    0.43 
   6  -6   3   14.05    0.45 
   6  -6   3   14.54    0.45 
  -7   6  -3    0.47    0.04 
   7  -6   3    0.34    0.04 
  -8   6  -3    0.12    0.03 
   8  -6   3    0.10    0.03 
   8  -6   3    0.06    0.03 
  -9   6  -3   42.97    1.32 
   9  -6   3   42.53    1.28 
   9  -6   3   44.61    1.30 
 -10   6  -3    1.20    0.07 
  10  -6   3    1.27    0.09 
  10  -6   3    1.04    0.08 
 -11   6  -3    0.00    0.03 
  11  -6   3   -0.08    0.03 
  11  -6   3    0.01    0.04 
 -12   6  -3    4.97    0.19 
  12  -6   3    5.01    0.21 
  12  -6   3    5.32    0.22 
 -13   6  -3    0.07    0.04 
  13  -6   3    0.09    0.05 
  13  -6   3    0.03    0.05 
 -14   6  -3    0.07    0.04 
  14  -6   3    0.00    0.05 
  14  -6   3   -0.01    0.04 
 -15   6  -3    5.50    0.22 
  15  -6   3    5.53    0.24 
  15  -6   3    5.85    0.25 
 -16   6  -3    0.04    0.05 
  16  -6   3    0.03    0.05 
  16  -6   3    0.01    0.06 
 -17   6  -3   -0.02    0.05 
  17  -6   3    0.05    0.06 
  17  -6   3   -0.08    0.05 
 -18   6  -3    3.39    0.18 
 -18   6  -3    3.36    0.17 
  18  -6   3    3.29    0.21 
  18  -6   3    3.22    0.20 
 -19   6  -3   -0.02    0.05 
  19  -6   3   -0.04    0.06 
  20  -6   3    0.06    0.07 
  16   5  -3    4.64    0.25 
 -16  -5   3    4.61    0.23 
  15   5  -3    0.37    0.09 
 -15  -5   3    0.48    0.08 
  14   5  -3    0.22    0.07 
 -14  -5   3    0.36    0.07 
  13   5  -3    0.84    0.10 
 -13  -5   3    0.74    0.09 
  12   5  -3    0.17    0.06 
 -12  -5   3    0.28    0.06 
  11   5  -3    0.48    0.06 
  11   5  -3    0.41    0.07 
 -11  -5   3    0.48    0.06 
  10   5  -3    4.95    0.21 
  10   5  -3    5.41    0.20 
 -10  -5   3    5.20    0.20 
   9   5  -3    0.21    0.04 
   9   5  -3    0.30    0.06 
  -9  -5   3    0.23    0.04 
   8   5  -3    0.04    0.04 
   8   5  -3    0.03    0.03 
  -8  -5   3    0.12    0.03 
   7   5  -3   28.64    0.85 
   7   5  -3   28.43    0.86 
  -7  -5   3   26.89    0.83 
   6   5  -3    2.91    0.12 
   6   5  -3    2.96    0.12 
  -6  -5   3    2.84    0.11 
  -6  -5   3    2.74    0.09 
   5   5  -3    3.52    0.13 
   5   5  -3    3.39    0.13 
  -5  -5   3    3.19    0.12 
   4   5  -3    0.70    0.03 
   4   5  -3    0.57    0.05 
   4   5  -3    0.51    0.05 
  -4  -5   3    0.51    0.04 
   3   5  -3    4.03    0.13 
   3   5  -3    3.97    0.14 
   3   5  -3    3.98    0.14 
  -3  -5   3    3.93    0.13 
   2   5  -3    0.52    0.04 
   2   5  -3    0.54    0.04 
  -2  -5   3    0.53    0.03 
   1   5  -3    2.02    0.06 
   1   5  -3    1.50    0.07 
   1   5  -3    2.07    0.08 
  -1  -5   3    1.67    0.06 
  -1  -5   3    1.49    0.07 
   0   5  -3    1.60    0.07 
   0  -5   3    1.68    0.07 
  -1   5  -3    0.01    0.01 
  -1   5  -3    0.03    0.01 
   1  -5   3    0.03    0.01 
   1  -5   3    0.03    0.01 
  -2   5  -3   40.28    1.19 
  -2   5  -3   39.45    1.15 
   2  -5   3   38.71    1.13 
   2  -5   3   39.21    1.17 
  -3   5  -3    1.83    0.07 
  -3   5  -3    2.02    0.07 
  -4   5  -3    0.80    0.04 
   4  -5   3    0.82    0.04 
  -5   5  -3   27.07    0.78 
  -5   5  -3   26.99    0.82 
   5  -5   3   27.08    0.79 
   5  -5   3   26.55    0.80 
  -6   5  -3    0.27    0.03 
  -6   5  -3    0.33    0.02 
   6  -5   3    0.32    0.04 
  -7   5  -3    0.07    0.02 
   7  -5   3    0.05    0.02 
   7  -5   3    0.04    0.03 
  -8   5  -3   21.71    0.69 
   8  -5   3   22.67    0.68 
   8  -5   3   22.07    0.67 
  -9   5  -3    0.00    0.02 
   9  -5   3   -0.02    0.02 
   9  -5   3    0.00    0.03 
 -10   5  -3    1.58    0.08 
  10  -5   3    1.27    0.08 
  10  -5   3    1.50    0.10 
 -11   5  -3    0.63    0.06 
  11  -5   3    0.73    0.07 
  11  -5   3    0.91    0.09 
 -12   5  -3    2.26    0.11 
  12  -5   3    2.25    0.13 
  12  -5   3    2.25    0.12 
 -13   5  -3    0.47    0.06 
  13  -5   3    0.46    0.08 
  13  -5   3    0.44    0.07 
 -14   5  -3    7.37    0.27 
  14  -5   3    7.36    0.29 
  14  -5   3    7.66    0.30 
 -15   5  -3    0.67    0.08 
  15  -5   3    0.37    0.08 
  15  -5   3    0.51    0.08 
 -16   5  -3    0.18    0.05 
  16  -5   3    0.12    0.07 
  16  -5   3    0.15    0.06 
 -17   5  -3    3.24    0.16 
  17  -5   3    3.46    0.19 
  17  -5   3    3.58    0.20 
 -18   5  -3    0.21    0.06 
  18  -5   3    0.21    0.08 
 -19   5  -3    0.12    0.07 
  19  -5   3    0.17    0.07 
  20  -5   3    0.02    0.07 
  17   4  -3    7.01    0.33 
 -17  -4   3    7.35    0.31 
  16   4  -3    0.31    0.09 
 -16  -4   3    0.32    0.08 
  15   4  -3    0.14    0.07 
 -15  -4   3    0.11    0.06 
  14   4  -3    1.56    0.13 
 -14  -4   3    1.65    0.12 
  13   4  -3    1.34    0.11 
 -13  -4   3    1.13    0.10 
  12   4  -3    0.30    0.07 
 -12  -4   3    0.23    0.06 
  11   4  -3    0.45    0.05 
  11   4  -3    0.22    0.05 
 -11  -4   3    0.43    0.06 
  10   4  -3    0.14    0.05 
  10   4  -3    0.07    0.04 
 -10  -4   3    0.09    0.04 
   9   4  -3    0.34    0.05 
   9   4  -3    0.40    0.06 
  -9  -4   3    0.51    0.06 
   8   4  -3   84.78    2.51 
   8   4  -3   87.28    2.48 
  -8  -4   3   81.60    2.43 
   7   4  -3    2.57    0.11 
   7   4  -3    2.36    0.11 
  -7  -4   3    2.57    0.11 
  -7  -4   3    2.49    0.09 
   6   4  -3    0.24    0.04 
   6   4  -3    0.41    0.04 
  -6  -4   3    0.36    0.02 
  -6  -4   3    0.36    0.04 
   5   4  -3   11.66    0.38 
   5   4  -3   12.92    0.38 
  -5  -4   3   12.00    0.37 
  -5  -4   3   11.69    0.37 
   4   4  -3    1.63    0.07 
   4   4  -3    1.55    0.07 
  -4  -4   3    1.53    0.07 
   3   4  -3    1.40    0.06 
   3   4  -3    1.54    0.07 
  -3  -4   3    1.44    0.06 
   2   4  -3  317.58    9.04 
   2   4  -3  292.27    9.10 
   2   4  -3  316.49    9.42 
  -2  -4   3  309.65    8.86 
   1   4  -3    0.76    0.04 
   0   4  -3    0.30    0.02 
  -1   4  -3   72.63    2.09 
  -1   4  -3   73.46    2.15 
   1  -4   3   69.74    2.08 
   1  -4   3   69.42    2.12 
   2  -4   3    0.30    0.02 
  -3   4  -3    0.15    0.02 
  -3   4  -3    0.12    0.01 
   3  -4   3    0.12    0.02 
  -4   4  -3   38.67    1.19 
  -4   4  -3   40.18    1.15 
   4  -4   3   42.08    1.17 
   4  -4   3   37.62    1.15 
  -5   4  -3    0.70    0.04 
  -5   4  -3    0.79    0.03 
   5  -4   3    0.76    0.05 
  -6   4  -3    1.84    0.08 
   6  -4   3    1.73    0.08 
  -7   4  -3   27.84    0.86 
   7  -4   3   27.14    0.84 
   7  -4   3   29.69    0.85 
  -8   4  -3    0.01    0.02 
   8  -4   3    0.03    0.03 
   8  -4   3    0.02    0.02 
  -9   4  -3    0.21    0.03 
   9  -4   3    0.17    0.04 
   9  -4   3    0.17    0.04 
 -10   4  -3    0.81    0.06 
  10  -4   3    0.95    0.07 
  10  -4   3    0.77    0.08 
 -11   4  -3    0.03    0.03 
  11  -4   3    0.02    0.03 
  11  -4   3    0.02    0.04 
 -12   4  -3    1.26    0.08 
  12  -4   3    1.25    0.09 
  12  -4   3    1.09    0.10 
 -13   4  -3   42.00    1.30 
  13  -4   3   42.63    1.28 
  13  -4   3   42.42    1.30 
 -14   4  -3    0.12    0.04 
  14  -4   3    0.14    0.05 
  14  -4   3    0.08    0.06 
 -15   4  -3    0.03    0.04 
  15  -4   3    0.05    0.06 
  15  -4   3    0.06    0.05 
 -16   4  -3    3.70    0.17 
  16  -4   3    3.95    0.21 
  16  -4   3    3.88    0.20 
  17  -4   3   -0.03    0.05 
  17  -4   3   -0.03    0.07 
 -18   4  -3    0.29    0.07 
  18  -4   3    0.29    0.08 
 -19   4  -3    0.25    0.08 
  19  -4   3    0.31    0.09 
  17   3  -3    0.12    0.07 
 -17  -3   3    0.25    0.08 
  16   3  -3    0.09    0.06 
 -16  -3   3    0.09    0.06 
  15   3  -3    4.30    0.22 
 -15  -3   3    4.40    0.20 
  14   3  -3    1.09    0.11 
 -14  -3   3    0.95    0.10 
  13   3  -3    3.84    0.19 
 -13  -3   3    3.37    0.17 
  12   3  -3    0.84    0.09 
 -12  -3   3    0.86    0.08 
  11   3  -3    0.09    0.03 
  11   3  -3    0.06    0.04 
 -11  -3   3    0.07    0.04 
  10   3  -3    1.52    0.10 
  10   3  -3    1.62    0.09 
 -10  -3   3    1.58    0.09 
   9   3  -3   29.25    0.92 
   9   3  -3   31.35    0.90 
  -9  -3   3   28.91    0.89 
   8   3  -3    3.61    0.14 
   8   3  -3    3.50    0.15 
  -8  -3   3    3.36    0.14 
  -8  -3   3    3.44    0.12 
   7   3  -3    0.99    0.06 
   7   3  -3    1.02    0.07 
  -7  -3   3    1.01    0.04 
  -7  -3   3    0.98    0.06 
   6   3  -3    6.64    0.23 
   6   3  -3    7.06    0.22 
  -6  -3   3    6.58    0.21 
  -6  -3   3    6.33    0.22 
   5   3  -3    0.36    0.04 
  -5  -3   3    0.49    0.04 
  -5  -3   3    0.42    0.02 
   4   3  -3    0.73    0.04 
   4   3  -3    0.67    0.04 
  -4  -3   3    0.74    0.04 
   3   3  -3  158.87    4.54 
   3   3  -3  150.15    4.58 
  -3  -3   3  151.86    4.44 
   2   3  -3    0.77    0.04 
  -2  -3   3    0.68    0.04 
   1   3  -3   -0.01    0.01 
   1   3  -3    0.02    0.01 
   1   3  -3   -0.01    0.00 
  -1  -3   3    0.01    0.01 
   0   3  -3   77.55    2.21 
   0   3  -3   77.97    2.26 
   0  -3   3   72.79    2.23 
   0  -3   3   71.51    2.18 
  -2   3  -3    0.22    0.01 
  -3   3  -3  180.18    5.46 
  -3   3  -3  186.74    5.26 
   3  -3   3  179.50    5.24 
   3  -3   3  177.83    5.34 
  -5   3  -3    0.06    0.02 
   5  -3   3    0.02    0.01 
   5  -3   3    0.06    0.02 
  -6   3  -3   25.09    0.71 
  -6   3  -3   23.16    0.75 
   6  -3   3   23.46    0.73 
   6  -3   3   26.10    0.74 
  -7   3  -3    0.00    0.02 
   7  -3   3    0.00    0.02 
   7  -3   3    0.02    0.03 
  -8   3  -3    0.34    0.04 
   8  -3   3    0.25    0.04 
   8  -3   3    0.22    0.04 
  -9   3  -3    0.99    0.06 
   9  -3   3    1.15    0.07 
 -10   3  -3    1.25    0.07 
  10  -3   3    1.28    0.08 
  10  -3   3    1.35    0.10 
 -11   3  -3    0.00    0.03 
  11  -3   3    0.04    0.04 
  11  -3   3   -0.02    0.04 
 -12   3  -3   37.95    1.17 
  12  -3   3   38.18    1.17 
  12  -3   3   37.89    1.15 
 -13   3  -3    0.15    0.04 
  13  -3   3    0.14    0.06 
  13  -3   3    0.16    0.05 
 -14   3  -3    0.07    0.04 
  14  -3   3    0.03    0.06 
  14  -3   3    0.09    0.05 
 -15   3  -3    3.86    0.17 
  15  -3   3    3.90    0.20 
  15  -3   3    3.62    0.20 
 -16   3  -3    0.05    0.05 
  16  -3   3    0.08    0.07 
  16  -3   3    0.01    0.05 
 -17   3  -3    0.04    0.06 
  17  -3   3    0.08    0.06 
 -18   3  -3    3.41    0.19 
  18  -3   3    3.67    0.21 
 -19   3  -3    0.14    0.07 
  19  -3   3    0.30    0.09 
  18   2  -3    0.08    0.07 
 -18  -2   3    0.19    0.07 
  17   2  -3    0.34    0.09 
 -17  -2   3    0.28    0.08 
  16   2  -3    0.44    0.09 
 -16  -2   3    0.39    0.08 
  15   2  -3    1.92    0.15 
 -15  -2   3    1.86    0.13 
  14   2  -3    0.29    0.07 
 -14  -2   3    0.45    0.07 
  13   2  -3    6.48    0.27 
 -13  -2   3    6.31    0.25 
  12   2  -3    0.04    0.05 
 -12  -2   3   -0.02    0.04 
  11   2  -3    0.38    0.06 
 -11  -2   3    0.61    0.07 
  10   2  -3    0.79    0.08 
  10   2  -3    0.98    0.06 
 -10  -2   3    0.88    0.07 
   9   2  -3    0.69    0.06 
   9   2  -3    0.79    0.05 
  -9  -2   3    0.79    0.06 
  -9  -2   3    0.75    0.04 
   8   2  -3    1.07    0.06 
   8   2  -3    1.13    0.07 
  -8  -2   3    1.07    0.07 
  -8  -2   3    1.13    0.05 
   7   2  -3    6.94    0.24 
   7   2  -3    7.37    0.23 
  -7  -2   3    6.84    0.23 
  -7  -2   3    7.01    0.22 
   6   2  -3    0.85    0.06 
   6   2  -3    0.90    0.05 
  -6  -2   3    0.93    0.05 
  -6  -2   3    0.95    0.04 
   5   2  -3    4.18    0.16 
   5   2  -3    4.01    0.15 
  -5  -2   3    4.86    0.15 
  -5  -2   3    4.67    0.14 
   4   2  -3    2.78    0.10 
   4   2  -3    2.60    0.10 
  -4  -2   3    2.44    0.10 
  -4  -2   3    2.86    0.09 
   3   2  -3    0.47    0.03 
   3   2  -3    0.36    0.03 
  -3  -2   3    0.51    0.03 
   2   2  -3    0.02    0.01 
   2   2  -3    0.06    0.01 
  -2  -2   3    0.04    0.01 
   1   2  -3   30.49    0.87 
   1   2  -3   29.29    0.88 
  -1  -2   3   29.82    0.89 
  -1  -2   3   28.91    0.85 
  -1   2  -3    0.04    0.01 
   1  -2   3    0.03    0.01 
  -2   2  -3   53.68    1.76 
  -2   2  -3   57.94    1.70 
   2  -2   3   59.57    1.66 
   2  -2   3   60.30    1.72 
   3  -2   3    0.14    0.02 
  -4   2  -3    1.22    0.05 
   4  -2   3    1.23    0.06 
  -5   2  -3  207.40    6.71 
  -5   2  -3  228.16    6.46 
   5  -2   3  236.43    6.59 
   5  -2   3  218.87    6.48 
  -6   2  -3    0.27    0.02 
  -6   2  -3    0.15    0.03 
   6  -2   3    0.18    0.03 
   6  -2   3    0.20    0.04 
  -7   2  -3    0.02    0.01 
  -7   2  -3    0.03    0.02 
   7  -2   3    0.01    0.02 
   7  -2   3    0.04    0.03 
  -8   2  -3    0.76    0.05 
  -8   2  -3    0.53    0.03 
   8  -2   3    0.66    0.07 
   8  -2   3    0.77    0.06 
  -9   2  -3    0.29    0.04 
  -9   2  -3    0.31    0.02 
   9  -2   3    0.20    0.05 
   9  -2   3    0.28    0.04 
 -10   2  -3    0.79    0.06 
  10  -2   3    0.69    0.07 
  10  -2   3    0.54    0.07 
 -11   2  -3    9.91    0.34 
  11  -2   3   10.62    0.36 
  11  -2   3   10.06    0.36 
 -12   2  -3    0.24    0.04 
  12  -2   3    0.08    0.04 
  12  -2   3    0.26    0.07 
 -13   2  -3    0.14    0.04 
  13  -2   3    0.10    0.06 
  13  -2   3    0.15    0.05 
 -14   2  -3    9.86    0.35 
  14  -2   3   10.25    0.37 
  14  -2   3   10.26    0.38 
 -15   2  -3    0.32    0.06 
  15  -2   3    0.32    0.08 
  15  -2   3    0.15    0.06 
  16  -2   3    0.02    0.07 
  16  -2   3    0.11    0.06 
 -17   2  -3    1.75    0.13 
  17  -2   3    1.94    0.15 
 -18   2  -3    0.01    0.06 
  18  -2   3    0.01    0.07 
  19  -2   3    0.06    0.07 
  18   1  -3    0.16    0.08 
 -18  -1   3    0.19    0.07 
  17   1  -3    0.23    0.08 
 -17  -1   3    0.30    0.08 
  16   1  -3    0.22    0.07 
 -16  -1   3    0.19    0.06 
  15   1  -3    0.71    0.10 
 -15  -1   3    0.88    0.09 
  14   1  -3    2.78    0.16 
 -14  -1   3    3.18    0.16 
  13   1  -3    0.22    0.06 
 -13  -1   3    0.24    0.06 
  12   1  -3   -0.01    0.04 
 -12  -1   3   -0.02    0.03 
  11   1  -3    1.64    0.10 
 -11  -1   3    1.62    0.10 
  10   1  -3    0.04    0.02 
  10   1  -3    0.07    0.04 
 -10  -1   3    0.08    0.03 
 -10  -1   3    0.06    0.02 
   9   1  -3    0.20    0.03 
   9   1  -3    0.11    0.04 
  -9  -1   3    0.22    0.03 
  -9  -1   3    0.15    0.03 
   8   1  -3   11.69    0.38 
   8   1  -3   12.38    0.36 
  -8  -1   3   11.36    0.36 
  -8  -1   3   11.28    0.37 
   7   1  -3    2.13    0.09 
   7   1  -3    1.95    0.10 
  -7  -1   3    2.19    0.09 
  -7  -1   3    2.28    0.08 
   6   1  -3    3.23    0.11 
   6   1  -3    2.70    0.12 
  -6  -1   3    3.31    0.12 
  -6  -1   3    3.28    0.11 
   5   1  -3  175.38    5.36 
   5   1  -3  193.20    5.26 
  -5  -1   3  167.35    5.19 
  -5  -1   3  181.35    5.37 
  -4  -1   3    0.39    0.03 
   3   1  -3    0.46    0.03 
   2   1  -3   40.63    1.21 
   2   1  -3   40.98    1.22 
  -2  -1   3   40.79    1.19 
  -2  -1   3   41.42    1.23 
   0   1  -3    0.00    0.00 
   0  -1   3    0.01    0.01 
  -1   1  -3   80.81    2.34 
   1  -1   3   80.25    2.32 
   1  -1   3   77.96    2.42 
   2  -1   3    0.18    0.01 
   3  -1   3    0.04    0.01 
  -4   1  -3  114.01    3.36 
  -4   1  -3  110.73    3.49 
   4  -1   3  111.09    3.37 
   4  -1   3  118.19    3.51 
   4  -1   3  121.77    3.43 
  -5   1  -3    0.08    0.02 
   5  -1   3    0.09    0.02 
   5  -1   3    0.07    0.03 
   5  -1   3    0.06    0.01 
  -6   1  -3    2.89    0.11 
   6  -1   3    2.93    0.12 
   6  -1   3    2.56    0.11 
   6  -1   3    2.89    0.09 
  -7   1  -3    1.46    0.07 
   7  -1   3    1.74    0.06 
   7  -1   3    1.51    0.09 
   7  -1   3    1.68    0.08 
  -8   1  -3    0.11    0.03 
   8  -1   3    0.08    0.04 
   8  -1   3    0.12    0.02 
   8  -1   3    0.09    0.03 
  -9   1  -3    0.60    0.05 
   9  -1   3    0.62    0.06 
   9  -1   3    0.39    0.06 
   9  -1   3    0.62    0.04 
 -10   1  -3   10.91    0.37 
  10  -1   3   12.05    0.38 
  10  -1   3   10.91    0.38 
 -11   1  -3    0.00    0.02 
  11  -1   3   -0.01    0.05 
  11  -1   3   -0.03    0.03 
 -12   1  -3    0.08    0.03 
  12  -1   3    0.03    0.04 
  12  -1   3    0.06    0.06 
 -13   1  -3    9.83    0.33 
  13  -1   3    9.36    0.36 
  13  -1   3    9.73    0.35 
 -14   1  -3    0.30    0.05 
  14  -1   3    0.18    0.07 
  14  -1   3    0.30    0.07 
  15  -1   3    0.41    0.09 
  15  -1   3    0.45    0.08 
 -16   1  -3    1.90    0.13 
  16  -1   3    1.94    0.15 
 -17   1  -3    0.09    0.06 
  17  -1   3    0.01    0.06 
 -18   1  -3    0.24    0.08 
  18  -1   3    0.34    0.08 
  18   0  -3    4.23    0.24 
 -18   0   3    4.68    0.22 
  17   0  -3    0.42    0.09 
 -17   0   3    0.52    0.09 
  16   0  -3    0.23    0.07 
 -16   0   3    0.18    0.06 
  15   0  -3    4.85    0.23 
 -15   0   3    4.96    0.21 
  14   0  -3    0.05    0.05 
 -14   0   3    0.02    0.04 
  13   0  -3    0.03    0.05 
 -13   0   3    0.11    0.05 
  12   0  -3   11.47    0.41 
 -12   0   3   11.93    0.39 
  11   0  -3    0.10    0.04 
 -11   0   3    0.10    0.03 
 -11   0   3    0.09    0.04 
  10   0  -3    0.52    0.04 
  10   0  -3    0.42    0.06 
 -10   0   3    0.49    0.06 
 -10   0   3    0.46    0.04 
   9   0  -3   14.19    0.40 
   9   0  -3   12.62    0.43 
  -9   0   3   12.65    0.41 
  -9   0   3   12.81    0.41 
   8   0  -3    0.03    0.02 
   8   0  -3    0.04    0.02 
  -8   0   3    0.00    0.02 
  -8   0   3    0.02    0.02 
   7   0  -3    0.12    0.02 
   7   0  -3    0.10    0.03 
  -7   0   3    0.19    0.03 
  -7   0   3    0.14    0.02 
   6   0  -3  312.67    8.43 
   6   0  -3  276.60    8.57 
  -6   0   3  281.90    8.32 
  -6   0   3  284.69    8.66 
   5   0  -3    1.04    0.06 
  -5   0   3    1.31    0.06 
  -5   0   3    1.24    0.05 
  -4   0   3    0.07    0.01 
  -4   0   3    0.14    0.02 
   3   0  -3   10.08    0.31 
   3   0  -3    9.97    0.30 
  -3   0   3   10.31    0.30 
  -3   0   3    9.80    0.31 
   2   0  -3    0.11    0.01 
   1   0  -3    0.01    0.01 
   1   0  -3    0.02    0.01 
  -1   0   3    0.01    0.01 
   0   0  -3   59.13    1.77 
   0   0   3   61.29    1.73 
   0   0   3   58.66    1.83 
  -1   0  -3    0.00    0.01 
   1   0   3   -0.01    0.01 
   1   0   3    0.02    0.01 
   1   0   3    0.00    0.00 
  -2   0  -3    0.00    0.01 
   2   0   3    0.00    0.01 
   2   0   3    0.00    0.01 
   2   0   3    0.02    0.02 
   3   0   3  172.22    5.15 
   3   0   3  168.33    4.93 
   3   0   3  170.87    5.01 
   3   0   3  168.01    4.96 
   4   0   3    5.15    0.18 
   4   0   3    5.82    0.19 
   5   0   3    3.08    0.10 
   5   0   3    2.83    0.11 
   5   0   3    3.01    0.12 
   5   0   3    3.15    0.12 
  -6   0  -3    6.63    0.22 
   6   0   3    6.78    0.21 
   6   0   3    7.01    0.23 
   6   0   3    6.82    0.23 
  -7   0  -3    0.13    0.03 
   7   0   3    0.10    0.03 
   7   0   3    0.11    0.02 
   7   0   3    0.12    0.03 
  -8   0  -3    0.95    0.05 
   8   0   3    0.81    0.05 
   8   0   3    0.80    0.06 
   8   0   3    0.85    0.07 
  -9   0  -3    5.15    0.19 
   9   0   3    5.62    0.18 
   9   0   3    5.21    0.21 
   9   0   3    5.79    0.21 
 -10   0  -3    0.03    0.02 
  10   0   3    0.02    0.03 
  10   0   3   -0.01    0.05 
 -11   0  -3    0.16    0.03 
  11   0   3    0.13    0.06 
  11   0   3    0.07    0.04 
 -12   0  -3    9.49    0.32 
  12   0   3    8.99    0.35 
  12   0   3    9.64    0.34 
 -13   0  -3    0.84    0.07 
  13   0   3    0.64    0.09 
  13   0   3    0.76    0.09 
  14   0   3    0.86    0.10 
  14   0   3    0.67    0.10 
 -15   0  -3    0.10    0.05 
  15   0   3    0.12    0.06 
 -16   0  -3    0.03    0.05 
  16   0   3    0.02    0.06 
 -17   0  -3    0.28    0.07 
  17   0   3    0.09    0.07 
 -18   0  -3    1.07    0.12 
  18   0   3    1.12    0.13 
  19  -1  -3    2.97    0.20 
 -19   1   3    2.87    0.18 
  18  -1  -3    1.48    0.14 
 -18   1   3    1.39    0.13 
  17  -1  -3    0.42    0.09 
 -17   1   3    0.60    0.09 
  16  -1  -3    1.70    0.14 
 -16   1   3    1.84    0.13 
  15  -1  -3    0.14    0.06 
 -15   1   3    0.10    0.05 
  14  -1  -3   -0.06    0.04 
 -14   1   3    0.05    0.04 
  13  -1  -3   26.19    0.84 
 -13   1   3   26.12    0.80 
  12  -1  -3    0.97    0.09 
 -12   1   3    1.01    0.07 
 -12   1   3    0.93    0.08 
  11  -1  -3    0.14    0.04 
 -11   1   3    0.12    0.04 
 -11   1   3    0.12    0.03 
  10  -1  -3    0.40    0.04 
  10  -1  -3    0.35    0.05 
 -10   1   3    0.29    0.05 
 -10   1   3    0.46    0.04 
   9  -1  -3    0.07    0.02 
   9  -1  -3    0.05    0.03 
  -9   1   3    0.04    0.02 
  -9   1   3    0.06    0.03 
   8  -1  -3    0.04    0.03 
   8  -1  -3    0.01    0.01 
  -8   1   3    0.04    0.02 
  -8   1   3    0.00    0.02 
   7  -1  -3   28.51    0.78 
   7  -1  -3   26.96    0.81 
  -7   1   3   25.30    0.78 
  -7   1   3   25.58    0.81 
   6  -1  -3    0.72    0.05 
  -6   1   3    0.87    0.05 
  -6   1   3    0.77    0.04 
   5  -1  -3    0.08    0.02 
  -5   1   3    0.07    0.02 
  -5   1   3    0.13    0.02 
   4  -1  -3  168.43    5.04 
   4  -1  -3  170.23    4.95 
  -4   1   3  166.05    4.89 
  -4   1   3  174.36    5.11 
   3  -1  -3    0.01    0.01 
   3  -1  -3    0.02    0.01 
  -3   1   3    0.07    0.01 
  -3   1   3    0.07    0.01 
   2  -1  -3    0.31    0.02 
   1  -1  -3   16.79    0.49 
   1  -1  -3   16.25    0.49 
  -1   1   3   16.59    0.51 
  -1   1   3   16.53    0.48 
   0  -1  -3    0.01    0.01 
   0  -1  -3    0.01    0.01 
   0   1   3    0.00    0.01 
   0   1   3    0.04    0.01 
   1   1   3    0.02    0.01 
   1   1   3    0.08    0.02 
   1   1   3    0.00    0.01 
   2   1   3  268.33    8.63 
   2   1   3  262.98    8.07 
   2   1   3  269.33    7.69 
   2   1   3  268.94    7.80 
   3   1   3    0.11    0.02 
   3   1   3    0.03    0.02 
   3   1   3    0.07    0.01 
   3   1   3    0.08    0.01 
   4   1   3    2.34    0.09 
   4   1   3    2.32    0.10 
   4   1   3    2.55    0.10 
   4   1   3    2.41    0.09 
   5   1   3   33.59    1.00 
   5   1   3   34.36    1.02 
   5   1   3   34.03    1.04 
   5   1   3   34.59    1.00 
   6   1   3    2.17    0.08 
   6   1   3    2.07    0.09 
   6   1   3    2.14    0.10 
   6   1   3    2.15    0.10 
  -7  -1  -3    0.73    0.05 
   7   1   3    0.78    0.05 
   7   1   3    0.69    0.05 
   7   1   3    0.63    0.07 
  -8  -1  -3   53.70    1.68 
   8   1   3   57.21    1.63 
   8   1   3   55.56    1.63 
   8   1   3   56.55    1.66 
  -9  -1  -3    0.28    0.04 
   9   1   3    0.28    0.03 
   9   1   3    0.30    0.05 
   9   1   3    0.25    0.06 
 -10  -1  -3    0.10    0.03 
  10   1   3    0.05    0.04 
  10   1   3    0.03    0.04 
 -11  -1  -3    1.70    0.09 
  11   1   3    1.76    0.11 
  11   1   3    2.04    0.13 
 -12  -1  -3    0.50    0.06 
  12   1   3    0.39    0.08 
  12   1   3    0.51    0.07 
  13   1   3    1.74    0.12 
  13   1   3    1.77    0.14 
 -14  -1  -3    0.43    0.07 
  14   1   3    0.26    0.07 
 -15  -1  -3    0.14    0.05 
  15   1   3    0.14    0.06 
 -16  -1  -3    0.00    0.05 
  16   1   3   -0.02    0.06 
 -17  -1  -3    2.84    0.17 
  17   1   3    3.31    0.19 
  18   1   3   -0.03    0.06 
  19  -2  -3    0.40    0.09 
 -19   2   3    0.43    0.09 
  18  -2  -3    0.25    0.08 
 -18   2   3    0.32    0.08 
  17  -2  -3    1.85    0.14 
 -17   2   3    1.74    0.13 
  16  -2  -3    0.07    0.06 
 -16   2   3    0.06    0.05 
  15  -2  -3    0.20    0.07 
 -15   2   3    0.27    0.06 
  14  -2  -3   15.25    0.53 
 -14   2   3   15.61    0.50 
  13  -2  -3    2.22    0.14 
 -13   2   3    2.51    0.13 
 -13   2   3    2.45    0.11 
  12  -2  -3    0.84    0.08 
 -12   2   3    0.86    0.07 
 -12   2   3    0.87    0.06 
  11  -2  -3    0.10    0.04 
 -11   2   3    0.05    0.04 
 -11   2   3    0.05    0.03 
  10  -2  -3    0.63    0.07 
  10  -2  -3    0.62    0.04 
 -10   2   3    0.55    0.05 
 -10   2   3    0.66    0.06 
   9  -2  -3    4.07    0.13 
   9  -2  -3    3.83    0.16 
  -9   2   3    4.05    0.15 
  -9   2   3    3.88    0.14 
   8  -2  -3   13.57    0.39 
   8  -2  -3   13.77    0.42 
  -8   2   3   12.65    0.40 
  -8   2   3   12.54    0.41 
   7  -2  -3   -0.01    0.01 
   7  -2  -3    0.00    0.02 
  -7   2   3    0.03    0.02 
  -7   2   3    0.03    0.02 
   6  -2  -3    2.41    0.10 
  -6   2   3    2.68    0.10 
  -6   2   3    2.99    0.10 
   5  -2  -3   72.30    2.04 
   5  -2  -3   69.72    2.09 
  -5   2   3   65.77    2.01 
  -5   2   3   68.71    2.09 
  -4   2   3    0.53    0.03 
  -4   2   3    0.57    0.03 
   3  -2  -3    0.00    0.01 
   3  -2  -3    0.00    0.01 
  -3   2   3    0.01    0.01 
  -3   2   3    0.00    0.01 
   2  -2  -3    2.64    0.09 
   2  -2  -3    2.77    0.09 
  -2   2   3    2.64    0.10 
  -2   2   3    2.69    0.09 
  -1   2   3    0.13    0.02 
   0   2   3    0.36    0.03 
  -1  -2  -3  119.36    3.63 
   1   2   3  126.41    3.56 
   1   2   3  122.61    3.73 
   2   2   3    0.20    0.02 
   2   2   3    0.23    0.02 
   2   2   3    0.25    0.03 
   3   2   3    5.07    0.18 
   3   2   3    5.60    0.19 
   3   2   3    5.65    0.18 
   3   2   3    5.15    0.17 
   4   2   3   11.00    0.34 
   4   2   3   10.76    0.34 
   4   2   3   10.62    0.35 
   4   2   3   11.11    0.34 
   5   2   3    1.20    0.06 
   5   2   3    1.19    0.07 
   5   2   3    1.23    0.06 
   5   2   3    1.26    0.07 
   6   2   3    0.09    0.02 
   6   2   3    0.10    0.03 
   6   2   3    0.04    0.03 
   6   2   3    0.14    0.03 
   7   2   3   25.13    0.77 
   7   2   3   25.70    0.79 
   7   2   3   24.90    0.76 
   7   2   3   25.68    0.77 
  -8  -2  -3    0.09    0.02 
   8   2   3    0.12    0.03 
   8   2   3    0.12    0.04 
   8   2   3    0.07    0.03 
  -9  -2  -3    0.47    0.05 
   9   2   3    0.39    0.05 
   9   2   3    0.47    0.05 
   9   2   3    0.44    0.07 
 -10  -2  -3    0.27    0.04 
  10   2   3    0.34    0.04 
  10   2   3    0.34    0.06 
  10   2   3    0.49    0.07 
 -11  -2  -3    0.66    0.06 
  11   2   3    0.51    0.08 
  11   2   3    0.70    0.08 
 -12  -2  -3    0.11    0.04 
  12   2   3    0.10    0.06 
  12   2   3    0.16    0.05 
 -13  -2  -3    1.04    0.09 
  13   2   3    1.09    0.10 
 -14  -2  -3    1.28    0.11 
  14   2   3    1.40    0.12 
 -15  -2  -3    0.40    0.07 
  15   2   3    0.33    0.08 
 -16  -2  -3    2.18    0.15 
  16   2   3    2.30    0.16 
 -17  -2  -3   -0.01    0.05 
  17   2   3   -0.02    0.07 
  19  -3  -3    0.05    0.07 
 -19   3   3   -0.03    0.06 
  18  -3  -3    0.49    0.09 
 -18   3   3    0.54    0.09 
  17  -3  -3    0.06    0.06 
 -17   3   3    0.00    0.05 
  16  -3  -3    0.14    0.06 
 -16   3   3    0.19    0.06 
  15  -3  -3   21.36    0.72 
 -15   3   3   22.39    0.69 
  14  -3  -3    1.44    0.11 
 -14   3   3    1.33    0.09 
 -14   3   3    1.34    0.10 
  13  -3  -3    0.57    0.08 
 -13   3   3    0.74    0.07 
 -13   3   3    0.69    0.07 
  12  -3  -3    1.72    0.11 
 -12   3   3    1.75    0.10 
 -12   3   3    1.62    0.09 
  11  -3  -3    0.01    0.03 
 -11   3   3    0.03    0.03 
 -11   3   3    0.01    0.03 
  10  -3  -3    0.76    0.07 
 -10   3   3    0.73    0.06 
 -10   3   3    0.85    0.06 
   9  -3  -3   60.23    1.81 
   9  -3  -3   64.76    1.77 
  -9   3   3   59.37    1.76 
  -9   3   3   59.56    1.84 
   8  -3  -3    0.49    0.05 
  -8   3   3    0.44    0.04 
  -8   3   3    0.42    0.04 
  -7   3   3    1.63    0.07 
  -7   3   3    1.68    0.07 
   6  -3  -3  112.68    3.24 
   6  -3  -3  115.83    3.30 
  -6   3   3  106.75    3.19 
  -6   3   3  107.10    3.33 
   5  -3  -3    0.05    0.02 
   5  -3  -3    0.01    0.01 
  -5   3   3    0.11    0.02 
  -5   3   3    0.10    0.02 
   4  -3  -3    0.01    0.01 
   4  -3  -3    0.01    0.01 
  -4   3   3    0.04    0.02 
  -4   3   3    0.05    0.01 
   3  -3  -3  140.98    4.22 
   3  -3  -3  138.53    4.25 
  -3   3   3  145.03    4.36 
  -3   3   3  149.69    4.12 
  -2   3   3    4.44    0.15 
  -1   3   3    0.72    0.04 
   0  -3  -3   10.44    0.32 
   0   3   3   11.10    0.31 
   0   3   3   10.37    0.33 
   0   3   3   10.21    0.34 
  -1  -3  -3    0.03    0.01 
   1   3   3    0.00    0.01 
   1   3   3    0.04    0.01 
   1   3   3    0.03    0.02 
   2   3   3    0.88    0.04 
   2   3   3    0.82    0.04 
   2   3   3    0.84    0.05 
   2   3   3    0.80    0.05 
   3   3   3   80.75    2.53 
   3   3   3   83.95    2.45 
   3   3   3   85.05    2.45 
   3   3   3   84.31    2.40 
   4   3   3    0.13    0.02 
   4   3   3    0.13    0.02 
   4   3   3    0.09    0.03 
   4   3   3    0.13    0.03 
   5   3   3    0.00    0.02 
   5   3   3   -0.01    0.02 
   5   3   3    0.02    0.02 
   5   3   3    0.00    0.02 
   6   3   3   20.31    0.64 
   6   3   3   20.74    0.62 
   6   3   3   20.34    0.63 
   6   3   3   20.21    0.62 
   7   3   3    0.69    0.05 
   7   3   3    0.71    0.07 
   7   3   3    0.78    0.06 
   7   3   3    0.72    0.06 
   8   3   3    0.02    0.03 
   8   3   3    0.06    0.04 
   8   3   3    0.02    0.03 
   8   3   3    0.02    0.02 
  -9  -3  -3   14.63    0.48 
   9   3   3   15.03    0.49 
   9   3   3   14.34    0.49 
   9   3   3   15.44    0.47 
 -10  -3  -3    0.30    0.04 
  10   3   3    0.31    0.04 
  10   3   3    0.28    0.06 
  10   3   3    0.30    0.06 
 -11  -3  -3    0.85    0.07 
  11   3   3    1.00    0.09 
  11   3   3    0.90    0.10 
 -12  -3  -3    2.71    0.14 
  12   3   3    2.85    0.15 
 -13  -3  -3    1.32    0.10 
  13   3   3    1.33    0.11 
 -14  -3  -3    0.31    0.07 
  14   3   3    0.23    0.07 
 -15  -3  -3    6.70    0.27 
  15   3   3    6.54    0.29 
 -16  -3  -3   -0.02    0.05 
  16   3   3   -0.01    0.06 
  17   3   3    0.23    0.08 
  19  -4  -3    0.02    0.07 
 -19   4   3    0.05    0.06 
  18  -4  -3    0.09    0.07 
 -18   4   3    0.19    0.06 
  17  -4  -3    0.44    0.09 
 -17   4   3    0.56    0.08 
  16  -4  -3    8.87    0.36 
 -16   4   3    9.34    0.33 
  15  -4  -3    0.08    0.05 
 -15   4   3    0.10    0.05 
 -15   4   3    0.14    0.05 
  14  -4  -3    0.92    0.09 
 -14   4   3    0.95    0.08 
 -14   4   3    0.91    0.08 
  13  -4  -3    0.08    0.05 
 -13   4   3    0.08    0.04 
  12  -4  -3    0.20    0.05 
 -12   4   3    0.30    0.05 
 -12   4   3    0.29    0.04 
  11  -4  -3    0.14    0.04 
 -11   4   3    0.19    0.04 
 -11   4   3    0.10    0.04 
  10  -4  -3   24.67    0.77 
 -10   4   3   24.81    0.74 
 -10   4   3   24.43    0.77 
   9  -4  -3    0.12    0.03 
   9  -4  -3    0.22    0.02 
  -9   4   3    0.15    0.03 
  -9   4   3    0.19    0.03 
   8  -4  -3    0.41    0.05 
  -8   4   3    0.51    0.05 
  -8   4   3    0.64    0.04 
   7  -4  -3    4.68    0.17 
   7  -4  -3    4.66    0.14 
  -7   4   3    4.31    0.15 
  -7   4   3    4.57    0.16 
   6  -4  -3    0.03    0.01 
   6  -4  -3    0.05    0.02 
  -6   4   3    0.06    0.02 
  -6   4   3    0.06    0.02 
  -5   4   3    0.92    0.04 
  -5   4   3    0.85    0.05 
   4  -4  -3   60.51    1.79 
   4  -4  -3   58.43    1.82 
  -4   4   3   61.19    1.73 
  -4   4   3   60.94    1.82 
  -3   4   3    0.47    0.04 
  -3   4   3    0.41    0.02 
   2  -4  -3    0.03    0.01 
  -2   4   3    0.01    0.01 
  -2   4   3    0.04    0.01 
  -2   4   3    0.05    0.02 
   1  -4  -3   97.83    2.94 
  -1   4   3   95.51    2.94 
  -1   4   3   99.00    3.04 
  -1   4   3  104.13    2.84 
   0  -4  -3    1.01    0.05 
   0   4   3    1.05    0.06 
   0   4   3    0.98    0.05 
  -1  -4  -3    1.16    0.05 
   1   4   3    1.28    0.06 
   1   4   3    1.28    0.06 
   1   4   3    1.30    0.05 
  -2  -4  -3    8.38    0.27 
   2   4   3    8.94    0.26 
   2   4   3    8.57    0.27 
   2   4   3    8.05    0.28 
   3   4   3    3.75    0.14 
   3   4   3    3.65    0.13 
   3   4   3    3.67    0.13 
   3   4   3    3.65    0.14 
   4   4   3    0.43    0.05 
   4   4   3    0.37    0.04 
   4   4   3    0.46    0.04 
   4   4   3    0.45    0.05 
   5   4   3   17.47    0.53 
   5   4   3   17.06    0.54 
   5   4   3   17.54    0.53 
   5   4   3   17.04    0.55 
   6   4   3    0.03    0.03 
   6   4   3    0.00    0.02 
   6   4   3    0.02    0.03 
   6   4   3    0.04    0.03 
   7   4   3    0.25    0.05 
   7   4   3    0.23    0.04 
   7   4   3    0.27    0.04 
   7   4   3    0.28    0.05 
   8   4   3   38.46    1.18 
   8   4   3   38.10    1.14 
   8   4   3   39.03    1.14 
   8   4   3   36.88    1.16 
  -9  -4  -3    0.84    0.06 
   9   4   3    0.95    0.07 
   9   4   3    0.81    0.09 
   9   4   3    0.74    0.08 
 -10  -4  -3    0.57    0.06 
  10   4   3    0.50    0.07 
  10   4   3    0.50    0.08 
  10   4   3    0.60    0.06 
 -11  -4  -3    2.95    0.14 
  11   4   3    3.02    0.15 
 -12  -4  -3    0.36    0.06 
  12   4   3    0.40    0.07 
 -13  -4  -3   -0.01    0.04 
  13   4   3    0.03    0.05 
 -14  -4  -3    4.16    0.19 
  14   4   3    3.78    0.20 
 -15  -4  -3    0.28    0.07 
  15   4   3    0.31    0.08 
 -16  -4  -3    0.07    0.06 
  16   4   3    0.19    0.07 
  20  -5  -3    0.19    0.09 
 -20   5   3    0.20    0.08 
  19  -5  -3    0.03    0.07 
 -19   5   3    0.07    0.06 
  18  -5  -3    0.00    0.06 
 -18   5   3    0.15    0.06 
  17  -5  -3    4.74    0.23 
 -17   5   3    4.68    0.21 
  16  -5  -3    0.03    0.05 
 -16   5   3    0.03    0.05 
  15  -5  -3    0.07    0.05 
 -15   5   3    0.09    0.05 
 -15   5   3    0.02    0.04 
  14  -5  -3    4.99    0.22 
 -14   5   3    5.34    0.21 
 -14   5   3    5.27    0.21 
  13  -5  -3    3.57    0.18 
 -13   5   3    4.15    0.16 
 -13   5   3    3.77    0.16 
  12  -5  -3    0.62    0.07 
 -12   5   3    0.85    0.07 
 -12   5   3    0.76    0.07 
  11  -5  -3    0.04    0.04 
 -11   5   3    0.14    0.04 
 -11   5   3    0.17    0.04 
  10  -5  -3    0.58    0.06 
 -10   5   3    0.75    0.05 
 -10   5   3    0.56    0.06 
   9  -5  -3   -0.03    0.02 
   9  -5  -3    0.01    0.01 
  -9   5   3   -0.01    0.02 
  -9   5   3    0.03    0.02 
   8  -5  -3   18.27    0.52 
   8  -5  -3   17.25    0.55 
  -8   5   3   17.05    0.53 
  -8   5   3   17.89    0.56 
   7  -5  -3    0.34    0.04 
  -7   5   3    0.46    0.04 
  -7   5   3    0.53    0.04 
   6  -5  -3    0.80    0.05 
   6  -5  -3    0.79    0.04 
  -6   5   3    1.06    0.05 
  -6   5   3    1.06    0.06 
   5  -5  -3    1.07    0.06 
   5  -5  -3    1.11    0.05 
  -5   5   3    1.10    0.06 
  -5   5   3    1.09    0.05 
   4  -5  -3    0.01    0.02 
  -4   5   3    0.01    0.01 
  -4   5   3    0.00    0.01 
  -4   5   3    0.01    0.02 
   3  -5  -3    0.01    0.01 
  -3   5   3    0.02    0.02 
  -3   5   3    0.02    0.01 
  -3   5   3    0.02    0.01 
   2  -5  -3   25.07    0.74 
  -2   5   3   25.05    0.77 
  -2   5   3   24.12    0.74 
   1  -5  -3    0.70    0.04 
  -1   5   3    0.71    0.04 
  -1   5   3    0.73    0.05 
   0  -5  -3    5.15    0.18 
   0   5   3    5.66    0.17 
   0   5   3    5.57    0.20 
   0   5   3    5.63    0.19 
  -1  -5  -3    4.08    0.15 
   1   5   3    4.81    0.15 
   1   5   3    4.68    0.17 
   1   5   3    4.29    0.16 
  -2  -5  -3    1.43    0.07 
   2   5   3    1.50    0.06 
   2   5   3    1.37    0.07 
   2   5   3    1.37    0.07 
  -3  -5  -3    2.87    0.11 
   3   5   3    2.85    0.12 
   3   5   3    2.98    0.11 
   3   5   3    2.78    0.12 
   3   5   3    2.83    0.11 
   4   5   3   76.89    2.35 
   4   5   3   77.91    2.28 
   4   5   3   78.57    2.30 
   4   5   3   78.37    2.24 
   5   5   3    0.67    0.05 
   5   5   3    0.62    0.05 
   5   5   3    0.69    0.06 
   5   5   3    0.68    0.06 
   6   5   3    0.05    0.04 
   6   5   3    0.07    0.03 
   6   5   3    0.11    0.03 
   6   5   3    0.10    0.04 
   7   5   3   30.60    0.92 
   7   5   3   30.22    0.95 
   7   5   3   30.10    0.93 
   7   5   3   30.76    0.92 
   8   5   3    0.36    0.05 
   8   5   3    0.33    0.05 
   8   5   3    0.34    0.05 
   8   5   3    0.28    0.06 
  -9  -5  -3    0.87    0.07 
   9   5   3    0.92    0.08 
   9   5   3    0.94    0.08 
   9   5   3    0.93    0.07 
 -10  -5  -3    0.88    0.08 
  10   5   3    0.69    0.08 
  10   5   3    0.78    0.08 
 -11  -5  -3    0.17    0.05 
  11   5   3    0.15    0.05 
 -12  -5  -3    0.06    0.04 
  12   5   3    0.03    0.05 
 -13  -5  -3    1.82    0.12 
  13   5   3    1.86    0.14 
 -14  -5  -3    0.22    0.06 
  14   5   3    0.26    0.07 
 -15  -5  -3    0.04    0.06 
  15   5   3    0.08    0.07 
 -16  -5  -3    1.62    0.14 
  16   5   3    1.87    0.15 
  20  -6  -3   -0.01    0.06 
 -20   6   3    0.08    0.06 
  19  -6  -3    0.02    0.06 
 -19   6   3    0.08    0.06 
  18  -6  -3    4.52    0.24 
 -18   6   3    5.29    0.23 
  17  -6  -3    0.01    0.05 
 -17   6   3    0.04    0.05 
  16  -6  -3    0.11    0.06 
 -16   6   3    0.03    0.05 
 -16   6   3    0.14    0.05 
  15  -6  -3    1.37    0.11 
 -15   6   3    1.26    0.10 
 -15   6   3    1.35    0.10 
  14  -6  -3    0.12    0.05 
 -14   6   3    0.12    0.04 
 -14   6   3    0.07    0.04 
  13  -6  -3    0.01    0.04 
 -13   6   3    0.02    0.03 
 -13   6   3    0.03    0.04 
  12  -6  -3   23.95    0.77 
 -12   6   3   24.30    0.74 
 -12   6   3   25.18    0.78 
  11  -6  -3    0.05    0.04 
 -11   6   3    0.13    0.04 
 -11   6   3    0.16    0.04 
  10  -6  -3    0.07    0.04 
 -10   6   3    0.13    0.03 
 -10   6   3    0.09    0.03 
   9  -6  -3   30.71    0.96 
   9  -6  -3   33.02    0.92 
  -9   6   3   30.77    0.98 
  -9   6   3   31.33    0.92 
   8  -6  -3   -0.02    0.02 
   8  -6  -3    0.00    0.01 
  -8   6   3    0.00    0.02 
  -8   6   3   -0.02    0.02 
   7  -6  -3    0.05    0.01 
   7  -6  -3    0.04    0.02 
  -7   6   3    0.12    0.02 
  -7   6   3    0.05    0.03 
   6  -6  -3    6.20    0.21 
   6  -6  -3    6.26    0.20 
  -6   6   3    6.19    0.19 
  -6   6   3    6.13    0.22 
   5  -6  -3    1.83    0.07 
   5  -6  -3    1.52    0.08 
  -5   6   3    1.62    0.07 
  -5   6   3    1.71    0.09 
  -5   6   3    2.00    0.07 
   4  -6  -3    0.52    0.04 
  -4   6   3    0.51    0.03 
  -4   6   3    0.54    0.05 
  -4   6   3    0.51    0.04 
   3  -6  -3   65.84    1.97 
  -3   6   3   65.15    1.95 
  -3   6   3   69.52    2.02 
   2  -6  -3    0.25    0.03 
  -2   6   3    0.24    0.04 
  -2   6   3    0.30    0.03 
   1  -6  -3    2.25    0.09 
  -1   6   3    2.28    0.10 
  -1   6   3    2.59    0.10 
   0  -6  -3    6.66    0.23 
   0   6   3    7.27    0.21 
   0   6   3    6.97    0.24 
   0   6   3    7.07    0.23 
  -1  -6  -3    2.09    0.09 
   1   6   3    2.34    0.10 
   1   6   3    2.22    0.10 
   1   6   3    2.22    0.08 
  -2  -6  -3    2.97    0.12 
   2   6   3    3.07    0.13 
   2   6   3    3.00    0.11 
   2   6   3    3.19    0.13 
  -3  -6  -3   72.18    2.19 
   3   6   3   74.80    2.12 
   3   6   3   74.96    2.23 
   3   6   3   73.33    2.17 
  -4  -6  -3    0.39    0.04 
   4   6   3    0.27    0.04 
   4   6   3    0.21    0.04 
   4   6   3    0.23    0.04 
   4   6   3    0.30    0.04 
   5   6   3    0.28    0.05 
   5   6   3    0.26    0.04 
   5   6   3    0.22    0.04 
   5   6   3    0.26    0.04 
   6   6   3   37.30    1.15 
   6   6   3   39.11    1.12 
   6   6   3   37.62    1.14 
   6   6   3   37.67    1.18 
  -7  -6  -3    1.16    0.07 
   7   6   3    1.21    0.08 
   7   6   3    1.24    0.09 
   7   6   3    1.19    0.09 
  -8  -6  -3    3.14    0.14 
   8   6   3    3.31    0.15 
   8   6   3    3.28    0.15 
   8   6   3    3.00    0.14 
  -9  -6  -3    4.88    0.19 
   9   6   3    4.97    0.20 
   9   6   3    4.70    0.20 
 -10  -6  -3    2.17    0.12 
  10   6   3    2.41    0.13 
  10   6   3    2.10    0.12 
 -11  -6  -3    0.46    0.07 
  11   6   3    0.49    0.07 
 -12  -6  -3    6.29    0.24 
  12   6   3    6.14    0.26 
 -13  -6  -3    0.00    0.04 
  13   6   3    0.02    0.05 
 -14  -6  -3    0.15    0.06 
  14   6   3    0.19    0.07 
  15   6   3    1.06    0.12 
  20  -7  -3    0.31    0.09 
 -20   7   3    0.39    0.08 
  19  -7  -3    4.92    0.25 
 -19   7   3    4.95    0.23 
  18  -7  -3    0.19    0.07 
 -18   7   3    0.19    0.06 
  17  -7  -3   -0.05    0.05 
 -17   7   3   -0.10    0.04 
 -17   7   3   -0.02    0.05 
  16  -7  -3    0.87    0.10 
 -16   7   3    0.76    0.09 
 -16   7   3    0.84    0.09 
  15  -7  -3    0.05    0.05 
 -15   7   3    0.08    0.04 
 -15   7   3    0.02    0.04 
  14  -7  -3    0.03    0.04 
 -14   7   3   -0.03    0.04 
 -14   7   3   -0.03    0.03 
  13  -7  -3   31.00    1.00 
 -13   7   3   32.43    0.96 
 -13   7   3   32.51    1.01 
  12  -7  -3    0.31    0.06 
 -12   7   3    0.35    0.05 
 -12   7   3    0.35    0.06 
  11  -7  -3    1.40    0.09 
 -11   7   3    1.31    0.08 
 -11   7   3    1.40    0.09 
  10  -7  -3   31.74    0.99 
 -10   7   3   32.37    1.01 
 -10   7   3   33.15    0.95 
   9  -7  -3    0.08    0.03 
   9  -7  -3    0.05    0.02 
  -9   7   3    0.09    0.02 
  -9   7   3    0.05    0.03 
   8  -7  -3    0.01    0.03 
   8  -7  -3    0.05    0.02 
  -8   7   3   -0.01    0.03 
  -8   7   3    0.08    0.02 
   7  -7  -3    8.90    0.29 
   7  -7  -3    8.96    0.28 
  -7   7   3    8.78    0.31 
  -7   7   3    8.69    0.27 
   6  -7  -3    1.47    0.06 
   6  -7  -3    1.27    0.07 
  -6   7   3    1.29    0.08 
  -6   7   3    1.54    0.06 
   5  -7  -3    0.03    0.02 
  -5   7   3    0.04    0.01 
  -5   7   3    0.01    0.02 
  -5   7   3    0.02    0.02 
   4  -7  -3  118.27    3.61 
  -4   7   3  122.82    3.70 
  -4   7   3  120.00    3.55 
   3  -7  -3    0.57    0.04 
  -3   7   3    0.61    0.05 
  -3   7   3    0.70    0.05 
   2  -7  -3    2.27    0.09 
  -2   7   3    2.37    0.11 
  -2   7   3    2.53    0.10 
   1  -7  -3    9.30    0.30 
  -1   7   3    9.46    0.31 
  -1   7   3    9.84    0.33 
   0  -7  -3    0.63    0.05 
   0   7   3    0.72    0.06 
   0   7   3    0.67    0.05 
  -1  -7  -3    1.49    0.05 
  -1  -7  -3    1.42    0.07 
   1   7   3    1.54    0.08 
   1   7   3    1.39    0.08 
  -2  -7  -3   13.33    0.40 
  -2  -7  -3   13.07    0.42 
   2   7   3   13.52    0.44 
   2   7   3   13.68    0.43 
  -3  -7  -3    0.07    0.03 
  -3  -7  -3    0.06    0.02 
   3   7   3    0.04    0.03 
   3   7   3    0.06    0.03 
  -4  -7  -3    0.12    0.03 
  -4  -7  -3    0.11    0.03 
   4   7   3    0.10    0.04 
   4   7   3    0.10    0.03 
  -5  -7  -3   27.04    0.80 
  -5  -7  -3   27.66    0.84 
   5   7   3   26.57    0.84 
   5   7   3   27.79    0.86 
  -6  -7  -3    2.13    0.09 
   6   7   3    2.02    0.11 
   6   7   3    2.05    0.11 
   6   7   3    2.12    0.11 
  -7  -7  -3    1.62    0.09 
   7   7   3    1.53    0.10 
   7   7   3    1.56    0.10 
   7   7   3    1.58    0.10 
  -8  -7  -3    5.97    0.21 
   8   7   3    6.03    0.23 
   8   7   3    5.68    0.23 
  -9  -7  -3    0.54    0.06 
   9   7   3    0.46    0.07 
   9   7   3    0.52    0.07 
 -10  -7  -3    0.86    0.08 
  10   7   3    0.83    0.09 
  10   7   3    0.96    0.09 
 -11  -7  -3   10.40    0.36 
  11   7   3   10.08    0.37 
  12   7   3    0.00    0.05 
  13   7   3    0.14    0.06 
  14   7   3    0.43    0.09 
  20  -8  -3    1.93    0.17 
 -20   8   3    2.09    0.15 
  19  -8  -3    0.17    0.07 
 -19   8   3    0.20    0.07 
  18  -8  -3    0.01    0.05 
 -18   8   3    0.01    0.05 
 -18   8   3   -0.03    0.05 
  17  -8  -3    0.70    0.11 
 -17   8   3    0.65    0.09 
 -17   8   3    0.68    0.08 
  16  -8  -3    0.02    0.05 
 -16   8   3    0.01    0.04 
 -16   8   3    0.02    0.05 
  15  -8  -3    0.04    0.05 
 -15   8   3    0.13    0.05 
 -15   8   3    0.12    0.05 
  14  -8  -3   13.48    0.48 
 -14   8   3   14.32    0.46 
 -14   8   3   14.46    0.48 
  13  -8  -3    0.05    0.04 
 -13   8   3    0.12    0.05 
 -13   8   3    0.14    0.04 
  12  -8  -3    1.08    0.09 
 -12   8   3    1.11    0.10 
 -12   8   3    1.31    0.08 
  11  -8  -3   25.79    0.81 
 -11   8   3   26.08    0.77 
 -11   8   3   25.53    0.82 
  10  -8  -3    1.82    0.10 
 -10   8   3    1.82    0.09 
 -10   8   3    1.91    0.11 
   9  -8  -3    0.06    0.02 
   9  -8  -3    0.10    0.03 
  -9   8   3    0.14    0.03 
  -9   8   3    0.09    0.04 
   8  -8  -3    4.46    0.15 
   8  -8  -3    4.56    0.18 
  -8   8   3    4.56    0.19 
  -8   8   3    4.58    0.15 
   7  -8  -3    4.31    0.17 
   7  -8  -3    4.65    0.16 
  -7   8   3    4.65    0.15 
  -7   8   3    4.38    0.18 
   6  -8  -3    0.05    0.03 
  -6   8   3    0.08    0.04 
  -6   8   3    0.10    0.02 
  -6   8   3    0.10    0.02 
   5  -8  -3  217.35    6.38 
  -5   8   3  210.31    6.51 
  -5   8   3  225.25    6.13 
  -5   8   3  205.58    7.61 
   4  -8  -3    0.68    0.05 
  -4   8   3    0.72    0.06 
  -4   8   3    0.79    0.05 
   3  -8  -3    1.52    0.08 
  -3   8   3    1.62    0.09 
  -3   8   3    1.71    0.08 
   2  -8  -3   11.15    0.36 
  -2   8   3   11.43    0.37 
  -2   8   3   11.56    0.38 
   1  -8  -3    3.93    0.15 
  -1   8   3    4.38    0.16 
  -1   8   3    4.30    0.17 
   0  -8  -3    3.97    0.15 
   0   8   3    4.23    0.16 
   0   8   3    4.13    0.17 
  -1  -8  -3    4.62    0.17 
   1   8   3    4.87    0.19 
   1   8   3    4.80    0.18 
  -2  -8  -3    2.10    0.10 
  -2  -8  -3    2.39    0.08 
   2   8   3    2.15    0.11 
   2   8   3    2.25    0.11 
  -3  -8  -3    0.55    0.06 
  -3  -8  -3    0.49    0.04 
   3   8   3    0.62    0.07 
   3   8   3    0.70    0.06 
  -4  -8  -3   16.37    0.53 
  -4  -8  -3   16.75    0.50 
   4   8   3   16.87    0.55 
   4   8   3   16.30    0.53 
  -5  -8  -3    0.22    0.04 
   5   8   3    0.16    0.04 
   5   8   3    0.11    0.04 
  -6  -8  -3    0.45    0.06 
   6   8   3    0.38    0.06 
   6   8   3    0.36    0.06 
  -7  -8  -3    0.06    0.04 
   7   8   3    0.06    0.04 
   8   8   3    0.43    0.06 
   8   8   3    0.41    0.06 
   9   8   3    0.20    0.06 
   9   8   3    0.15    0.05 
  10   8   3    5.39    0.22 
  10   8   3    4.93    0.22 
  11   8   3   -0.02    0.05 
  12   8   3   -0.01    0.05 
  13   8   3    0.11    0.07 
  14   8   3    0.04    0.07 
  20  -9  -3    0.31    0.09 
 -20   9   3    0.22    0.07 
  19  -9  -3    0.13    0.07 
 -19   9   3    0.13    0.06 
  18  -9  -3    0.71    0.11 
 -18   9   3    0.76    0.10 
 -18   9   3    0.82    0.09 
  17  -9  -3    0.04    0.05 
 -17   9   3    0.11    0.06 
 -17   9   3    0.06    0.05 
  16  -9  -3    0.01    0.05 
 -16   9   3    0.03    0.05 
 -16   9   3    0.02    0.04 
  15  -9  -3    6.05    0.26 
 -15   9   3    6.36    0.26 
 -15   9   3    6.44    0.24 
  14  -9  -3    0.18    0.06 
 -14   9   3    0.26    0.05 
 -14   9   3    0.30    0.06 
  13  -9  -3    2.03    0.12 
 -13   9   3    2.11    0.13 
 -13   9   3    1.96    0.11 
  12  -9  -3    8.71    0.32 
 -12   9   3    8.90    0.33 
 -12   9   3    9.22    0.30 
  11  -9  -3    0.09    0.04 
 -11   9   3    0.04    0.04 
 -11   9   3    0.06    0.03 
  10  -9  -3    0.71    0.07 
 -10   9   3    0.73    0.08 
 -10   9   3    0.77    0.06 
   9  -9  -3    4.81    0.16 
   9  -9  -3    4.59    0.18 
  -9   9   3    4.45    0.16 
  -9   9   3    4.23    0.19 
   8  -9  -3    0.73    0.05 
   8  -9  -3    0.80    0.07 
  -8   9   3    0.63    0.07 
  -8   9   3    0.80    0.05 
   7  -9  -3    0.15    0.04 
  -7   9   3    0.09    0.02 
  -7   9   3    0.10    0.04 
   6  -9  -3   28.65    0.85 
  -6   9   3   27.54    0.88 
  -6   9   3   27.38    0.83 
   5  -9  -3    0.23    0.04 
  -5   9   3    0.26    0.04 
  -5   9   3    0.28    0.04 
   4  -9  -3   -0.01    0.02 
  -4   9   3    0.01    0.03 
  -4   9   3   -0.04    0.02 
   3  -9  -3    7.95    0.26 
  -3   9   3    7.69    0.26 
  -3   9   3    7.70    0.28 
   2  -9  -3    6.66    0.23 
  -2   9   3    6.98    0.26 
  -2   9   3    7.12    0.24 
   1  -9  -3    0.62    0.05 
  -1   9   3    0.61    0.06 
  -1   9   3    0.62    0.07 
   0  -9  -3    8.55    0.29 
   0   9   3    9.20    0.32 
   0   9   3    8.62    0.30 
  -1  -9  -3    2.82    0.12 
   1   9   3    2.89    0.14 
   1   9   3    2.69    0.13 
  -2  -9  -3    0.03    0.03 
   2   9   3    0.08    0.04 
   2   9   3    0.10    0.03 
  -3  -9  -3    7.36    0.26 
   3   9   3    7.59    0.28 
   3   9   3    7.01    0.26 
  -4  -9  -3    0.12    0.04 
   4   9   3    0.03    0.04 
   4   9   3    0.10    0.04 
  -5  -9  -3    1.17    0.08 
   5   9   3    1.09    0.09 
   5   9   3    1.05    0.09 
  -6  -9  -3    1.10    0.08 
   6   9   3    0.92    0.09 
  -7  -9  -3    1.59    0.11 
   7   9   3    1.70    0.12 
  -8  -9  -3    1.46    0.10 
   8   9   3    1.40    0.11 
  -9  -9  -3    3.42    0.17 
   9   9   3    3.56    0.18 
 -10  -9  -3    0.12    0.05 
  10   9   3    0.17    0.06 
 -11  -9  -3    0.83    0.10 
 -12  -9  -3    1.42    0.12 
 -13  -9  -3    0.37    0.08 
 -20  10   3   -0.01    0.06 
  19 -10  -3    0.97    0.13 
 -19  10   3    0.69    0.10 
 -19  10   3    0.72    0.10 
  18 -10  -3    0.33    0.08 
 -18  10   3    0.49    0.09 
 -18  10   3    0.30    0.07 
  17 -10  -3    0.06    0.06 
 -17  10   3    0.02    0.06 
 -17  10   3    0.03    0.05 
  16 -10  -3    5.16    0.24 
 -16  10   3    5.77    0.22 
 -16  10   3    5.74    0.25 
  15 -10  -3    0.56    0.08 
 -15  10   3    0.63    0.07 
 -15  10   3    0.56    0.08 
  14 -10  -3    0.01    0.04 
 -14  10   3    0.04    0.05 
 -14  10   3    0.02    0.03 
  13 -10  -3   21.89    0.71 
 -13  10   3   22.21    0.73 
 -13  10   3   21.88    0.67 
  12 -10  -3    0.48    0.07 
 -12  10   3    0.53    0.06 
 -12  10   3    0.45    0.07 
  11 -10  -3    7.74    0.28 
 -11  10   3    7.71    0.30 
  10 -10  -3    2.12    0.11 
 -10  10   3    2.03    0.13 
   9 -10  -3    0.36    0.04 
   9 -10  -3    0.27    0.05 
  -9  10   3    0.26    0.06 
   8 -10  -3    0.61    0.06 
   8 -10  -3    0.60    0.05 
  -8  10   3    0.46    0.06 
   7 -10  -3   29.70    0.87 
  -7  10   3   27.35    0.91 
  -7  10   3   28.35    0.85 
   6 -10  -3    0.00    0.03 
  -6  10   3    0.03    0.02 
  -6  10   3    0.01    0.03 
   5 -10  -3    2.02    0.10 
  -5  10   3    1.97    0.10 
  -5  10   3    2.00    0.12 
   4 -10  -3   10.42    0.34 
  -4  10   3   10.20    0.36 
  -4  10   3   10.06    0.34 
   3 -10  -3    1.74    0.09 
  -3  10   3    1.70    0.09 
  -3  10   3    1.89    0.11 
   2 -10  -3    0.65    0.06 
  -2  10   3    0.70    0.07 
  -2  10   3    0.74    0.06 
   1 -10  -3   33.93    1.06 
  -1  10   3   35.90    1.10 
  -1  10   3   35.27    1.06 
   0 -10  -3    3.89    0.15 
   0  10   3    3.83    0.17 
   0  10   3    3.96    0.16 
  -1 -10  -3    0.01    0.03 
   1  10   3   -0.01    0.03 
   1  10   3    0.08    0.04 
  -2 -10  -3    6.60    0.24 
   2  10   3    6.80    0.26 
   2  10   3    6.54    0.25 
  -3 -10  -3    0.82    0.07 
   3  10   3    0.79    0.08 
   3  10   3    0.79    0.08 
  -4 -10  -3    3.19    0.14 
   4  10   3    2.97    0.15 
   4  10   3    3.11    0.15 
  -5 -10  -3    0.09    0.04 
   5  10   3    0.08    0.05 
   5  10   3    0.17    0.05 
  -6 -10  -3    2.38    0.13 
   6  10   3    2.39    0.14 
  -7 -10  -3    0.97    0.09 
   7  10   3    1.19    0.11 
  -8 -10  -3   11.79    0.42 
   8  10   3   11.87    0.42 
  -9 -10  -3    0.01    0.04 
   9  10   3   -0.09    0.05 
 -10 -10  -3    0.21    0.06 
  10  10   3    0.24    0.07 
 -11 -10  -3    0.40    0.08 
 -12 -10  -3    0.50    0.09 
 -20  11   3    0.78    0.12 
  19 -11  -3    0.31    0.08 
 -19  11   3    0.25    0.08 
  18 -11  -3    0.05    0.06 
 -18  11   3    0.05    0.06 
  17 -11  -3    7.84    0.33 
 -17  11   3    8.31    0.33 
  16 -11  -3    0.01    0.05 
 -16  11   3   -0.04    0.05 
  15 -11  -3    0.32    0.07 
 -15  11   3    0.25    0.07 
  14 -11  -3    6.64    0.27 
 -14  11   3    6.38    0.27 
  13 -11  -3    0.18    0.05 
 -13  11   3    0.23    0.06 
  12 -11  -3    0.49    0.07 
 -12  11   3    0.37    0.07 
  11 -11  -3    1.37    0.10 
 -11  11   3    1.30    0.11 
  10 -11  -3    0.06    0.04 
 -10  11   3    0.08    0.05 
   9 -11  -3    0.02    0.02 
   9 -11  -3    0.01    0.03 
  -9  11   3   -0.05    0.04 
   8 -11  -3   24.12    0.71 
   8 -11  -3   23.38    0.73 
  -8  11   3   22.79    0.76 
  -8  11   3   23.32    0.71 
   7 -11  -3    0.18    0.04 
  -7  11   3    0.17    0.03 
  -7  11   3    0.25    0.05 
   6 -11  -3    1.38    0.09 
  -6  11   3    1.51    0.08 
  -6  11   3    1.54    0.10 
   5 -11  -3   14.06    0.44 
  -5  11   3   13.17    0.47 
  -5  11   3   13.52    0.44 
   4 -11  -3    0.81    0.07 
  -4  11   3    0.81    0.07 
  -4  11   3    0.78    0.08 
   3 -11  -3    0.95    0.07 
  -3  11   3    1.00    0.09 
  -3  11   3    1.09    0.08 
   2 -11  -3   39.79    1.20 
  -2  11   3   40.23    1.20 
  -2  11   3   39.64    1.25 
   1 -11  -3    1.41    0.08 
  -1  11   3    1.38    0.10 
  -1  11   3    1.50    0.09 
   0 -11  -3    0.65    0.06 
   0  11   3    0.68    0.08 
   0  11   3    0.63    0.07 
  -1 -11  -3    5.86    0.21 
   1  11   3    5.79    0.23 
   1  11   3    5.29    0.22 
  -2 -11  -3    0.41    0.05 
   2  11   3    0.33    0.06 
   2  11   3    0.37    0.06 
  -3 -11  -3    3.44    0.15 
   3  11   3    3.31    0.17 
   3  11   3    3.60    0.17 
  -4 -11  -3    2.82    0.14 
   4  11   3    2.81    0.15 
   4  11   3    2.61    0.15 
  -5 -11  -3    4.81    0.20 
   5  11   3    4.60    0.21 
  -6 -11  -3    0.20    0.05 
   6  11   3    0.19    0.06 
  -7 -11  -3    8.70    0.33 
   7  11   3    8.90    0.34 
  -8 -11  -3    0.01    0.04 
   8  11   3    0.02    0.05 
  -9 -11  -3    0.21    0.06 
   9  11   3    0.27    0.07 
 -10 -11  -3    1.06    0.11 
  10  11   3    1.18    0.12 
 -11 -11  -3    0.68    0.10 
 -20  12   3    0.53    0.10 
  19 -12  -3    0.09    0.07 
 -19  12   3    0.11    0.07 
  18 -12  -3    0.40    0.09 
 -18  12   3    0.33    0.09 
  17 -12  -3    0.07    0.06 
 -17  12   3    0.01    0.06 
  16 -12  -3    0.29    0.07 
 -16  12   3    0.37    0.08 
  15 -12  -3   13.43    0.47 
 -15  12   3   13.12    0.49 
  14 -12  -3    0.00    0.05 
 -14  12   3   -0.01    0.05 
  13 -12  -3    0.20    0.06 
 -13  12   3    0.02    0.06 
  12 -12  -3    0.70    0.08 
 -12  12   3    0.50    0.09 
  11 -12  -3    1.29    0.10 
 -11  12   3    1.29    0.11 
  10 -12  -3   -0.02    0.04 
 -10  12   3    0.09    0.05 
   9 -12  -3    7.54    0.24 
   9 -12  -3    6.78    0.26 
  -9  12   3    6.50    0.28 
   8 -12  -3    0.03    0.04 
  -8  12   3    0.01    0.04 
  -8  12   3   -0.05    0.02 
   7 -12  -3    0.13    0.04 
  -7  12   3    0.10    0.03 
  -7  12   3    0.07    0.05 
   6 -12  -3    7.37    0.26 
  -6  12   3    7.20    0.29 
  -6  12   3    7.27    0.26 
   5 -12  -3    2.04    0.11 
  -5  12   3    1.95    0.13 
  -5  12   3    2.03    0.11 
   4 -12  -3    2.18    0.11 
  -4  12   3    2.14    0.11 
  -4  12   3    2.00    0.13 
   3 -12  -3    2.49    0.12 
  -3  12   3    2.46    0.12 
  -3  12   3    2.40    0.14 
   2 -12  -3    0.72    0.06 
  -2  12   3    0.67    0.08 
  -2  12   3    0.71    0.07 
   1 -12  -3    0.04    0.03 
  -1  12   3    0.05    0.04 
  -1  12   3    0.01    0.04 
   0 -12  -3   26.03    0.79 
   0  12   3   24.89    0.80 
   0  12   3   25.32    0.83 
  -1 -12  -3    1.92    0.11 
   1  12   3    1.98    0.13 
   1  12   3    1.87    0.12 
  -2 -12  -3    3.28    0.15 
   2  12   3    3.34    0.16 
   2  12   3    3.23    0.17 
  -3 -12  -3    0.14    0.05 
   3  12   3    0.06    0.05 
   3  12   3    0.00    0.05 
  -4 -12  -3    2.70    0.14 
   4  12   3    2.78    0.16 
  -5 -12  -3    0.66    0.08 
   5  12   3    0.72    0.09 
  -6 -12  -3    8.78    0.32 
   6  12   3    8.13    0.33 
  -7 -12  -3    0.07    0.05 
   7  12   3   -0.04    0.05 
  -8 -12  -3    0.28    0.07 
   8  12   3    0.32    0.08 
  -9 -12  -3    0.92    0.10 
   9  12   3    0.98    0.12 
 -10 -12  -3    1.49    0.13 
  10  12   3    1.38    0.14 
  19 -13  -3    2.39    0.19 
 -19  13   3    2.47    0.18 
  18 -13  -3    0.00    0.06 
 -18  13   3   -0.04    0.06 
  17 -13  -3    0.20    0.07 
 -17  13   3    0.16    0.07 
  16 -13  -3    4.32    0.21 
 -16  13   3    4.24    0.22 
  15 -13  -3    0.04    0.05 
 -15  13   3   -0.07    0.05 
  14 -13  -3    0.05    0.05 
 -14  13   3   -0.01    0.06 
  13 -13  -3    0.06    0.05 
 -13  13   3    0.16    0.07 
  12 -13  -3    1.06    0.09 
 -12  13   3    0.94    0.11 
  11 -13  -3   -0.02    0.04 
 -11  13   3   -0.05    0.05 
  10 -13  -3   24.75    0.77 
 -10  13   3   24.13    0.81 
   9 -13  -3    0.06    0.03 
   9 -13  -3    0.05    0.04 
  -9  13   3    0.05    0.05 
   8 -13  -3    3.00    0.14 
  -8  13   3    2.80    0.13 
  -8  13   3    2.74    0.17 
   7 -13  -3    1.38    0.09 
  -7  13   3    1.16    0.09 
  -7  13   3    1.42    0.12 
   6 -13  -3    2.88    0.13 
  -6  13   3    2.67    0.16 
  -6  13   3    2.79    0.13 
   5 -13  -3    0.64    0.07 
  -5  13   3    0.51    0.08 
  -5  13   3    0.52    0.06 
   4 -13  -3   10.55    0.36 
  -4  13   3   10.65    0.36 
  -4  13   3   10.40    0.39 
   3 -13  -3    0.32    0.05 
  -3  13   3    0.34    0.06 
  -3  13   3    0.31    0.06 
   2 -13  -3    0.08    0.04 
  -2  13   3    0.09    0.05 
  -2  13   3    0.08    0.05 
   1 -13  -3   31.07    0.95 
  -1  13   3   30.61    0.96 
  -1  13   3   31.30    1.00 
   0 -13  -3    2.22    0.12 
   0  13   3    2.20    0.13 
   0  13   3    2.19    0.14 
  -1 -13  -3    4.57    0.19 
   1  13   3    4.57    0.20 
   1  13   3    4.14    0.21 
  -2 -13  -3    0.81    0.08 
   2  13   3    0.81    0.10 
   2  13   3    0.82    0.10 
  -3 -13  -3    4.95    0.20 
   3  13   3    4.46    0.21 
  -4 -13  -3    0.99    0.09 
   4  13   3    0.87    0.10 
  -5 -13  -3    5.94    0.24 
   5  13   3    5.58    0.26 
  -6 -13  -3    0.12    0.05 
   6  13   3    0.07    0.06 
  -7 -13  -3    1.02    0.10 
   7  13   3    0.80    0.11 
  -8 -13  -3    1.07    0.11 
   8  13   3    1.26    0.13 
  -9 -13  -3    1.38    0.12 
   9  13   3    1.38    0.14 
 -19  14   3    0.26    0.09 
  18 -14  -3    0.13    0.07 
 -18  14   3    0.18    0.08 
  17 -14  -3    2.28    0.16 
 -17  14   3    2.39    0.17 
  16 -14  -3    0.06    0.06 
 -16  14   3    0.04    0.07 
  15 -14  -3    0.33    0.07 
 -15  14   3    0.28    0.08 
  14 -14  -3    1.17    0.10 
 -14  14   3    0.99    0.12 
  13 -14  -3    0.55    0.08 
 -13  14   3    0.36    0.09 
  12 -14  -3    0.15    0.06 
 -12  14   3    0.04    0.06 
  11 -14  -3   15.61    0.51 
 -11  14   3   14.59    0.54 
  10 -14  -3    0.15    0.05 
 -10  14   3    0.14    0.06 
   9 -14  -3    2.13    0.10 
   9 -14  -3    2.03    0.12 
  -9  14   3    2.04    0.15 
  -9  14   3    1.95    0.11 
   8 -14  -3    7.06    0.26 
  -8  14   3    6.78    0.29 
  -8  14   3    6.74    0.25 
   7 -14  -3    1.39    0.10 
  -7  14   3    1.47    0.09 
  -7  14   3    1.38    0.13 
   6 -14  -3    1.37    0.10 
  -6  14   3    1.38    0.12 
  -6  14   3    1.26    0.09 
   5 -14  -3   15.91    0.51 
  -5  14   3   15.50    0.50 
  -5  14   3   14.88    0.54 
   4 -14  -3    1.78    0.11 
  -4  14   3    1.65    0.13 
  -4  14   3    1.91    0.12 
   3 -14  -3    0.07    0.04 
  -3  14   3    0.11    0.05 
  -3  14   3    0.06    0.05 
   2 -14  -3   17.44    0.55 
  -2  14   3   16.69    0.59 
  -2  14   3   16.91    0.56 
   1 -14  -3    0.32    0.06 
  -1  14   3    0.34    0.07 
  -1  14   3    0.41    0.08 
   0 -14  -3    0.88    0.08 
   0  14   3    0.91    0.09 
   0  14   3    0.84    0.10 
  -1 -14  -3    1.49    0.10 
   1  14   3    1.35    0.12 
   1  14   3    1.51    0.12 
  -2 -14  -3    2.31    0.13 
   2  14   3    2.22    0.14 
  -3 -14  -3    0.39    0.07 
   3  14   3    0.31    0.07 
  -4 -14  -3    2.90    0.15 
   4  14   3    2.75    0.17 
  -5 -14  -3    0.19    0.06 
   5  14   3    0.19    0.07 
  -6 -14  -3    0.31    0.07 
   6  14   3    0.33    0.08 
  -7 -14  -3    1.33    0.12 
   7  14   3    1.33    0.14 
  -8 -14  -3    2.17    0.15 
  18 -15  -3    4.37    0.24 
 -18  15   3    4.49    0.25 
  17 -15  -3    0.03    0.05 
 -17  15   3   -0.02    0.07 
  16 -15  -3    0.37    0.08 
 -16  15   3    0.39    0.09 
  15 -15  -3    1.11    0.11 
 -15  15   3    0.98    0.13 
  14 -15  -3    0.22    0.06 
 -14  15   3    0.22    0.08 
  13 -15  -3    0.02    0.05 
 -13  15   3   -0.02    0.06 
  12 -15  -3   17.46    0.58 
 -12  15   3   17.19    0.62 
  11 -15  -3    0.76    0.09 
 -11  15   3    0.47    0.09 
  10 -15  -3    2.41    0.13 
 -10  15   3    2.31    0.17 
   9 -15  -3    5.88    0.23 
  -9  15   3    5.77    0.22 
  -9  15   3    5.66    0.27 
   8 -15  -3    2.85    0.14 
  -8  15   3    2.71    0.13 
  -8  15   3    2.40    0.17 
   7 -15  -3    4.20    0.18 
  -7  15   3    3.95    0.22 
  -7  15   3    4.07    0.18 
   6 -15  -3    7.92    0.29 
  -6  15   3    7.60    0.32 
  -6  15   3    7.68    0.28 
   5 -15  -3    2.86    0.14 
  -5  15   3    2.79    0.17 
  -5  15   3    2.96    0.14 
   4 -15  -3    0.06    0.05 
  -4  15   3    0.07    0.05 
  -4  15   3    0.09    0.05 
   3 -15  -3   13.92    0.46 
  -3  15   3   13.66    0.47 
  -3  15   3   13.27    0.50 
   2 -15  -3    0.12    0.05 
  -2  15   3    0.20    0.06 
  -2  15   3    0.15    0.06 
   1 -15  -3    1.62    0.11 
  -1  15   3    1.53    0.12 
  -1  15   3    1.70    0.14 
   0 -15  -3    0.03    0.04 
   0  15   3    0.05    0.05 
   0  15   3    0.07    0.06 
  -1 -15  -3    1.19    0.10 
   1  15   3    1.22    0.11 
  -2 -15  -3    0.05    0.05 
   2  15   3    0.02    0.06 
  -3 -15  -3    2.10    0.13 
   3  15   3    2.26    0.15 
  -4 -15  -3    0.43    0.08 
   4  15   3    0.35    0.08 
  -5 -15  -3    0.01    0.05 
   5  15   3    0.09    0.06 
  -6 -15  -3    1.90    0.14 
   6  15   3    2.41    0.17 
  17 -16  -3    0.21    0.07 
 -17  16   3    0.28    0.10 
  16 -16  -3    0.09    0.06 
 -16  16   3    0.03    0.08 
  15 -16  -3    0.32    0.07 
 -15  16   3    0.27    0.09 
  14 -16  -3   -0.02    0.05 
 -14  16   3    0.02    0.07 
  13 -16  -3    5.12    0.23 
 -13  16   3    5.18    0.27 
  12 -16  -3    0.24    0.06 
 -12  16   3    0.17    0.08 
  11 -16  -3    0.53    0.08 
 -11  16   3    0.58    0.11 
  10 -16  -3    5.10    0.21 
 -10  16   3    4.43    0.25 
   9 -16  -3    0.77    0.08 
  -9  16   3    0.59    0.10 
   8 -16  -3    1.10    0.10 
  -8  16   3    1.00    0.09 
  -8  16   3    1.12    0.12 
   7 -16  -3    1.37    0.10 
  -7  16   3    1.33    0.10 
  -7  16   3    1.30    0.14 
   6 -16  -3    1.14    0.10 
  -6  16   3    1.07    0.09 
  -6  16   3    1.21    0.13 
   5 -16  -3   -0.01    0.04 
  -5  16   3   -0.02    0.05 
  -5  16   3    0.02    0.04 
   4 -16  -3    8.14    0.30 
  -4  16   3    8.21    0.31 
  -4  16   3    8.13    0.34 
   3 -16  -3    0.51    0.07 
  -3  16   3    0.48    0.09 
  -3  16   3    0.45    0.07 
   2 -16  -3    2.65    0.14 
  -2  16   3    2.78    0.18 
  -2  16   3    2.98    0.16 
   1 -16  -3    0.06    0.04 
  -1  16   3    0.06    0.06 
  -1  16   3    0.09    0.06 
   0 -16  -3    0.79    0.09 
   0  16   3    0.80    0.10 
  -1 -16  -3    1.00    0.10 
   1  16   3    1.06    0.11 
  -2 -16  -3    8.74    0.33 
   2  16   3    8.38    0.34 
  -3 -16  -3    0.88    0.10 
   3  16   3    0.86    0.11 
  -4 -16  -3    0.62    0.09 
   4  16   3    0.59    0.10 
  -5 -16  -3    0.40    0.09 
  16 -17  -3    1.81    0.14 
 -16  17   3    1.92    0.18 
  15 -17  -3    0.19    0.07 
 -15  17   3    0.06    0.08 
  14 -17  -3   14.20    0.50 
 -14  17   3   13.49    0.54 
  13 -17  -3    0.27    0.07 
 -13  17   3    0.06    0.08 
  12 -17  -3    2.11    0.14 
 -12  17   3    2.05    0.18 
  11 -17  -3    2.88    0.16 
 -11  17   3    2.59    0.20 
  10 -17  -3    1.14    0.10 
 -10  17   3    0.77    0.12 
   9 -17  -3    1.15    0.10 
  -9  17   3    0.90    0.13 
   8 -17  -3    1.87    0.12 
  -8  17   3    1.72    0.16 
  -8  17   3    1.95    0.12 
   7 -17  -3    2.00    0.12 
  -7  17   3    1.93    0.12 
  -7  17   3    1.85    0.16 
   6 -17  -3    0.00    0.05 
  -6  17   3    0.08    0.05 
  -6  17   3   -0.07    0.06 
   5 -17  -3    7.76    0.30 
  -5  17   3    7.72    0.30 
  -5  17   3    7.66    0.34 
   4 -17  -3    0.21    0.06 
  -4  17   3    0.22    0.06 
  -4  17   3    0.19    0.07 
   3 -17  -3    1.87    0.12 
  -3  17   3    1.82    0.13 
  -3  17   3    1.69    0.15 
   2 -17  -3    0.05    0.05 
  -2  17   3    0.01    0.06 
  -2  17   3    0.06    0.05 
   1 -17  -3    2.11    0.13 
  -1  17   3    2.13    0.15 
   0 -17  -3    1.26    0.11 
   0  17   3    1.33    0.13 
  -1 -17  -3    5.58    0.24 
   1  17   3    5.72    0.27 
  -2 -17  -3   -0.04    0.05 
   2  17   3   -0.01    0.06 
  -3 -17  -3    0.24    0.07 
  15 -18  -3    8.69    0.35 
 -15  18   3    8.07    0.40 
  14 -18  -3    0.11    0.06 
 -14  18   3   -0.08    0.08 
  13 -18  -3    1.11    0.11 
 -13  18   3    1.12    0.15 
  12 -18  -3    2.65    0.16 
 -12  18   3    2.40    0.20 
  11 -18  -3    0.33    0.07 
 -11  18   3    0.49    0.11 
  10 -18  -3    0.16    0.06 
 -10  18   3    0.18    0.09 
   9 -18  -3    5.32    0.23 
  -9  18   3    4.98    0.28 
   8 -18  -3    1.91    0.13 
  -8  18   3    1.55    0.16 
  -8  18   3    1.74    0.12 
   7 -18  -3    0.15    0.06 
  -7  18   3    0.20    0.09 
  -7  18   3    0.16    0.06 
   6 -18  -3    6.70    0.27 
  -6  18   3    6.39    0.31 
  -6  18   3    6.79    0.27 
   5 -18  -3   -0.02    0.05 
  -5  18   3   -0.04    0.04 
  -5  18   3   -0.03    0.06 
   4 -18  -3    1.33    0.11 
  -4  18   3    1.18    0.11 
  -4  18   3    1.24    0.14 
   3 -18  -3    0.32    0.07 
  -3  18   3    0.38    0.09 
  -3  18   3    0.35    0.08 
   2 -18  -3    2.31    0.14 
  -2  18   3    2.50    0.16 
   1 -18  -3    0.76    0.10 
  -1  18   3    0.87    0.11 
   0 -18  -3    2.71    0.16 
   0  18   3    2.73    0.18 
  -1 -18  -3    0.07    0.06 
  13 -19  -3    2.09    0.15 
 -13  19   3    2.43    0.21 
  12 -19  -3    0.14    0.07 
 -12  19   3    0.17    0.09 
  11 -19  -3    0.04    0.06 
 -11  19   3    0.16    0.10 
  10 -19  -3    2.31    0.15 
 -10  19   3    2.35    0.20 
   9 -19  -3    1.90    0.14 
  -9  19   3    1.58    0.17 
   8 -19  -3    0.08    0.06 
  -8  19   3    0.06    0.08 
  -8  19   3    0.00    0.05 
   7 -19  -3    6.48    0.27 
  -7  19   3    6.54    0.27 
  -7  19   3    6.20    0.32 
   6 -19  -3   -0.03    0.05 
  -6  19   3    0.03    0.07 
  -6  19   3   -0.05    0.05 
   5 -19  -3    0.48    0.08 
  -5  19   3    0.43    0.10 
  -5  19   3    0.60    0.09 
   4 -19  -3    0.32    0.08 
  -4  19   3    0.10    0.07 
  -4  19   3    0.24    0.09 
   3 -19  -3    3.31    0.18 
  -3  19   3    3.22    0.19 
   2 -19  -3    1.18    0.11 
  -2  19   3    1.08    0.13 
   1 -19  -3    4.72    0.23 
  10 -20  -3    1.39    0.13 
 -10  20   3    1.22    0.16 
   9 -20  -3   -0.03    0.06 
  -9  20   3   -0.12    0.08 
   8 -20  -3    5.13    0.24 
  -8  20   3    5.21    0.30 
   7 -20  -3    0.15    0.07 
  -7  20   3    0.16    0.07 
  -7  20   3    0.23    0.10 
   6 -20  -3    1.30    0.13 
  -6  20   3    1.17    0.12 
  -6  20   3    1.52    0.17 
   5 -20  -3    0.02    0.07 
  -5  20   3    0.06    0.07 
  -5  20   3    0.21    0.10 
  -4  22  -4    2.21    0.18 
  -5  22  -4    4.13    0.22 
  -6  22  -4    0.16    0.07 
  -9  22  -4    2.20    0.20 
 -10  22  -4    1.46    0.17 
 -11  22  -4    0.56    0.13 
  -2  21  -4    5.28    0.26 
  -3  21  -4    3.12    0.19 
   3 -21   4    3.11    0.18 
  -4  21  -4    4.33    0.22 
   4 -21   4    4.43    0.22 
  -5  21  -4    0.10    0.07 
   5 -21   4    0.13    0.07 
  -6  21  -4    0.69    0.10 
   6 -21   4    0.93    0.11 
   7 -21   4    9.58    0.37 
  -8  21  -4    1.64    0.16 
   8 -21   4    1.32    0.13 
  -9  21  -4    1.93    0.18 
   9 -21   4    1.66    0.14 
 -10  21  -4    0.90    0.14 
  10 -21   4    0.72    0.10 
 -11  21  -4    2.06    0.19 
  11 -21   4    2.01    0.14 
 -12  21  -4    0.08    0.09 
  12 -21   4    0.17    0.07 
 -13  21  -4    6.67    0.33 
   0  20  -4    2.73    0.18 
   0 -20   4    2.50    0.16 
  -1  20  -4    5.56    0.27 
   1 -20   4    5.53    0.25 
  -2  20  -4    2.72    0.18 
   2 -20   4    2.98    0.17 
  -3  20  -4    6.10    0.27 
   3 -20   4    6.45    0.27 
  -4  20  -4    0.13    0.06 
   4 -20   4    0.11    0.06 
  -5  20  -4    0.12    0.06 
   5 -20   4    0.14    0.06 
  -6  20  -4    3.27    0.17 
   6 -20   4    3.03    0.17 
  -7  20  -4    0.87    0.10 
  -7  20  -4    0.85    0.12 
   7 -20   4    0.91    0.10 
  -8  20  -4    1.81    0.17 
   8 -20   4    1.59    0.13 
  -9  20  -4    0.27    0.09 
   9 -20   4    0.36    0.08 
 -10  20  -4    0.84    0.12 
  10 -20   4    0.89    0.11 
 -11  20  -4    0.31    0.09 
  11 -20   4    0.28    0.07 
 -12  20  -4    3.56    0.21 
  12 -20   4    2.78    0.17 
 -13  20  -4    0.05    0.07 
  13 -20   4   -0.10    0.05 
 -14  20  -4    0.25    0.09 
  14 -20   4    0.15    0.07 
   2  19  -4    2.87    0.19 
  -2 -19   4    2.73    0.17 
   1  19  -4    0.02    0.06 
  -1 -19   4   -0.02    0.05 
   0  19  -4    3.22    0.19 
   0 -19   4    3.34    0.18 
  -1  19  -4    0.11    0.06 
   1 -19   4    0.20    0.06 
  -2  19  -4    1.60    0.13 
   2 -19   4    1.60    0.12 
  -3  19  -4    0.03    0.05 
   3 -19   4    0.10    0.05 
  -4  19  -4   -0.03    0.04 
   4 -19   4    0.00    0.05 
  -5  19  -4    4.35    0.20 
   5 -19   4    4.29    0.20 
  -6  19  -4    3.55    0.21 
  -6  19  -4    3.70    0.18 
   6 -19   4    3.65    0.18 
  -7  19  -4    2.57    0.18 
  -7  19  -4    2.54    0.14 
   7 -19   4    2.56    0.15 
  -8  19  -4    1.11    0.13 
   8 -19   4    1.33    0.11 
  -9  19  -4    2.34    0.17 
   9 -19   4    2.52    0.15 
 -10  19  -4   -0.06    0.06 
  10 -19   4    0.05    0.05 
 -11  19  -4    8.49    0.36 
  11 -19   4    8.32    0.33 
 -12  19  -4   -0.14    0.06 
  12 -19   4   -0.03    0.05 
 -13  19  -4   -0.06    0.07 
  13 -19   4    0.01    0.05 
 -14  19  -4    0.17    0.09 
  14 -19   4    0.39    0.08 
 -15  19  -4    0.06    0.08 
  15 -19   4    0.09    0.06 
  16 -19   4   -0.03    0.06 
   4  18  -4    1.41    0.15 
  -4 -18   4    1.43    0.13 
   3  18  -4    1.74    0.16 
  -3 -18   4    1.65    0.13 
   2  18  -4    3.52    0.20 
  -2 -18   4    3.41    0.18 
   1  18  -4    0.11    0.06 
  -1 -18   4    0.10    0.05 
   0  18  -4    2.43    0.16 
   0 -18   4    2.14    0.14 
  -1  18  -4    2.75    0.17 
   1 -18   4    2.84    0.15 
  -2  18  -4    0.01    0.05 
   2 -18   4    0.06    0.05 
  -3  18  -4    0.02    0.04 
   3 -18   4   -0.02    0.04 
  -4  18  -4    3.12    0.16 
   4 -18   4    2.80    0.15 
  -5  18  -4    1.80    0.14 
  -5  18  -4    1.64    0.11 
   5 -18   4    1.64    0.11 
  -6  18  -4    2.53    0.16 
  -6  18  -4    2.49    0.14 
   6 -18   4    2.61    0.14 
  -7  18  -4    0.28    0.06 
  -7  18  -4    0.27    0.08 
   7 -18   4    0.28    0.06 
  -8  18  -4    1.57    0.14 
   8 -18   4    1.77    0.12 
  -9  18  -4    1.12    0.13 
   9 -18   4    1.07    0.10 
 -10  18  -4   16.86    0.60 
  10 -18   4   16.16    0.55 
 -11  18  -4    0.11    0.07 
  11 -18   4    0.03    0.05 
 -12  18  -4    1.36    0.14 
  12 -18   4    1.38    0.11 
 -13  18  -4    2.26    0.17 
  13 -18   4    2.57    0.15 
 -14  18  -4    4.14    0.23 
  14 -18   4    4.17    0.21 
 -15  18  -4    1.62    0.16 
  15 -18   4    1.69    0.13 
 -16  18  -4    5.66    0.28 
  16 -18   4    5.82    0.26 
  17 -18   4    0.33    0.08 
   6  17  -4    6.18    0.30 
  -6 -17   4    6.37    0.29 
   5  17  -4    0.54    0.10 
  -5 -17   4    0.57    0.09 
   4  17  -4    0.59    0.10 
  -4 -17   4    0.66    0.09 
   3  17  -4    1.95    0.15 
  -3 -17   4    1.79    0.13 
   2  17  -4    4.70    0.23 
  -2 -17   4    4.80    0.22 
   1  17  -4    3.55    0.19 
  -1 -17   4    3.54    0.18 
   0  17  -4    6.13    0.26 
   0 -17   4    6.06    0.25 
  -1  17  -4    0.18    0.06 
   1 -17   4    0.24    0.06 
  -2  17  -4    0.41    0.07 
   2 -17   4    0.31    0.06 
  -3  17  -4   12.30    0.43 
   3 -17   4   12.20    0.42 
  -4  17  -4    2.70    0.14 
  -4  17  -4    2.72    0.16 
   4 -17   4    2.74    0.14 
  -5  17  -4    3.72    0.17 
  -5  17  -4    3.75    0.19 
   5 -17   4    3.75    0.17 
  -6  17  -4    0.80    0.10 
  -6  17  -4    0.68    0.08 
   6 -17   4    0.70    0.08 
  -7  17  -4    1.34    0.12 
  -7  17  -4    1.21    0.09 
   7 -17   4    1.22    0.09 
  -8  17  -4   -0.06    0.04 
   8 -17   4    0.02    0.04 
  -9  17  -4    8.82    0.35 
   9 -17   4    8.19    0.31 
 -10  17  -4    0.17    0.07 
  10 -17   4    0.12    0.05 
 -11  17  -4    0.55    0.09 
  11 -17   4    0.54    0.08 
 -12  17  -4    2.32    0.16 
  12 -17   4    2.41    0.14 
 -13  17  -4    1.86    0.15 
  13 -17   4    1.78    0.13 
 -14  17  -4    1.81    0.15 
  14 -17   4    1.83    0.13 
 -15  17  -4    4.65    0.24 
  15 -17   4    4.41    0.22 
 -16  17  -4    0.25    0.08 
  16 -17   4    0.31    0.08 
 -17  17  -4    0.14    0.08 
  17 -17   4    0.10    0.06 
   7  16  -4    0.20    0.08 
  -7 -16   4    0.13    0.07 
   6  16  -4    0.60    0.10 
  -6 -16   4    0.57    0.09 
   5  16  -4    0.61    0.10 
  -5 -16   4    0.88    0.10 
   4  16  -4    0.58    0.09 
  -4 -16   4    0.55    0.08 
   3  16  -4    6.13    0.27 
  -3 -16   4    6.15    0.25 
   2  16  -4    2.04    0.14 
  -2 -16   4    2.18    0.13 
   1  16  -4    1.96    0.13 
  -1 -16   4    1.90    0.12 
   0  16  -4   -0.03    0.04 
   0 -16   4    0.01    0.04 
  -1  16  -4    0.09    0.05 
   1 -16   4    0.04    0.04 
  -2  16  -4    2.70    0.15 
   2 -16   4    2.67    0.14 
  -3  16  -4    3.59    0.17 
  -3  16  -4    3.44    0.17 
   3 -16   4    3.63    0.16 
  -4  16  -4    1.13    0.10 
  -4  16  -4    1.09    0.09 
   4 -16   4    1.05    0.09 
  -5  16  -4    0.04    0.05 
  -5  16  -4    0.04    0.04 
   5 -16   4    0.03    0.04 
  -6  16  -4    1.34    0.11 
  -6  16  -4    1.44    0.10 
   6 -16   4    1.59    0.10 
  -7  16  -4    0.29    0.07 
  -7  16  -4    0.27    0.05 
   7 -16   4    0.29    0.06 
  -8  16  -4   14.31    0.50 
  -8  16  -4   14.00    0.46 
   8 -16   4   13.89    0.47 
  -9  16  -4    0.42    0.08 
   9 -16   4    0.39    0.06 
 -10  16  -4    0.23    0.07 
  10 -16   4    0.34    0.06 
 -11  16  -4    1.75    0.13 
  11 -16   4    1.86    0.12 
 -12  16  -4    1.09    0.12 
  12 -16   4    1.14    0.10 
 -13  16  -4    0.54    0.09 
  13 -16   4    0.67    0.08 
 -14  16  -4    1.29    0.12 
  14 -16   4    1.35    0.11 
 -15  16  -4   -0.03    0.06 
  15 -16   4    0.06    0.05 
 -16  16  -4   -0.01    0.06 
  16 -16   4   -0.01    0.05 
 -17  16  -4    3.72    0.21 
  17 -16   4    3.61    0.20 
 -18  16  -4    0.08    0.07 
  18 -16   4    0.01    0.06 
   9  15  -4    0.03    0.06 
   8  15  -4    0.76    0.11 
  -8 -15   4    0.56    0.10 
   7  15  -4    0.45    0.09 
  -7 -15   4    0.53    0.08 
   6  15  -4    1.95    0.16 
  -6 -15   4    1.82    0.13 
   5  15  -4    1.98    0.15 
  -5 -15   4    1.97    0.13 
   4  15  -4    3.56    0.19 
  -4 -15   4    3.51    0.18 
   3  15  -4    1.59    0.12 
  -3 -15   4    1.54    0.11 
   2  15  -4    0.70    0.09 
  -2 -15   4    0.71    0.08 
   1  15  -4    0.19    0.06 
  -1 -15   4    0.21    0.05 
   0  15  -4    0.06    0.05 
   0 -15   4    0.11    0.04 
  -1  15  -4   32.19    0.98 
   1 -15   4   30.50    0.97 
  -2  15  -4    0.72    0.08 
  -2  15  -4    0.79    0.08 
   2 -15   4    0.62    0.07 
  -3  15  -4    3.46    0.17 
  -3  15  -4    3.29    0.16 
   3 -15   4    3.41    0.15 
  -4  15  -4    0.45    0.07 
  -4  15  -4    0.46    0.06 
   4 -15   4    0.53    0.07 
  -5  15  -4    5.28    0.21 
  -5  15  -4    5.32    0.23 
   5 -15   4    5.48    0.21 
  -6  15  -4    0.58    0.08 
  -6  15  -4    0.85    0.07 
   6 -15   4    0.75    0.08 
  -7  15  -4   23.89    0.77 
  -7  15  -4   23.00    0.72 
   7 -15   4   23.55    0.74 
  -8  15  -4    0.36    0.07 
  -8  15  -4    0.33    0.05 
   8 -15   4    0.18    0.05 
  -9  15  -4    0.02    0.05 
   9 -15   4    0.09    0.04 
 -10  15  -4    6.20    0.26 
  10 -15   4    6.17    0.24 
 -11  15  -4    3.49    0.18 
  11 -15   4    3.59    0.17 
 -12  15  -4    2.39    0.15 
  12 -15   4    2.41    0.13 
 -13  15  -4    8.78    0.34 
  13 -15   4    8.50    0.32 
 -14  15  -4    0.11    0.06 
  14 -15   4    0.26    0.06 
 -15  15  -4    0.19    0.07 
  15 -15   4    0.11    0.06 
 -16  15  -4    3.95    0.21 
  16 -15   4    4.07    0.20 
 -17  15  -4    0.27    0.08 
  17 -15   4    0.17    0.07 
 -18  15  -4    0.17    0.07 
  18 -15   4    0.23    0.07 
  19 -15   4    0.05    0.06 
  10  14  -4    0.83    0.12 
   9  14  -4    5.91    0.28 
  -9 -14   4    6.05    0.27 
   8  14  -4    1.39    0.14 
  -8 -14   4    1.73    0.13 
   7  14  -4    0.73    0.10 
  -7 -14   4    0.88    0.10 
   6  14  -4    1.93    0.15 
  -6 -14   4    2.01    0.13 
   5  14  -4    2.74    0.16 
  -5 -14   4    2.88    0.15 
   4  14  -4    2.40    0.15 
  -4 -14   4    2.35    0.13 
   3  14  -4    6.06    0.26 
  -3 -14   4    6.29    0.24 
   2  14  -4    0.17    0.06 
  -2 -14   4    0.18    0.05 
   1  14  -4    0.07    0.05 
  -1 -14   4    0.07    0.04 
   0  14  -4   20.14    0.64 
   0 -14   4   19.61    0.63 
  -1  14  -4    3.73    0.17 
  -1  14  -4    3.95    0.17 
   1 -14   4    3.93    0.17 
  -2  14  -4   12.71    0.42 
  -2  14  -4   12.00    0.41 
   2 -14   4   11.92    0.41 
  -3  14  -4    0.63    0.08 
  -3  14  -4    0.93    0.08 
   3 -14   4    0.65    0.07 
  -4  14  -4    4.07    0.18 
  -4  14  -4    4.23    0.17 
   4 -14   4    4.04    0.17 
  -5  14  -4    2.50    0.12 
  -5  14  -4    2.26    0.13 
   5 -14   4    2.42    0.12 
  -6  14  -4   30.63    0.97 
  -6  14  -4   30.76    0.92 
   6 -14   4   29.81    0.93 
  -7  14  -4    0.26    0.06 
  -7  14  -4    0.22    0.04 
   7 -14   4    0.26    0.05 
  -8  14  -4    2.16    0.14 
  -8  14  -4    2.12    0.10 
   8 -14   4    2.02    0.11
[truncated: 1,295,766 more chars]
